# Supplementary material for: Comparative Study of the Fatty Acid and Phenolic Profiles of Tender and Mature Coconut for Coconut Milk Production
Source: Foods. 2025 Nov 24;14(23):4023. doi: 10.3390/foods14234023 (PMC12691760; doi:10.3390/foods14234023)
Supplement: Supplementary file 1 [file foods-14-04023-s001.zip]

Archive with 2 entries (2 files):
- Supporting information.pdf
- Table S2.xlsx
