# Supplementary material for: Comparative Study of the Fatty Acid and Phenolic Profiles of Tender and Mature Coconut for Coconut Milk Production
Source: Foods. 2025 Nov 24;14(23):4023. doi: 10.3390/foods14234023 (PMC12691760; doi:10.3390/foods14234023)
Supplement: Supplementary file 1 [file foods-14-04023-s001.zip › Table S2.xlsx]

## Sheet: water
pos																											NEG
NO	Metabolite	WCN01	WCN02	WCN03	WCN04	WCN05	WVN01	WVN02	WVN03	WVN04	WVN05	WINA01	WINA02	WINA03	WINA04	WINA05	WINA06	WINA07	WINA08	WINA09	WINA10	WTHA01	WTHA02	WTHA03	WTHA04	WTHA05	NO	Metabolite	WCN01	WCN02	WCN03	WCN04	WCN05	WVN01	WVN02	WVN03	WVN04	WVN05	WINA01	WINA02	WINA03	WINA04	WINA05	WINA06	WINA07	WINA08	WINA09	WINA10	WTHA01
C0070	Hesperetin	147061	864527	194577	450891	75555.5	0	0	0	0	0	0	0	0	0	0	0	0	0	0	0	479134	0	1.08653e+06	700877	371080	C1568	Gardenin B	8.96731e+07	1.37367e+08	6.13021e+07	1.62075e+08	1.60294e+08	2.24698e+08	2.44772e+08	2.15757e+08	1.58571e+08	3.43119e+08	2.68819e+08	2.15475e+08	2.27853e+08	2.00041e+08	2.27303e+08	2.54423e+08	2.4258e+08	1.81624e+08	2.12844e+08	2.69059e+08	1.19616e+08
C0090	Luteoforol	4.61164e+06	8.41379e+06	3.27663e+06	5.21767e+06	2.75377e+06	4096.37	3685.06	18110.9	118941	2.10013e+06	21638.9	107682	42977.6	7434.56	8376.09	227.257	688.884	493.448	23.4996	905.166	841252	3411.13	1.58016e+06	984746	1.04717e+06	C1557	L-Epicatechol	2.64316e+07	5.29563e+07	2.15584e+07	3.01051e+07	1.67909e+07	183703	133850	366486	1.20549e+06	1.36514e+07	397057	890285	608388	253756	200752	47798.4	92578.8	60619.9	21227.5	46987.5	5.16115e+06
C0098	3,3',4',5,7-Pentahydroxyflavan(4->8)-3,4',5,7-tetrahydroxyflavan	4.36172e+06	5.24871e+06	1.88103e+06	2.26398e+06	1.07022e+06	0	0	0	4718.06	592140	0	0	0	838.537	0	0	0	0	0	0	71269.3	0	75232.2	12696.1	49078.1	C1580	(+/-)-Catechin	2.28934e+07	4.03622e+07	1.13382e+07	2.2832e+07	1.10609e+07	161084	237746	535288	807583	4.55126e+06	1.10177e+06	739324	1.34649e+06	628956	564573	135974	732685	109465	47233.1	360914	4.27565e+06
C0102	Zapotin	23842.2	65361.4	1167.01	132773	124422	81903.5	167479	136411	86458	295347	329309	175042	145366	132795	25737.4	80028.9	78308.2	101156	134006	168649	780959	55260.4	1.52665e+06	756403	1.46281e+06	C1260	Naringin	7.45983e+06	9.54444e+06	8.92477e+06	3.56535e+06	2.15636e+06	5.9421e+06	1.02794e+07	8.80417e+06	5.79417e+06	1.46974e+06	3.18615e+06	4.82007e+06	2.05349e+06	1.41577e+06	2.15505e+06	4.50512e+06	1.41338e+06	5.60975e+06	6.56229e+06	2.01728e+06	2.66097e+06
C0113	(2S,3S,4S,5R)-6-[[3,5-Dihydroxy-2-(4-hydroxy-3-methoxyphenyl)-3,4-dihydro-2H-chromen-7-yl]oxy]-3,4,5-trihydroxyoxane-2-carboxylic acid	24113.3	2990.32	142941	3052.54	5289.21	10146	85970.6	89167.9	64310.3	1141.61	37187.1	50949	6708.3	3011.95	1356.73	50518.6	5256.72	29259.7	149036	8112.47	51637	101502	95625.3	100990	46763.3	C0896	6''-p-Coumaroylprunin	1.46529e+07	2.22301e+07	8.86995e+06	8.46456e+06	3.96344e+06	3.81863e+06	6.444e+06	5.5945e+06	3.66129e+06	2.39955e+06	1.98099e+06	2.98939e+06	1.2451e+06	865792	1.35461e+06	2.83606e+06	899470	3.60693e+06	4.17419e+06	1.26084e+06	1.59319e+06
C0129	Isorhamnetin	69964.7	129196	29100	52776.9	23552.2	0	0	12637	0	13804.9	3584.61	2303.48	3732.51	0	0	0	0	0	0	956.64	58571.9	3399.21	87130.9	42457.7	101534	C0963	Procyanidin B5	1.50451e+07	2.81799e+07	9.73561e+06	1.85008e+07	8.57521e+06	109509	0	118308	270522	1.18595e+06	0	0	0	0	0	0	0	0	606.58	0	4.269e+06
C0298	Procyanidin B3	148340	272046	19096.8	174740	43908.5	0	0	0	684.964	0	0	0	594.549	0	0	0	146.807	0	0	0	2624.69	0	13054.2	2428	17057.4	C1244	Baohuoside II	5.27455e+06	5.93501e+06	3.10748e+06	3.79241e+06	4.45348e+06	8.52575e+06	5.28872e+06	4.22217e+06	2.34128e+06	2.11318e+06	1.99534e+06	3.14989e+06	4.74195e+06	3.41527e+06	1.04681e+06	2.05867e+06	6.05457e+06	4.10634e+06	1.59388e+06	3.162e+06	1.44987e+06
C0319	5,7-Dihydroxy-3-methoxyflavone	99512.3	78192.6	39902.5	57244.5	58830.1	251531	127013	126371	59493.4	17593.4	33346.7	78441.3	87567.2	67899.7	19735.8	37667.1	113912	100063	29743.9	51390.6	63245.6	47416.3	56744.5	55177.3	38279.7	C1297	Procyanidin B2	1.50178e+07	2.49847e+07	6.3281e+06	1.46781e+07	6.43589e+06	61427.9	1.387	42905.5	227303	700824	0	1073.77	0	0	8067.37	760.431	0	0	1903.47	0	4.79152e+06
C0321	Neohesperidin dihydrochalcone	92342.5	88034.9	0	43011.9	52524.2	481708	106259	74193.6	6074.64	0	0	39002.2	76314.3	45605.8	0	0	200100	85089.3	0	33452.7	0	0	0	0	0	C0857	Gambiriin A1	8.40498e+06	1.58835e+07	6.7641e+06	5.36744e+06	2.93408e+06	1.57574e+06	2.15068e+06	1.66611e+06	1.3573e+06	3.21392e+06	742350	1.03069e+06	410043	346366	730455	1.14688e+06	352698	1.3114e+06	1.71252e+06	532004	512081
C0335	Epicatechin-(4beta->8)-epicatechin-(4beta->8)-catechin	650505	1.41248e+06	77476.5	942232	219473	0	0	0	0	5204.47	0	0	0	0	0	0	0	0	0	5664.96	107967	0	184807	13671.2	304908	C1329	Spinosin A	8.24396e+06	1.33638e+07	4.15228e+06	6.17982e+06	2.79689e+06	2095.83	0	2136.77	0	621046	0	0	0	0	0	0	0	0	0	0	52842.4
C0340	Phlorizine	175625	258160	50351.6	199574	216757	0	0	0	1770.46	0	0	2041.72	0	0	0	0	0	0	0	0	36328.1	2321.48	70032.5	12348.9	28613.5	C0826	Procyanidin C1	5.27143e+06	9.17314e+06	2.48718e+06	6.79773e+06	2.94718e+06	3904.05	0	0	0	22791.1	0	0	0	0	0	0	0	0	0	0	1.56984e+06
C0356	Procyanidin	4.31354e+06	6.39834e+06	1.5576e+06	4.26205e+06	1.76929e+06	558.763	822.13	1391.87	8922.24	79931.2	0	0	792.08	0	0	566.612	0	204.291	745.981	816.898	1.36873e+06	0	1.68025e+06	623904	1.98564e+06	C0710	Isowertin 2''-rhamnoside	937903	2.01705e+06	251005	1.96895e+06	1.56405e+06	1.74712e+06	568562	1.0729e+06	1.30116e+06	446816	1.81828e+06	605274	842538	1.02164e+06	758904	707468	929110	636266	442134	721425	536118
C0358	Tetramethoxyluteolin	34501.5	90377.3	0	171776	187485	252477	316060	236126	154705	384285	471151	277174	286047	248486	167082	159094	191063	212612	166434	293835	1.06212e+06	41629.5	2.3916e+06	1.20346e+06	1.45373e+06	C0889	Arecatannin A1	3.2421e+06	6.03341e+06	988642	3.83552e+06	1.59902e+06	0	1608.95	1786.03	1337.74	0	0	0	0	0	0	0	0	0	0	0	835632
C0359	Genkwanin	931549	2.28802e+06	429417	1.49044e+06	514763	0	0	0	0	12059	2454.88	5072.77	1337.76	0	0	0	0	0	0	0	1.85829e+06	73104.4	2.76186e+06	1.84017e+06	1.05831e+06	C1273	[4,8'':4'',8''''-Terflavan]-3,3'',3'''',4',4''',4'''',4''''',5,5'',5'''',7,7'',7''''-tridecol	2.86331e+06	4.25429e+06	1.49744e+06	1.10828e+06	508728	0	0	14.3858	71.4017	1.17825e+06	0	0	0	2430.82	0	0	0	0	0	0	13602
C0365	Epifisetinidol-(4beta->8)-catechin	2.84996e+06	4.65854e+06	2.00829e+06	1.86134e+06	968654	2962.85	0	3160.39	3154.01	1.15114e+06	0	0	0	0	0	0	0	0	0	0	52002.9	3453.79	98074.1	20443.7	17829.4	C0903	Astilbin	997487	2.21392e+06	608103	1.14263e+06	630443	47811.1	57216.4	25966.8	32470.3	67496.3	10445.6	42464.9	9928.69	3408.24	5756.94	1383.39	0	28817.7	8430.25	706.957	1.00994e+06
C0374	Petunidin 3-(6''-p-coumaryl-glucoside) 5-glucoside	2.12244e+06	3.18251e+06	784950	1.38492e+06	456286	0	5456.25	0	0	28392.1	0	0	0	0	0	0	0	0	0	0	0	0	0	3832.9	4851.83	C0931	Epifisetinidol-(4beta->8)-epicatechin-(6->4beta)-epifisetinidol	2.71116e+06	4.35017e+06	1.12302e+06	1.05114e+06	455645	0	0	4.685	0	361121	0	0	0	0	0	0	0	0	0	0	1750.22
C0376	Rutin	0	6418.49	0	0	0	0	0	0	9440.91	0	49.6107	19045	0	0	0	13814.9	0	0	0	0	233926	62577.1	182997	240199	30952.7	C1183	Cyanidin 3,5-O-diglucoside	91990.2	338660	172998	174307	114365	84854.8	594883	364157	234764	16007.6	920731	181459	837635	640243	930626	227865	327932	472316	337503	847027	199807
C0386	Arecatannin B1	976889	1.97888e+06	233647	1.27047e+06	336933	0	0	0	0	0	0	0	0	0	0	0	0	0	0	0	113380	0	300858	29367.3	281544	C1516	7,4'-Dihydroxy-8-methylflavan	195690	321470	287396	115141	129038	65510.2	81957.6	72355.2	82057.3	220628	78953.7	78305.2	50221.1	63244.9	85645.6	128125	57829.9	58627.3	145427	71759.7	1.4918e+06
C0387	Procyanidin B1	3.88722e+06	6.81287e+06	2.41643e+06	4.44328e+06	2.19949e+06	0	3149.93	0	100.567	186217	0	1883.67	2986.09	1505.82	0	0	0	0	3541.85	5126.05	1.35297e+06	0	1.82616e+06	710055	1.21439e+06	C0953	Robinin	1.04679e+06	1.81377e+06	540591	578682	306381	11535	6674.27	98165.1	21451	1.14479e+06	33780.8	68841.5	81287.2	8149.68	0	0	9026.22	1191.93	1611.83	14299	155425
C0395	Dihydromorelloflavone	181561	1.35618e+06	518647	864602	379700	0	0	0	6740.33	146828	0	0	0	0	0	2420.91	0	0	0	0	229615	0	439424	638945	241685	C1039	Epiafzelechin	1.25743e+06	1.02e+06	868257	629157	257456	254.457	0	1015.1	11088.3	1.83527e+06	7601.91	0	0	0	0	1.8276	0	0	0	0	1084.83
C0489	Kaempferol 3-neohesperidoside-7-(2''-p-coumaryllaminaribioside)	9.91153e+06	6.42494e+06	4.45398e+06	4.69839e+06	5.12388e+06	6.24006e+06	3.07253e+06	5.10809e+06	4.56462e+06	3.09992e+06	2.78469e+06	2.83967e+06	2.65065e+06	2.96701e+06	1.59437e+06	3.39919e+06	3.31957e+06	3.42824e+06	5.646e+06	4.95742e+06	2.60517e+06	3.08755e+06	6.37079e+06	4.08059e+06	4.53695e+06	C0979	(-)-Epiafzelechin 3-gallate	477692	932751	847054	533419	243874	851.948	70.9575	979.03	115.438	59823.9	1495.27	3964.27	8993.53	3717.28	421.193	539.001	3277.38	86.5385	40.9232	1618.03	142481
C0490	Kaempferol 3-[2''-(p-coumaroylglucosyl)rhamnoside]	6.88266e+06	2.99108e+06	6.46768e+06	1.76863e+06	1.94585e+06	670109	525045	688712	872171	463812	408735	465673	474012	399898	686794	720202	534770	425296	1.01172e+06	552550	965292	1.30136e+06	1.9935e+06	1.56376e+06	1.7966e+06	C1064	Caryatin glucoside	484.188	17956.4	0	3476.39	0	0	0	1973.48	0	9827.79	0	1588.99	3210.55	1771.06	0	0	0	0	0	0	179822
C0629	Flavonol 3-O-D-glucoside	659643	246856	558372	156500	166421	0	0	0	6686.14	0	0	0	0	0	0	0	0	0	6642.32	0	64220.5	87406.8	188908	112881	162565	C0834	Proanthocyanidins	113027	662907	561164	279109	183897	599.337	0	2249.62	1109.87	696158	0	0	0	0	0	0	0	0	0	0	0
C0641	Licorice glycoside C1	169748	67790	105055	14967.5	0	17251.9	0	65141.1	22706.4	0	0	0	0	33737.3	42861.5	99669.5	27882.2	0	113997	15331.9	0	67083.2	44495.3	26513.4	67282.9	C0944	4',7-Di-O-methylcatechin	43391.2	31251.4	1084.31	10747.3	8443.51	105813	100609	126241	67440.9	86573.5	113017	177783	270690	173155	101215	56145.1	120703	127065	29964.7	82428.5	258073
C0647	Kaempferol 3-[4''-(p-coumaroylglucosyl)rhamnoside]	0	2307.05	0	0	57.6563	0	63907.4	5823.39	0	5226.5	0	0	0	0	0	2197.33	0	80876.1	9632.56	14500	0	0	9375.93	0	6773.23	C1296	Kaempferol 3-glucuronide	81422.6	132557	14805.9	54332.5	10145.2	21065	0	37713	0	120404	0	0	0	0	0	0	0	0	0	0	580866
C0652	Kaempferol 3-O-alpha-L-(3-trans-p-coumaroyl-rhamnopyranoside)	1.09043e+07	2.10468e+06	1.38109e+07	726362	901291	9273	0	33764.8	317586	0	0	0	0	0	0	134652	8937.78	0	635406	0	372067	575017	1.30004e+06	893774	1.0093e+06	C1515	6'''-O-Sinapoylsaponarin	0	201801	82150.4	668949	254586	57040.1	91260.4	24986.9	67764.9	115696	370215	0	38336.6	0	72282.4	0	0	0	0	0	0
C0656	Loquatoside	991475	392457	766173	174103	175307	0	0	0	0	0	0	0	0	0	0	0	0	0	33251.4	0	25215.4	77814.4	189270	99019.9	159105	C1420	Isoneotheaflavin	7745.69	70018.7	2362.77	64584.9	86256.9	37136.7	126511	97833.9	147875	28945.5	86631	70005.5	34645.3	92598.8	26805.1	101869	50590.2	14854	626434	247423	1473.67
C0658	Cyanidin 3-O-(6''-acetyl-arabinoside)	0	0	0	0	0	0	0	101851	0	226310	125511	0	0	0	0	47068.2	0	0	0	18426.8	13288.2	0	0	0	0	C1315	Leucopelargonidin	242776	403782	155095	281949	146436	0	187.734	0	3901.98	178059	194.851	2356.75	987.852	0	0	0	331.743	0	0	95.7333	14574.2
C0692	Epicatechin	5.27248e+06	8.3915e+06	2.27799e+06	4.89014e+06	2.43726e+06	16979	26414.6	100042	121488	759303	183679	149435	255904	95534.7	71331	12760	100879	10583	1054.4	48707.2	1.07774e+06	39470.6	1.50598e+06	906350	1.79686e+06	C1238	Swertiajaponin	31603.7	362364	13530.4	59996.8	38127.3	1932.22	0	2349.09	0	23442.6	31.1852	1110.91	15802.2	0	0	0	0	94.0035	63.8663	0	73428.1
																											C1587	Catechin	180855	301212	63341.7	205805	87839.5	0	0	352.183	366.255	29923.1	2784.05	1298.36	5533.72	0	305.798	0	1030.49	0	0	309.101	16540.8
																											C0960	Multinoside A	80871.5	35002.4	661.558	27457.8	7775.45	0	0	0	0	7107.82	0	0	625.994	0	519761	31726.1	16827.5	6135.85	0	0	3260.8
																											C1311	(-)-Epigallocatechin	34507.7	61576	24069.5	46318.2	20696.9	20066.1	18736.7	12021.7	15056.1	11925	29481.5	47540.7	112048	24651	31634.6	15226.6	34772.5	25327.7	30365.6	24249.5	915.998
																											C1386	Neotheaflavin	0	0	0	0	0	33223.3	3148.46	507034	0	0	0	0	0	0	0	0	0	0	0	0	179.989
																											C1335	3'-Methoxytricetin 7-glucuronide	47256.1	25383.2	37509.9	31424.9	23931.9	6208.17	2152.81	1919.74	16531.6	0	0	15766.1	1026.07	0	0	12489.2	2059.99	13809.4	0	0	81415.2
																											C0749	Flavanone	0	5937.73	1097.04	7836.17	8725.65	0	0	0	0	0	0	0	0	0	0	0	0	0	0	0	102543
																											C1232	Naringenin	158291	34272.5	27214.6	22880.2	64093.8	0	0	0	0	92885.6	0	0	509.892	0	0	0	0	0	0	0	142.102
																											C0990	Liquiritigenin	0	0	0	0	0	4627.48	4225.59	310828	262.331	250.098	0	1376.39	0	0	0	0	0	0	0	0	1315.55
																											C1174	Isoquercitrin	2748.72	0	0	524.514	0	0	0	0	0	0	0	0	0	0	1603.17	0	0	0	0	0	0
																											C0865	Pinocembrin	744.733	17250.3	7703.95	21265.2	9034	0	0	0	0	10643.9	2218.75	366.517	3358.71	437.229	0	0	240.313	0	0	0	3557.86
																											C1280	(+)-Gallocatechin	10158.5	4645.73	0	26842.9	17410.1	0	0	2862.13	397.554	0	0	915.992	4336.89	0	787.85	0	264.053	0	0	0	0
																											C0881	Leucocyanidin	0	0	0	831.65	421.7	0	0	0	0	0	0	0	561.797	0	0	0	0	0	0	0	0
[truncated: 4 more columns]

## Sheet: meat
pos																											NEG
NO	Metabolite	CN01	CN02	CN03	CN04	CN05	VN01	VN02	VN03	VN04	VN05	INA01	INA02	INA03	INA04	INA05	INA06	INA07	INA08	INA09	INA10	THA01	THA02	THA03	THA04	THA05	NO	Metabolite	CN01	CN02	CN03	CN04	CN05	VN01	VN02	VN03	VN04	VN05	INA01	INA02	INA03	INA04	INA05	INA06	INA07	INA08	INA09	INA10	THA01
C0070	Hesperetin	6372.63	0	121873	0	2549.32	0	0	0	0	0	0	0	0	0	0	0	0	0	0	0	0	0	0	0	0	C1568	Gardenin B	4.17532e+07	5.47038e+07	5.06071e+07	5.03004e+07	4.73758e+07	1.0586e+08	8.5971e+07	9.23394e+07	5.90747e+07	1.11157e+08	1.13112e+08	6.7133e+07	1.12697e+08	9.31024e+07	7.55308e+07	1.28263e+08	1.11858e+08	7.32086e+07	1.04976e+08	9.22476e+07	1.09426e+08
C0090	Luteoforol	6.25962e+06	148500	1.18957e+06	133276	5.25147e+06	10106.1	50469.1	390.024	609.31	9046.26	5973.71	30763.2	4625.5	3475.13	1878.61	691.1	24.8518	69.0067	0	15294.5	491460	382317	213639	80833.6	266703	C1557	L-Epicatechol	3.98991e+07	1.10278e+06	7.47732e+06	1.0363e+06	3.26774e+07	160140	578295	129419	48740.4	65952.1	128923	244449	82206.5	97178.4	52751	90226.3	16748.5	100932	17758.4	192585	3.5406e+06
C0098	3,3',4',5,7-Pentahydroxyflavan(4->8)-3,4',5,7-tetrahydroxyflavan	318155	17591.7	17560.5	0	504395	0	0	0	0	0	0	0	0	0	0	0	0	0	0	0	0	2204.03	2570.89	0	0	C1580	(+/-)-Catechin	2.51518e+07	1.00241e+06	4.61161e+06	1.45339e+06	3.10418e+07	1.47475e+06	1.05652e+06	452283	19292.9	138285	344826	172117	260643	181856	78560.8	352106	139174	149598	44731.7	490305	2.38203e+06
C0102	Zapotin	71736.9	0	0	1123.97	75170.1	6197.13	7427.5	8120.08	0	2503.83	8982.05	0	5797.47	4975.64	3707.85	15539.3	7857.4	0	1441.16	4425.34	258750	544883	327583	563542	280598	C1260	Naringin	794270	112579	398670	56885.1	1.13253e+06	14664.4	15085.3	14864.6	58332.8	52834.3	236373	105851	77188.4	40050.3	58747.9	93739.6	50834.5	131522	40987.7	63584.6	168597
C0113	(2S,3S,4S,5R)-6-[[3,5-Dihydroxy-2-(4-hydroxy-3-methoxyphenyl)-3,4-dihydro-2H-chromen-7-yl]oxy]-3,4,5-trihydroxyoxane-2-carboxylic acid	0	0	0	0	27.6521	0.1115	0.0961	36.1814	1.1535	58.1685	0	81.1111	0.4276	44.7055	0	95.7366	71.1705	0.1353	168.679	0	69.9399	0	0.8302	0	0	C0896	6''-p-Coumaroylprunin	1.85089e+06	265946	305284	38729.5	2.58547e+06	1483.78	1020.4	193.598	17244.5	744.63	2701.42	23168.3	2032.81	5059.68	13699.5	1964.53	695.663	1513.47	967.971	602.349	124088
C0129	Isorhamnetin	0	0	7101.37	0	2326.71	0	0	0	0	0	0	0	0	0	0	0	0	0	0	0	3273.05	14606.7	9873.81	8420.61	4078.84	C0963	Procyanidin B5	4.40749e+07	953261	8.15726e+06	1.11248e+06	3.63332e+07	42912	1.0151e+06	2490.69	10957.2	0	9777.96	48850	6533.88	0	0	36381.6	350.309	8052.82	153.884	239834	1.82954e+06
C0298	Procyanidin B3	427790	0	16155.2	0	318508	0	2667.82	0	0	0	0	0	0	0	0	207.446	0	0	0	0	0	0	0	189.838	0	C1244	Baohuoside II	411003	67208.8	2.11174e+06	539128	263231	798936	1.69047e+06	124669	834681	1.09549e+06	831862	1.88334e+06	1.07213e+06	1.11832e+06	360987	458467	126099	530411	1.64652e+06	1.09942e+06	129674
C0319	5,7-Dihydroxy-3-methoxyflavone	0	0	7328.61	0	0	0	0	0	0	0	0	0	0	0	0	0	0	0	0	0	0	2443.06	0	3906.73	0	C1297	Procyanidin B2	2.19662e+07	715977	3.37671e+06	622187	1.83289e+07	167721	757359	50538.4	37160.4	84117.6	38035.3	43499.6	106877	3915.38	21452.9	91990.4	10978.9	3514.97	595.342	414748	1.29633e+06
C0321	Neohesperidin dihydrochalcone	0	0	0	0	0	0	0	0	0	0	0	0	0	0	0	0	0	0	0	0	0	0	0	0	0	C0857	Gambiriin A1	2.20396e+06	269301	461288	75140.1	2.82951e+06	0	835.909	0	16399.6	0	0	11999.1	481.842	998.476	10831.4	657.066	0	311.58	0	0	154932
C0335	Epicatechin-(4beta->8)-epicatechin-(4beta->8)-catechin	3.08216e+06	0	121449	0	2.1826e+06	0	0	0	0	0	0	0	3705.35	0	0	0	0	0	0	0	0	7804.37	5178.91	0	0	C1329	Spinosin A	3.37449e+06	60972.3	192437	1597.95	4.12889e+06	0	1565.65	0	0	0	0	0	0	0	0	0	0	0	0	0	1872.96
C0340	Phlorizine	2701.51	0	47358.2	0	21903.2	0	0	0	0	0	0	0	0	0	0	0	0	0	0	0	0	2010.07	2271.49	6841.66	4009.38	C0826	Procyanidin C1	2.49536e+07	280949	3.17011e+06	324362	1.91191e+07	0	303873	0	0	0	0	0	0	86.117	0	0	0	0.8601	0	8251.02	250936
C0356	Procyanidin	6.0979e+06	35055.6	664636	35330.3	4.91363e+06	128.279	73247	591.521	2696.09	172.312	1038.24	1636.46	0	127.094	0	654.556	0	436.871	203.296	30558.8	182978	429892	292457	224532	262594	C0710	Isowertin 2''-rhamnoside	270269	250907	988684	1.28853e+06	457109	13377.6	60937.9	0	58620.9	0	0	68548.1	10624.7	15533.6	52452.9	18643.6	33125.7	7958.47	0	0	133103
C0358	Tetramethoxyluteolin	203044	0	9402.38	0	149959	12183.8	7450.06	18831.5	2678.39	3452.91	17482.3	0	25819.1	14881.7	1210.82	24073.2	4106.21	4924.81	21448	13208.4	533000	1.64627e+06	1.006e+06	1.55382e+06	681901	C0889	Arecatannin A1	1.203e+07	208028	1.2336e+06	162150	9.01959e+06	12089.1	250135	0	0	0	0	0	0	0	0	0	0	0	0	62612.3	97274.7
C0359	Genkwanin	241414	1662.54	656462	52465.3	91758.8	0	0	0	0	0	0	0	0	0	0	0	0	0	0	0	0	2700.53	0	51450.4	1424.39	C1273	[4,8'':4'',8''''-Terflavan]-3,3'',3'''',4',4''',4'''',4''''',5,5'',5'''',7,7'',7''''-tridecol	1866.37	2501.74	0	0	47815	0	0	0	0	0	0	0	0	0	0	0	0	0	0	0	0
C0365	Epifisetinidol-(4beta->8)-catechin	544324	41945.6	63625.3	7391.44	776059	0	0	0	0	0	0	0	0	0	0	0	0	0	0	0	0	12211.4	4539.06	3664.34	0	C0903	Astilbin	40755.5	33918.1	185903	15694.5	155459	2527.7	1599.58	5621.43	18463.8	8462.36	0	20236.2	9930.56	5952.65	0	493.599	5398.15	0	550.102	3921.41	173243
C0374	Petunidin 3-(6''-p-coumaryl-glucoside) 5-glucoside	391287	0	0	0	523965	0	0	0	0	0	0	0	0	0	0	0	0	0	0	0	0	0	0	0	0	C0931	Epifisetinidol-(4beta->8)-epicatechin-(6->4beta)-epifisetinidol	4583.05	2476.41	0	0	40025.8	0	0	0	0	0	0	0	0	0	0	0	530.17	0	0	0	0
C0376	Rutin	0	0	0	0	0	0	0	0	4583.42	0	0	0	0	0	0	0	0	0	0	0	5747.28	79184.9	42313.3	783726	25999.9	C1183	Cyanidin 3,5-O-diglucoside	0	0	0	0	0	0	0	0	0	6781.82	5463.71	0	0	0	8505.79	0	0	0	0	0	0
C0386	Arecatannin B1	5.36953e+06	0	230992	0	3.83777e+06	0	0	0	0	0	0	0	0	4963.15	0	0	0	0	0	0	0	0	26935.2	28679.6	6388.21	C1516	7,4'-Dihydroxy-8-methylflavan	778931	730485	581848	980876	449848	317057	398897	310152	585559	236980	376990	419872	362481	334028	484104	343419	363862	427803	312611	309618	330061
C0387	Procyanidin B1	8.79049e+06	81344.1	1.68504e+06	104974	7.38688e+06	0	84285.2	0	0	141.103	68.2297	0	0	0	0	130.554	0	0	0	3283.35	249213	993386	668688	567604	373675	C0953	Robinin	38347	0	100171	1094.86	52544.4	0	27.1343	0	0	0	0	0	0	0	0	0	0	0	0	0	19443
C0395	Dihydromorelloflavone	603428	0	167721	0	285827	0	0	0	0	0	0	0	0	0	0	0	0	0	0	0	0	0	0	0	0	C1039	Epiafzelechin	9901.2	11497.5	2927.39	0	24662.8	0	0	0	0	209.915	0	0	0	0	0	0	0	0	0	0	0
C0489	Kaempferol 3-neohesperidoside-7-(2''-p-coumaryllaminaribioside)	123320	156177	172028	180110	144175	211363	148530	160945	170541	131177	166634	102607	176558	134357	169477	179704	148072	128284	215154	194944	241422	1.82955e+06	492709	330154	477651	C0979	(-)-Epiafzelechin 3-gallate	1.57348e+06	6923.41	283353	31546.7	1.29543e+06	252.968	839.416	270.797	1203.2	294.317	200.154	981.702	423.539	654.8	1053.02	239.522	447.418	858.512	1773.17	353.977	30172.4
C0490	Kaempferol 3-[2''-(p-coumaroylglucosyl)rhamnoside]	1.27128e+06	1.23646e+06	1.50698e+06	1.31761e+06	1.41697e+06	1.49757e+06	1.49922e+06	1.40457e+06	1.41052e+06	1.45594e+06	1.4662e+06	1.43028e+06	1.53332e+06	1.44181e+06	1.47066e+06	1.488e+06	1.6108e+06	1.51038e+06	1.60634e+06	1.544e+06	1.68729e+06	2.64475e+06	2.08371e+06	1.71592e+06	1.79321e+06	C1064	Caryatin glucoside	0	0	0	0	0	1316.77	11997.2	0	35585.5	18854.5	550.704	20329.4	14484.5	15087	9748.96	1966.05	639.301	19485.6	8185.33	10592.7	692.967
C0629	Flavonol 3-O-D-glucoside	0	0	0	0	0	0	0	0	0	0	5743.45	0	0	0	0	0	0	0	0	0	0	33119.9	23197.5	7720.64	45566.8	C0834	Proanthocyanidins	4293.06	0	1028.76	0	8641.57	0	0	0	0	0	0	0	0	0	0	0	0	0	0	0	0
C0641	Licorice glycoside C1	0	4288.56	6577.77	10563.2	7112.08	0	5795.01	5019.59	9504.17	0	4121.1	0	6983.09	0	0	8573.62	6707.16	0	4167.66	0	91469.1	56573.8	33904.3	8420.73	23441.5	C0944	4',7-Di-O-methylcatechin	407.651	2919.55	337.343	7990.13	0	5374.92	12246.7	5497.29	4429.87	867.904	2574.91	18923.5	3674.22	35887.4	15627.1	1757.14	17522.8	12304.9	659.872	2661.53	38858.5
C0647	Kaempferol 3-[4''-(p-coumaroylglucosyl)rhamnoside]	0	0	41926.9	87924.1	43773	1.19401e+06	585628	1.0266e+06	141787	637581	502486	108648	835398	601422	194371	1.09703e+06	584675	311076	722012	681980	250751	156480	225016	276040	191857	C1296	Kaempferol 3-glucuronide	0	0	469.67	0	0	0	0	0	0	0	0	0	0	0	0	0	0	0	0	0	92729.8
C0652	Kaempferol 3-O-alpha-L-(3-trans-p-coumaroyl-rhamnopyranoside)	0	0	0	0	0	0	837.339	0	2278.13	0	0	0	0	0	0	0	0	0	0	0	66438.6	1.04405e+06	531502	177385	294748	C1515	6'''-O-Sinapoylsaponarin	2.6478e+06	2.78863e+06	2.43027e+06	4.17331e+06	1.31339e+06	1.50772e+07	9.32415e+06	1.55741e+07	7.14895e+06	1.33718e+07	1.05052e+07	9.64288e+06	1.39048e+07	7.8295e+06	6.18058e+06	4.82255e+06	1.1517e+07	1.30599e+07	5.00837e+06	1.21309e+07	2.09085e+06
C0656	Loquatoside	0	0	0	0	0	0	0	0	0	0	0	0	0	0	0	0	0	0	0	0	0	120930	0	4408.14	18849	C1420	Isoneotheaflavin	0	0	0	0	0	0	0	0	0	0	0	0	0	0	0	0	0	0	0	0	0
C0658	Cyanidin 3-O-(6''-acetyl-arabinoside)	0	6978.17	13039.4	45490.7	12595.3	367228	197492	511746	32937.3	179945	245734	0	447668	281440	82968.5	583735	173520	71519.4	362436	318706	66064.6	40668.2	26827.3	23036.7	32983.3	C1315	Leucopelargonidin	338271	1907.24	57630.5	1968.9	284287	0	325.98	0	0	0	0	0	0	0	0	0	0	0	0	0	17426.3
C0692	Epicatechin	5.32528e+06	168538	907709	244181	6.59492e+06	287352	174704	60725	0	11823.2	27819.2	4548.61	28885.2	18590.1	7199.81	38894.5	11421.1	7106.55	0	68606.4	446697	204084	77101.5	62230.8	225246	C1238	Swertiajaponin	0	0	683.228	0	0	63002.3	122567	39369.5	152198	69409.3	39294.3	251017	149063	36894.2	96282.2	101679	80549.9	196180	52369.5	52017.8	0
																											C1587	Catechin	189639	525.909	23784.5	2714.33	216547	2956.92	340.675	0	0	0	0	0	0	0	0	0	0	0	0	0	6383.9
																											C0960	Multinoside A	0	0	9.6282	0	65.5071	0	0	0	0	0	0	0	0	0	0	0	0	0	67848.2	0	0
																											C1311	(-)-Epigallocatechin	64915.5	14096.9	14565.3	20137.7	45081.7	4014.03	11186.8	1581.66	34431.2	9389	3403.28	21940.3	13830.9	16295.5	27272.6	1652.38	8662.32	14211.9	37402.5	14011.6	5479.27
																											C1386	Neotheaflavin	0	14177.6	109951	967439	785.147	9692.55	1294.44	0	15269.6	4008.35	0	0	0	0	1675.33	0	2229.09	0	0	2538.81	0
																											C1335	3'-Methoxytricetin 7-glucuronide	0	0	0	14593.2	0	0	3915.05	0	28213.9	0	0	865.757	23079.4	0	0	943.375	0	0	0	0	86656.5
																											C0749	Flavanone	13866.7	77155.5	28131.5	104188	9245.16	3459.76	18014	3991.69	81907.3	4809.6	2837.9	22285.2	1872.98	23961.1	34211.8	0	7157.7	24136.3	13245.5	11193.4	23627.1
																											C1232	Naringenin	21729.7	235.683	877.891	0	134034	0	0	0	0	0	0	0	0	0	0	0	0	0	0	0	0
																											C0990	Liquiritigenin	1795.12	0	341.94	1784.06	1945.74	0	0	0	288.639	1097.55	0	0	0	0	0	0	0	0	0	0	5345.74
																											C1174	Isoquercitrin	0	0	0	0	744.572	0	0	0	0	0	0	0	0	0	0	0	0	0	194396	0	0
																											C0865	Pinocembrin	42034.8	0	16243.9	265.654	57993.3	0	0	0	0	0	0	0	0	0	0	0	0	0	0	0	0
																											C1280	(+)-Gallocatechin	306955	11011.8	14394.5	43220.8	1.06291e+06	0	251.775	0	0	0	0	0	0	1.5348	0	0	0	0	0	0	0
																											C0881	Leucocyanidin	20600.4	0	0	1791.23	56706.6	0	0	0	0	0	0	54.2621	0	0	0	0	0	0	0	0	0
[truncated: 4 more columns]

## Sheet: POS_Flavonoids
NO	ID	Metabolite	代谢物	Metab ID	level	KEGG Pathway ID	KEGG Pathway Description	通路	KEGG Compound ID	Library ID	Mode	KEGG Compound First Category	KEGG Compound Second Category	KEGG Pathway First Category	KEGG Pathway Second Category	HMDB Superclass	HMDB Class	HMDB Subclass	CAS ID	M/Z	Adducts	Formula	Retention time	RSD	Fragmentation Score	Theoretical Fragmentation Score	Mass Error	ave_meat	ave_water	CN01	CN02	CN03	CN04	CN05	VN01	VN02	VN03	VN04	VN05	INA01	INA02	INA03	INA04	INA05	INA06	INA07	INA08	INA09	INA10
C0070	pos_1212	Hesperetin	橙皮素	metab_217	B(ii)	map00941	Flavonoid biosynthesis	类黄酮生物合成	C01709	LMPK12140003;HMDB0005782;MJDBOTE0001046	pos	-	-	Metabolism	Biosynthesis of other secondary metabolites	Phenylpropanoids and polyketides	Flavonoids	O-methylated flavonoids	520-33-2	605.166	2M+H	C16H14O6	2.9718	0.0779803	0	62.8	1.02623	5231.79	174809	6372.63	0	121873	0	2549.32	0	0	0	0	0	0	0	0	0	0	0	0	0	0	0
C0090	pos_1277	Luteoforol	叶黄素酚	metab_282	B(ii)	map00941	Flavonoid biosynthesis	类黄酮生物合成	C05907	LMPK12020170;HMDB0041310	pos	-	-	Metabolism	Biosynthesis of other secondary metabolites	Phenylpropanoids and polyketides	Flavonoids	Flavans	24897-98-1	291.087	M+H	C15H14O6	3.403	0.0111473	0	50.9	1.32812	582032	1.24663e+06	6.25962e+06	148500	1.18957e+06	133276	5.25147e+06	10106.1	50469.1	390.024	609.31	9046.26	5973.71	30763.2	4625.5	3475.13	1878.61	691.1	24.8518	69.0067	0	15294.5
C0098	pos_1308	3,3',4',5,7-Pentahydroxyflavan(4->8)-3,4',5,7-tetrahydroxyflavan	-	metab_314	B(ii)	-	-	-	-	HMDB0037662	pos	-	-	-	-	Phenylpropanoids and polyketides	Flavonoids	Biflavonoids and polyflavonoids	80685-13-8	563.155	M+H	C30H26O11	3.7553	0.0505719	0	74.1	0.62823	34499.1	625266	318155	17591.7	17560.5	0	504395	0	0	0	0	0	0	0	0	0	0	0	0	0	0	0
C0102	pos_1319	Zapotin	扎波汀	metab_325	B(ii)	-	-	-	-	LMPK12110091;HMDB0029461	pos	-	-	-	-	Phenylpropanoids and polyketides	Flavonoids	O-methylated flavonoids	14813-19-5	360.144	M+NH4	C19H18O6	3.8594	0.0528832	0	35	-0.173726	88014.4	282706	71736.9	0	0	1123.97	75170.1	6197.13	7427.5	8120.08	0	2503.83	8982.05	0	5797.47	4975.64	3707.85	15539.3	7857.4	0	1441.16	4425.34
C0113	pos_1343	(2S,3S,4S,5R)-6-[[3,5-Dihydroxy-2-(4-hydroxy-3-methoxyphenyl)-3,4-dihydro-2H-chromen-7-yl]oxy]-3,4,5-trihydroxyoxane-2-carboxylic acid	（2S，3S，4S，5R）-6-[3,5-二羟基-2-（4-羟基-3-甲氧基苯基）-3,4-二氢-2H-铬-7-基]氧基]-3,4,5-三羟基氧烷-2-羧酸	metab_351	B(ii)	-	-	-	-	HMDB0257723	pos	-	-	-	-	Phenylpropanoids and polyketides	Flavonoids	Flavonoid glycosides	-	522.158	M+ACN+H	C22H24O12	4.1154	0.030084	0	80.3	-6.07391	26.244	46681.5	0	0	0	0	27.6521	0.1115	0.0961	36.1814	1.1535	58.1685	0	81.1111	0.4276	44.7055	0	95.7366	71.1705	0.1353	168.679	0
C0129	pos_1377	Isorhamnetin	异鼠李素	metab_386	B(i)	-	-	-	C10084	LMPK12110002;HMDB0002655;MJDBOTE0001307	pos	-	-	-	-	Phenylpropanoids and polyketides	Flavonoids	Flavones	480-19-3	317.066	M+H	C16H12O7	4.6914	0.0843601	80.5	0	0.761381	1987.24	25388.1	0	0	7101.37	0	2326.71	0	0	0	0	0	0	0	0	0	0	0	0	0	0	0
C0298	pos_2329	Procyanidin B3	原花青素B3	metab_1377	B(ii)	-	-	-	C10209	HMDB0033974;LMPK12030003	pos	-	-	-	-	Phenylpropanoids and polyketides	Flavonoids	Biflavonoids and polyflavonoids	23567-23-9	579.15	M+H	C30H26O12	4.5394	0.674685	0	72.7	-0.255632	30620.7	27788.9	427790	0	16155.2	0	318508	0	2667.82	0	0	0	0	0	0	0	0	207.446	0	0	0	0
C0319	pos_2383	5,7-Dihydroxy-3-methoxyflavone	5,7-二羟基-3-甲氧基黄酮	metab_1430	B(ii)	-	-	-	C11577	LMPK12111654;HMDB0029522	pos	-	-	-	-	Phenylpropanoids and polyketides	Flavonoids	O-methylated flavonoids	6665-74-3	302.103	M+NH4	C16H12O5	4.0354	0.104035	0	39.5	0.808155	547.136	71852.6	0	0	7328.61	0	0	0	0	0	0	0	0	0	0	0	0	0	0	0	0	0
C0321	pos_2386	Neohesperidin dihydrochalcone	新橙皮苷二氢查尔酮	metab_1432	B(ii)	-	-	-	-	HMDB0030542	pos	-	-	-	-	Phenylpropanoids and polyketides	Flavonoids	Flavones	20702-77-6	630.24	M+NH4	C28H36O15	4.0274	1.15709	0	59.1	1.13352	0	56948.5	0	0	0	0	0	0	0	0	0	0	0	0	0	0	0	0	0	0	0	0
C0335	pos_2421	Epicatechin-(4beta->8)-epicatechin-(4beta->8)-catechin	-	metab_1470	B(ii)	-	-	-	C17894	HMDB0303063	pos	-	-	-	-	Phenylpropanoids and polyketides	Flavonoids	Biflavonoids and polyflavonoids	-	867.213	M+H	C45H38O18	3.8354	0.127983	0	61.1	0.278086	216116	156976	3.08216e+06	0	121449	0	2.1826e+06	0	0	0	0	0	0	0	3705.35	0	0	0	0	0	0	0
C0340	pos_2431	Phlorizine	根皮苷	metab_1480	B(ii)	map00941;map01110	Flavonoid biosynthesis;Biosynthesis of secondary metabolites	类黄酮生物合成;次级代谢产物的生物合成	C01604	HMDB0036634;HMDB0256451	pos	-	-	Metabolism;Metabolism	Biosynthesis of other secondary metabolites;Global and overview maps	Phenylpropanoids and polyketides	Flavonoids	Flavonoid glycosides	60-81-1	469.168	M+CH3OH+H	C21H24O10	3.7553	0.0800544	0	30.2	-4.82652	3483.82	42157	2701.51	0	47358.2	0	21903.2	0	0	0	0	0	0	0	0	0	0	0	0	0	0	0
C0356	pos_2461	Procyanidin	原花青素	metab_1511	B(ii)	-	-	-	C10238	HMDB0013690	pos	-	-	-	-	Phenylpropanoids and polyketides	Flavonoids	Biflavonoids and polyflavonoids	4852-22-6	579.15	M+H	C30H26O12	3.4833	0.0315655	0	76.6	0.442996	530020	962164	6.0979e+06	35055.6	664636	35330.3	4.91363e+06	128.279	73247	591.521	2696.09	172.312	1038.24	1636.46	0	127.094	0	654.556	0	436.871	203.296	30558.8
C0358	pos_2465	Tetramethoxyluteolin	四甲氧基丁醇	metab_1515	B(ii)	-	-	-	-	HMDB0301862	pos	-	-	-	-	Phenylpropanoids and polyketides	Flavonoids	O-methylated flavonoids	-	360.144	M+NH4	C19H18O6	3.4593	0.0326155	0	48.7	-0.140879	238206	418133	203044	0	9402.38	0	149959	12183.8	7450.06	18831.5	2678.39	3452.91	17482.3	0	25819.1	14881.7	1210.82	24073.2	4106.21	4924.81	21448	13208.4
C0359	pos_2468	Genkwanin	芫花素	metab_1518	B(ii)	-	-	-	C10046	LMPK12111018;HMDB0252684	pos	-	-	-	-	Phenylpropanoids and polyketides	Flavonoids	O-methylated flavonoids	437-64-9	317.102	M+CH3OH+H	C16H12O5	3.4513	0.031526	0	78.7	0.809006	43973.5	530674	241414	1662.54	656462	52465.3	91758.8	0	0	0	0	0	0	0	0	0	0	0	0	0	0	0
C0365	pos_2478	Epifisetinidol-(4beta->8)-catechin	表阿非西汀-（4β->8）-儿茶素	metab_1528	B(ii)	-	-	-	-	HMDB0032007	pos	-	-	-	-	Phenylpropanoids and polyketides	Flavonoids	Biflavonoids and polyflavonoids	-	563.155	M+H	C30H26O11	3.403	0.0297749	0	62	0.687126	58150.4	547960	544324	41945.6	63625.3	7391.44	776059	0	0	0	0	0	0	0	0	0	0	0	0	0	0	0
C0374	pos_2494	Petunidin 3-(6''-p-coumaryl-glucoside) 5-glucoside	哌替啶3-（6'-p-香豆素-葡萄糖苷）5-葡萄糖苷	metab_1544	B(ii)	-	-	-	-	HMDB0038100	pos	-	-	-	-	Phenylpropanoids and polyketides	Flavonoids	Flavonoid glycosides	51939-66-3	851.219	M+ACN+Na	C37H39O19+	3.307	0.196733	0	33.4	-7.05276	36610.1	318945	391287	0	0	0	523965	0	0	0	0	0	0	0	0	0	0	0	0	0	0	0
C0376	pos_2502	Rutin	芦丁	metab_1554	B(ii)	map01100;map01110;map00944	Metabolic pathways;Biosynthesis of secondary metabolites;Flavone and flavonol biosynthesis	代谢途径;次级代谢产物的生物合成;黄酮和黄酮醇生物合成	C05625	HMDB0257021;HMDB0003249;LMPK12112098	pos	-	-	Metabolism;Metabolism;Metabolism	Global and overview maps;Global and overview maps;Biosynthesis of other secondary metabolites	Phenylpropanoids and polyketides	Flavonoids	O-methylated flavonoids	153-18-4	652.191	M+ACN+H	C27H30O16	3.275	0.036597	0	71.8	6.64552	37662.2	31976.8	0	0	0	0	0	0	0	0	4583.42	0	0	0	0	0	0	0	0	0	0	0
C0386	pos_2534	Arecatannin B1	阿雷卡坦宁B1	metab_1583	B(ii)	-	-	-	C17892	HMDB0303620;HMDB0303062	pos	-	-	-	-	Phenylpropanoids and polyketides	Flavonoids	Biflavonoids and polyflavonoids	-	867.213	M+H	C45H38O18	3.0679	0.11817	0	51.6	0.300273	380210	220878	5.36953e+06	0	230992	0	3.83777e+06	0	0	0	0	0	0	0	0	4963.15	0	0	0	0	0	0
C0387	pos_2538	Procyanidin B1	原花青素B1	metab_1587	B(ii)	-	-	-	C10221	HMDB0029754;LMPK12030001	pos	-	-	-	-	Phenylpropanoids and polyketides	Flavonoids	Biflavonoids and polyflavonoids	20315-25-7	579.15	M+H	C30H26O12	3.0519	0.0331414	0	75.7	0.33512	839568	1.00269e+06	8.79049e+06	81344.1	1.68504e+06	104974	7.38688e+06	0	84285.2	0	0	141.103	68.2297	0	0	0	0	130.554	0	0	0	3283.35
C0395	pos_2560	Dihydromorelloflavone	二氢茉莉黄酮	metab_1610	B(ii)	-	-	-	-	HMDB0038392	pos	-	-	-	-	Phenylpropanoids and polyketides	Flavonoids	Biflavonoids and polyflavonoids	-	591.15	M+CH3OH+H	C30H22O11	2.9878	0.0622289	0	82.6	0.702843	42279.1	200254	603428	0	167721	0	285827	0	0	0	0	0	0	0	0	0	0	0	0	0	0	0
C0489	pos_2943	Kaempferol 3-neohesperidoside-7-(2''-p-coumaryllaminaribioside)	山奈酚3-新橙皮糖苷-7-（2'-p-香豆苷）	metab_2017	B(ii)	-	-	-	-	HMDB0041458;LMPK12111827	pos	-	-	-	-	Phenylpropanoids and polyketides	Flavonoids	Flavonoid glycosides	-	533.156	M+2H	C48H56O27	0.7905	0.0438956	0	45.7	-4.17847	263426	4.27863e+06	123320	156177	172028	180110	144175	211363	148530	160945	170541	131177	166634	102607	176558	134357	169477	179704	148072	128284	215154	194944
C0490	pos_2948	Kaempferol 3-[2''-(p-coumaroylglucosyl)rhamnoside]	山奈酚3-[2'”-（对香豆酰葡萄糖基）鼠李糖苷]	metab_2020	B(ii)	-	-	-	-	HMDB0040538	pos	-	-	-	-	Phenylpropanoids and polyketides	Flavonoids	Flavonoid glycosides	107190-70-5	371.102	M+2H	C36H36O17	0.7829	0.0372519	0	53.7	-8.70397	1.56175e+06	1.46304e+06	1.27128e+06	1.23646e+06	1.50698e+06	1.31761e+06	1.41697e+06	1.49757e+06	1.49922e+06	1.40457e+06	1.41052e+06	1.45594e+06	1.4662e+06	1.43028e+06	1.53332e+06	1.44181e+06	1.47066e+06	1.488e+06	1.6108e+06	1.51038e+06	1.60634e+06	1.544e+06
C0629	pos_852	Flavonol 3-O-D-glucoside	黄酮醇3-O-D-葡萄糖苷	metab_3031	B(ii)	-	-	-	C03946	HMDB0252295	pos	-	-	-	-	Phenylpropanoids and polyketides	Flavonoids	Flavonoid glycosides	-	445.087	M+2Na-H	C21H20O8	0.6089	0.120885	0	44.7	-0.61236	4613.94	96684.1	0	0	0	0	0	0	0	0	0	0	5743.45	0	0	0	0	0	0	0	0	0
C0641	pos_875	Licorice glycoside C1	甘草苷C1	metab_3054	B(ii)	-	-	-	-	LMPK12140030;HMDB0031995	pos	-	-	-	-	Phenylpropanoids and polyketides	Flavonoids	Flavonoid glycosides	-	364.119	M+2H	C36H38O16	0.6559	0.189676	0	70.8	9.71809	11728.9	40060.6	0	4288.56	6577.77	10563.2	7112.08	0	5795.01	5019.59	9504.17	0	4121.1	0	6983.09	0	0	8573.62	6707.16	0	4167.66	0
C0647	pos_894	Kaempferol 3-[4''-(p-coumaroylglucosyl)rhamnoside]	山奈酚3-[4'”-（对香豆酰葡萄糖基）鼠李糖苷]	metab_3072	B(ii)	-	-	-	-	HMDB0040540	pos	-	-	-	-	Phenylpropanoids and polyketides	Flavonoids	Flavonoid glycosides	102231-39-0	705.185	M+H-2H2O	C36H36O17	0.6796	0.824545	0	56.8	5.30273	419939	8027.09	0	0	41926.9	87924.1	43773	1.19401e+06	585628	1.0266e+06	141787	637581	502486	108648	835398	601422	194371	1.09703e+06	584675	311076	722012	681980
C0652	pos_916	Kaempferol 3-O-alpha-L-(3-trans-p-coumaroyl-rhamnopyranoside)	山奈酚3-O-α-L-（3-反式-p-香豆酰鼠李糖苷）	metab_3092	B(ii)	-	-	-	-	HMDB0302571	pos	-	-	-	-	Phenylpropanoids and polyketides	Flavonoids	Flavonoid glycosides	-	290.076	M+2H	C30H26O12	0.759	0.119644	0	39.7	-8.21227	84689.4	1.3495e+06	0	0	0	0	0	0	837.339	0	2278.13	0	0	0	0	0	0	0	0	0	0	0
C0656	pos_921	Loquatoside	-	metab_3097	B(ii)	-	-	-	-	HMDB0041238	pos	-	-	-	-	Phenylpropanoids and polyketides	Flavonoids	O-methylated flavonoids	74046-15-4	452.129	2M+3H2O+2H	C20H22O11	0.7829	0.249017	0	47.9	2.4154	5767.49	123328	0	0	0	0	0	0	0	0	0	0	0	0	0	0	0	0	0	0	0	0
C0658	pos_924	Cyanidin 3-O-(6''-acetyl-arabinoside)	氰基3-O-（6'-乙酰阿拉伯糖苷）	metab_3099	B(ii)	-	-	-	-	HMDB0029238	pos	-	-	-	-	Phenylpropanoids and polyketides	Flavonoids	Flavonoid glycosides	-	525.122	M+ACN+Na	C22H21O11+	0.7905	0.977511	0	32	-5.62298	164990	21298.2	0	6978.17	13039.4	45490.7	12595.3	367228	197492	511746	32937.3	179945	245734	0	447668	281440	82968.5	583735	173520	71519.4	362436	318706
C0692	pos_559	Epicatechin	表儿茶素	metab_3180	B(i)	map01100;map00941;map01110	Metabolic pathways;Flavonoid biosynthesis;Biosynthesis of secondary metabolites	代谢途径;类黄酮生物合成;次级代谢产物的生物合成	C09727;C06562	LMPK12020003;HMDB0001871;HMDB0002780	pos	-	-	Metabolism;Metabolism;Metabolism	Global and overview maps;Biosynthesis of other secondary metabolites;Global and overview maps	Phenylpropanoids and polyketides	Flavonoids	Flavans	490-46-0;154-23-4	291.086	M+H, M+Na	C15H14O6	3.8514	0.0211082	92.2	0	0.480471	600146	1.22199e+06	5.32528e+06	168538	907709	244181	6.59492e+06	287352	174704	60725	0	11823.2	27819.2	4548.61	28885.2	18590.1	7199.81	38894.5	11421.1	7106.55	0	68606.4
[truncated: 51 more columns]

## Sheet: POS_Phenolic acids
NO	ID	Metabolite	代谢物	Metab ID	level	KEGG Pathway ID	KEGG Pathway Description	通路	KEGG Compound ID	Library ID	Mode	KEGG Compound First Category	KEGG Compound Second Category	KEGG Pathway First Category	KEGG Pathway Second Category	HMDB Superclass	HMDB Class	HMDB Subclass	CAS ID	M/Z	Adducts	Formula	Retention time	RSD	Fragmentation Score	Theoretical Fragmentation Score	Mass Error	ave_meat	ave_water	CN01	CN02	CN03	CN04	CN05	VN01	VN02	VN03	VN04	VN05	INA01	INA02	INA03	INA04	INA05	INA06	INA07	INA08	INA09	INA10
C0184	pos_1711	Monoisobutyl Phthalate	邻苯二甲酸单异丁酯	metab_732	B(i)	-	-	-	-	HMDB0002056	pos	-	-	-	-	Benzenoids	Benzene and substituted derivatives	Benzoic acids and derivatives	30833-53-5	223.097	M+H	C12H14O4	7.7366	0.0432745	53.5	0	0.717575	53905.5	44048.4	64547.5	52214	63397.1	56336.9	55804.2	59803.4	58966.7	55514.4	51794.3	55822	57857	54846.4	50328.2	41745.8	44943.9	49337.9	53724.5	49879	57257.7	51690.1
C0341	pos_2432	Dimethyl phthalate	邻苯二甲酸二甲酯	metab_1481	B(ii)	-	-	-	C11233	HMDB0251388	pos	-	-	-	-	Benzenoids	Benzene and substituted derivatives	Benzoic acids and derivatives	131-11-3	177.055	M+H-H2O	C10H10O4	3.7553	0.0052515	0	45.7	1.97989	45834.3	390313	19886.4	74412.8	42940.4	49485.4	32288.6	33835.9	25507.9	27097.5	37312.5	41996.7	72099.6	43276.7	45764.6	33095.2	24596.5	56123	50770.1	53759.7	38063.6	47459.1
C0537	pos_3198	Phthalic Acid	邻苯二甲酸	metab_2264	B(i)	map01100;map02010	Metabolic pathways;ABC transporters	代谢途径;ABC转运蛋白	C01606	HMDB0002107;MJDBOTE0000627	pos	-	-	Metabolism;Environmental Information Processing	Global and overview maps;Membrane transport	Benzenoids	Benzene and substituted derivatives	Benzoic acids and derivatives	88-99-3	167.032	M+H	C8H6O4	0.5533	0.107632	69.7	0	-9.37726	1033.66	16230.2	1076.02	2019.37	0	1927.41	2691.63	0	894.471	1054.61	0	472.489	2994.88	3238.21	0	691.687	917.147	1021.32	1079.04	2340.62	964.674	0
C0554	pos_363	Fenamic acid	芬那酸	metab_2511	B(i)	-	-	-	C13697	HMDB0246312;HMDB0255225	pos	-	-	-	-	Benzenoids	Benzene and substituted derivatives	Benzoic acids and derivatives	91-40-7	231.113	M+H, M+NH4	C13H11NO2	3.8034	0.0132684	40.7	0	1.9852	724.815	253603	0	0	5478.23	557.26	0	0	0	0	0	0	0	685.848	891.608	690.73	2930.87	0	0	0	6885.84	0
C0557	pos_374	4-(Phenylamino)benzoic acid	4-（苯氨基）苯甲酸	metab_2522	B(ii)	-	-	-	C13697	HMDB0246312;HMDB0255225	pos	-	-	-	-	Benzenoids	Benzene and substituted derivatives	Benzoic acids and derivatives	-	231.113	M+H, M+NH4	C13H11NO2	4.0434	0.0446999	0	31.7	2.02118	492.983	163744	0	0	0	0	0	0	0	0	649.318	0	0	1403.17	665.632	693.299	2622.04	0	0	0	6291.11	0
C0581	pos_492	Bis(2-ethylhexyl) phthalate	邻苯二甲酸二（2-乙基己基）酯	metab_2653	B(i)	-	-	-	C03690	HMDB0249243	pos	-	-	-	-	Benzenoids	Benzene and substituted derivatives	Benzoic acids and derivatives	-	413.266	M+H, M+Na	C24H38O4	6.8978	0.0271404	38.5	0	0.200508	1.35966e+06	1.19684e+06	1.30027e+06	1.5896e+06	1.35457e+06	1.52201e+06	1.50759e+06	1.34819e+06	1.25385e+06	1.37888e+06	1.34461e+06	1.2679e+06	1.33748e+06	1.28853e+06	1.21519e+06	1.19577e+06	1.20138e+06	1.32059e+06	1.33984e+06	1.18604e+06	1.22849e+06	1.28982e+06
C0634	pos_864	(+)-Zeylenol	（+）-玉米醇	metab_3043	B(i)	-	-	-	-	HMDB0029541	pos	-	-	-	-	Benzenoids	Benzene and substituted derivatives	Benzoic acids and derivatives	113532-12-0	385.132	M+H	C21H20O7	0.6242	0.0152972	59.2	0	9.07288	32673.8	1.8854e+06	1633.89	18385.7	25953.1	124426	8378.79	1275.13	0	28520.6	16729.9	0	14056.4	16497.6	352.813	343.456	7126.93	1885.75	6285.73	0	36420.2	0
C0691	pos_2446	Dioctyl Phthalate	-	metab_3179	B(i)	-	-	-	C03690	HMDB0251427;HMDB0249243	pos	-	-	-	-	Benzenoids	Benzene and substituted derivatives	Benzoic acids and derivatives	117-81-7	391.285	M+H	C24H38O4	3.6113	0.238402	53	0	0.673392	6262.87	6080.71	1727.17	8807.75	7151.02	5593.06	0	6762.91	3313.81	12332	4873.33	6418.15	11284.6	5078.84	10350.2	5717.22	3658.91	5779.61	1915.24	5716.4	6340.08	13680.3
C0706	pos_2308	Salicylic Acid	水杨酸	metab_3194	B(i)	map01100;map00996;map01110;map04075	Metabolic pathways;Biosynthesis of various alkaloids;Biosynthesis of secondary metabolites;Plant hormone signal transduction	代谢途径;-;次级代谢产物的生物合成;植物激素信号转导	C00805	PW_C001263;HMDB0302214;HMDB0000840;HMDB0001895;MJDBZSJ0000117	pos	-	-	Metabolism;Metabolism;Metabolism;Environmental Information Processing	Global and overview maps;Biosynthesis of other secondary metabolites;Global and overview maps;Signal transduction	Benzenoids	Benzene and substituted derivatives	Benzoic acids and derivatives	69-72-7;487-54-7	139.039	M+H	C7H6O3	4.8914	0.10469	92.5	0	1.98413	8303.07	14918.3	10029.7	5887.9	12213.4	4940.71	11241.8	7863.03	7868.2	8596.04	6793.92	9907.24	7449.56	7140.87	6877.45	7206.81	9833.29	10005.3	8596.18	8101.38	6071.01	9231.07
C0027	pos_1067	1-O-Caffeoyl-(b-D-glucose 6-O-sulfate)	1-O-咖啡酰-（b-D-葡萄糖6-O-硫酸盐）	metab_69	B(ii)	-	-	-	-	HMDB0041173	pos	-	-	-	-	Phenylpropanoids and polyketides	Cinnamic acids and derivatives	Hydroxycinnamic acids and derivatives	-	405.051	M+H-H2O	C15H18O12S	1.5873	0.331729	0	33.5	5.02596	0	40589	0	0	0	0	0	0	0	0	0	0	0	0	0	0	0	0	0	0	0	0
C0068	pos_1206	(E)-3-(2,3-Dihydroxyphenyl)-2-propenoic acid	（E） -3-（2,3-二羟基苯基）-2-丙烯酸	metab_211	B(ii)	map01100;map00360	Metabolic pathways;Phenylalanine metabolism	代谢途径;苯丙氨酸代谢	C12623	HMDB0032057	pos	-	-	Metabolism;Metabolism	Global and overview maps;Amino acid metabolism	Phenylpropanoids and polyketides	Cinnamic acids and derivatives	Hydroxycinnamic acids and derivatives	38481-04-8	213.076	M+CH3OH+H	C9H8O4	2.9398	0.0522072	0	46.6	2.65294	14494.7	79764.4	20747.2	16155.5	13314.5	16484.6	11413.2	12738.8	14925.1	8856.48	14341.5	17073.8	13824.7	16693.7	13505.4	11887.4	9665.15	17250.7	19882.9	17243.5	12357.8	12262.2
C0291	pos_2318	Dehydrozingerone	脱氢酮	metab_1365	B(ii)	-	-	-	C17840	HMDB0032591	pos	-	-	-	-	Phenylpropanoids and polyketides	Cinnamic acids and derivatives	Hydroxycinnamic acids and derivatives	1080-12-2	175.076	M+H-H2O	C11H12O3	4.7634	0.0573525	0	56.6	2.32927	509.134	9281.67	0	960.767	458.077	384.92	0	1580.62	575.025	0	390.017	0	0	400.701	0	950.69	0	963.538	1113.86	0	0	0
C0305	pos_2345	Caffeoylferuloylspermidine	咖啡酰磺酰亚精胺	metab_1393	B(ii)	-	-	-	-	HMDB0033470	pos	-	-	-	-	Phenylpropanoids and polyketides	Cinnamic acids and derivatives	Hydroxycinnamic acids and derivatives	114916-07-3	484.244	M+H	C26H33N3O6	4.3634	0.0193308	0	78	0.412598	356815	1.83705e+06	0	0	0	0	0	73503.8	124603	284172	1.53755e+06	397707	436501	523274	316376	262617	2.94251e+06	268712	190729	600695	530770	430656
C0398	pos_2565	Subaphylline	亚茶碱	metab_1615	B(ii)	map01100;map00330	Metabolic pathways;Arginine and proline metabolism	代谢途径;精氨酸和脯氨酸代谢	C10497	HMDB0033463	pos	-	-	Metabolism;Metabolism	Global and overview maps;Amino acid metabolism	Phenylpropanoids and polyketides	Cinnamic acids and derivatives	Hydroxycinnamic acids and derivatives	501-13-3	265.155	M+H	C14H20N2O3	2.9798	0.183378	0	56	2.04851	1079.09	11811.3	0	0	0	0	0	0	0	0	0	0	0	0	0	0	0	0	0	0	0	0
C0560	pos_379	Cis-Sinapic acid	-	metab_2527	B(ii)	-	-	-	-	HMDB0034069	pos	-	-	-	-	Phenylpropanoids and polyketides	Cinnamic acids and derivatives	Hydroxycinnamic acids and derivatives	7361-90-2	207.066	M+H-H2O, M+H	C11H12O5	4.6434	0.0263408	0	33.6	1.76551	47897.8	128623	1544.54	123531	7200.73	127790	1495.68	52010.7	84997.9	638.894	34291.7	9836.27	17100.2	105876	48795.1	49267.6	39718.6	25033.8	811.734	21028.5	10495.4	29257.7
C0561	pos_380	N1,N10-Diferuloylspermidine	N1，N10二阿魏酰亚精胺	metab_2529	B(ii)	-	-	-	-	HMDB0033471	pos	-	-	-	-	Phenylpropanoids and polyketides	Cinnamic acids and derivatives	Hydroxycinnamic acids and derivatives	70185-61-4	498.26	M+H, M+Na	C27H35N3O6	4.6274	0.0299316	0	84.7	0.697517	339685	1.19658e+07	0	0	0	0	0	418367	925712	1.15365e+06	221240	903354	635489	156237	646665	310888	216599	1.33479e+06	417580	276831	315510	549368
C0599	pos_555	4-O-Caffeoylshikimic acid	4-O-咖啡酰莽草酸	metab_2722	B(ii)	-	-	-	-	HMDB0033997	pos	-	-	-	-	Phenylpropanoids and polyketides	Cinnamic acids and derivatives	Hydroxycinnamic acids and derivatives	-	337.092	M+H-H2O, M+H	C16H16O8	3.9234	0.0259564	0	58.6	0.754724	187.708	71648	0	0	0	0	0	0	0	0	0	0	0	0	0	0	0	0	0	0	0	0
C0601	pos_557	1-O-Sinapoylglucose	1-O-芥子酰葡萄糖	metab_2724	B(ii)	-	-	-	-	HMDB0041175	pos	-	-	-	-	Phenylpropanoids and polyketides	Cinnamic acids and derivatives	Hydroxycinnamic acids and derivatives	-	387.129	M+H-H2O, M+H	C17H22O10	3.8674	0.0447622	0	46.3	0.132898	47058	56591.1	0	0	0	0	0	49528.6	161388	0	67330.4	99052.8	69103.9	150897	97223.9	110102	27383.6	29942	0	31725.6	149537	112247
C0684	pos_282	2-Hydroxycinnamic acid	2-羟基肉桂酸	metab_3172	B(i)	map01100;map00360;map01110;map00999	Metabolic pathways;Phenylalanine metabolism;Biosynthesis of secondary metabolites;Biosynthesis of various plant secondary metabolites	代谢途径;苯丙氨酸代谢;次级代谢产物的生物合成;多种次生代谢产物的生物合成Ⅰ	C01772;C05838	HMDB0041592;HMDB0002641	pos	-	-	Metabolism;Metabolism;Metabolism;Metabolism	Global and overview maps;Amino acid metabolism;Global and overview maps;Biosynthesis of other secondary metabolites	Phenylpropanoids and polyketides	Cinnamic acids and derivatives	Hydroxycinnamic acids and derivatives	614-60-8;495-79-4	182.082	M+H, M+NH4	C9H8O3	1.2923	0.0093051	75.8	0	2.42536	6.18518e+06	3.84001e+07	6.13275e+06	9.35379e+06	6.47055e+06	1.28064e+07	5.52857e+06	3.88084e+06	4.69016e+06	2.95424e+06	1.33073e+07	3.33114e+06	3.47337e+06	7.40825e+06	4.36977e+06	6.5951e+06	9.69016e+06	2.69992e+06	3.66526e+06	5.29184e+06	5.32899e+06	4.41378e+06
C0688	pos_2385	Caffeic Acid	-	metab_3176	B(i)	map01100;map00940;map01110	Metabolic pathways;Phenylpropanoid biosynthesis;Biosynthesis of secondary metabolites	代谢途径;苯丙烷生物合成;次级代谢产物的生物合成	C01197	HMDB0003501;HMDB0001964	pos	-	-	Metabolism;Metabolism;Metabolism	Global and overview maps;Biosynthesis of other secondary metabolites;Global and overview maps	Phenylpropanoids and polyketides	Cinnamic acids and derivatives	Hydroxycinnamic acids and derivatives	501-16-6;331-39-5;4361-87-9	181.05	M+H	C9H8O4	4.0354	0.0413572	93.8	0	2.30364	9721.99	25906.6	8781.11	4864.06	12169.6	7906.33	8687.72	7014.53	11056.8	5673.06	12578.8	11253.9	10658.3	19859.1	7826.93	8958.41	10182.3	18325.6	12255.7	15576.5	10728.3	6939.39
[truncated: 34 more columns]

## Sheet: NEG_Flavonoids
NO	ID	Metabolite	代谢物	Metab ID	level	KEGG Pathway ID	KEGG Pathway Description	通路	KEGG Compound ID	Library ID	Mode	KEGG Compound First Category	KEGG Compound Second Category	KEGG Pathway First Category	KEGG Pathway Second Category	HMDB Superclass	HMDB Class	0HMDB Subclass	CAS ID	M/Z	Adducts	Formula	Retention time	RSD	Fragmentation Score	Theoretical Fragmentation Score	Mass Error	ave_meat	ave_water	CN01	CN02	CN03	CN04	CN05	VN01	VN02	VN03	VN04	VN05	INA01	INA02	INA03	INA04	INA05	INA06	INA07	INA08	INA09	INA10
C0963	neg_264	Procyanidin B5	原花青素B5	metab_4878	B(ii)	-	-	-	C17640	HMDB0038366	neg	-	-	-	-	Phenylpropanoids and polyketides	Flavonoids	Biflavonoids and polyflavonoids	12798-57-1	577.134	M-H, M+Na-2H	C30H26O12	3.6855	0.0164409	0	67.8	-1.48754	4.40511e+06	3.88889e+06	4.40749e+07	953261	8.15726e+06	1.11248e+06	3.63332e+07	42912	1.0151e+06	2490.69	10957.2	0	9777.96	48850	6533.88	0	0	36381.6	350.309	8052.82	153.884	239834
C1297	neg_5258	Procyanidin B2	原花青素B2	metab_7609	B(i)	-	-	-	C17639	HMDB0033973;LMPK12030002	neg	-	-	-	-	Phenylpropanoids and polyketides	Flavonoids	Biflavonoids and polyflavonoids	29106-49-8	577.134	M-H	C30H26O12	4.0819	0.0325851	96.4	0	-1.61675	2.28834e+06	3.49901e+06	2.19662e+07	715977	3.37671e+06	622187	1.83289e+07	167721	757359	50538.4	37160.4	84117.6	38035.3	43499.6	106877	3915.38	21452.9	91990.4	10978.9	3514.97	595.342	414748
C0826	neg_1977	Procyanidin C1	原花青素C1	metab_4203	B(ii)	-	-	-	C17624	HMDB0038370	neg	-	-	-	-	Phenylpropanoids and polyketides	Flavonoids	Biflavonoids and polyflavonoids	37064-30-5	865.197	M-H	C45H38O18	3.71	0.0259975	0	65.2	-1.54367	2.15953e+06	1.3281e+06	2.49536e+07	280949	3.17011e+06	324362	1.91191e+07	0	303873	0	0	0	0	0	0	86.117	0	0	0	0.8601	0	8251.02
C0889	neg_2278	Arecatannin A1	阿雷卡坦宁A1	metab_4507	B(ii)	-	-	-	C17894	HMDB0303661	neg	-	-	-	-	Phenylpropanoids and polyketides	Flavonoids	Biflavonoids and polyflavonoids	-	865.197	M-H	C45H38O18	4.4175	0.039213	0	65	-1.77389	1.01089e+06	789323	1.203e+07	208028	1.2336e+06	162150	9.01959e+06	12089.1	250135	0	0	0	0	0	0	0	0	0	0	0	0	62612.3
C1273	neg_5097	[4,8'':4'',8''''-Terflavan]-3,3'',3'''',4',4''',4'''',4''''',5,5'',5'''',7,7'',7''''-tridecol	-	metab_7443	B(ii)	-	-	-	-	HMDB0039144	neg	-	-	-	-	Phenylpropanoids and polyketides	Flavonoids	Biflavonoids and polyflavonoids	25713-96-6	833.208	M-H	C45H38O16	4.4175	0.0277801	0	73.3	-0.970042	2087.32	461135	1866.37	2501.74	0	0	47815	0	0	0	0	0	0	0	0	0	0	0	0	0	0	0
C0931	neg_2456	Epifisetinidol-(4beta->8)-epicatechin-(6->4beta)-epifisetinidol	-	metab_4687	B(ii)	-	-	-	-	HMDB0032006	neg	-	-	-	-	Phenylpropanoids and polyketides	Flavonoids	Biflavonoids and polyflavonoids	-	833.208	M-H	C45H38O16	4.8449	0.223582	0	54.7	-1.37001	1904.62	402829	4583.05	2476.41	0	0	40025.8	0	0	0	0	0	0	0	0	0	0	0	530.17	0	0	0
C0834	neg_2013	Proanthocyanidins	原花青素	metab_4242	B(ii)	-	-	-	-	HMDB0302517	neg	-	-	-	-	Phenylpropanoids and polyketides	Flavonoids	Biflavonoids and polyflavonoids	-	573.14	M-H2O-H	C31H28O12	3.7874	0.060712	0	73.8	-0.939162	558.536	100937	4293.06	0	1028.76	0	8641.57	0	0	0	0	0	0	0	0	0	0	0	0	0	0	0
C1557	neg_89	L-Epicatechol	表儿茶酚	metab_9652	B(i)	map01100;map00941;map01110	Metabolic pathways;Flavonoid biosynthesis;Biosynthesis of secondary metabolites	代谢途径;类黄酮生物合成;次级代谢产物的生物合成	C09727	HMDB0001871;MJDBOTE0001156	neg	-	-	Metabolism;Metabolism;Metabolism	Global and overview maps;Biosynthesis of other secondary metabolites;Global and overview maps	Phenylpropanoids and polyketides	Flavonoids	Flavans	490-46-0	289.072	M-H, M+Na-2H, 2M-H	C15H14O6	3.9976	0.00638682	93.1	0	-0.880272	3.93054e+06	7.64263e+06	3.98991e+07	1.10278e+06	7.47732e+06	1.0363e+06	3.26774e+07	160140	578295	129419	48740.4	65952.1	128923	244449	82206.5	97178.4	52751	90226.3	16748.5	100932	17758.4	192585
C1580	neg_45	(+/-)-Catechin	-	metab_9757	B(i)	map00941;map01110	Flavonoid biosynthesis;Biosynthesis of secondary metabolites	类黄酮生物合成;次级代谢产物的生物合成	C06562	HMDB0002780	neg	-	-	Metabolism;Metabolism	Biosynthesis of other secondary metabolites;Global and overview maps	Phenylpropanoids and polyketides	Flavonoids	Flavans	154-23-4	289.072	M-H, M+Na-2H, 2M-H	C15H14O6	4.4208	0.00844981	88.2	0	-0.783953	3.01262e+06	5.62924e+06	2.51518e+07	1.00241e+06	4.61161e+06	1.45339e+06	3.10418e+07	1.47475e+06	1.05652e+06	452283	19292.9	138285	344826	172117	260643	181856	78560.8	352106	139174	149598	44731.7	490305
C0857	neg_2116	Gambiriin A1	甘比林A1	metab_4343	B(ii)	-	-	-	C17772	HMDB0038357	neg	-	-	-	-	Phenylpropanoids and polyketides	Flavonoids	Flavans	76250-49-2	561.14	M-H2O-H	C30H28O12	3.9976	0.0366063	0	73.3	-1.16651	311915	2.42493e+06	2.20396e+06	269301	461288	75140.1	2.82951e+06	0	835.909	0	16399.6	0	0	11999.1	481.842	998.476	10831.4	657.066	0	311.58	0	0
C1039	neg_317	Epiafzelechin	表枇杷素	metab_5431	B(i)	map00941;map01110	Flavonoid biosynthesis;Biosynthesis of secondary metabolites	类黄酮生物合成;次级代谢产物的生物合成	C12128	LMPK12020036;HMDB0030822	neg	-	-	Metabolism;Metabolism	Biosynthesis of other secondary metabolites;Global and overview maps	Phenylpropanoids and polyketides	Flavonoids	Flavans	24808-04-6	273.077	M-H, M+FA-H	C15H14O5	4.4808	0.0267518	86.8	0	-0.796202	1967.95	235775	9901.2	11497.5	2927.39	0	24662.8	0	0	0	0	209.915	0	0	0	0	0	0	0	0	0	0
C0979	neg_277	(-)-Epiafzelechin 3-gallate	-	metab_5016	B(ii)	-	-	-	-	HMDB0038846	neg	-	-	-	-	Phenylpropanoids and polyketides	Flavonoids	Flavans	108907-43-3	425.088	M-H2O-H, M-H	C22H18O9	3.6934	0.0190452	0	31.4	-0.456892	143568	147600	1.57348e+06	6923.41	283353	31546.7	1.29543e+06	252.968	839.416	270.797	1203.2	294.317	200.154	981.702	423.539	654.8	1053.02	239.522	447.418	858.512	1773.17	353.977
C0944	neg_2524	4',7-Di-O-methylcatechin	4'，7-二邻甲基儿茶素	metab_4756	B(ii)	-	-	-	-	HMDB0030663	neg	-	-	-	-	Phenylpropanoids and polyketides	Flavonoids	Flavans	105330-66-3	363.108	M+FA-H	C17H18O6	5.0456	0.00782889	0	43.6	-0.456685	8404.16	99176.2	407.651	2919.55	337.343	7990.13	0	5374.92	12246.7	5497.29	4429.87	867.904	2574.91	18923.5	3674.22	35887.4	15627.1	1757.14	17522.8	12304.9	659.872	2661.53
C1420	neg_597	Isoneotheaflavin	异新茶黄素	metab_8347	B(ii)	-	-	-	-	HMDB0029256	neg	-	-	-	-	Phenylpropanoids and polyketides	Flavonoids	Flavans	-	563.122	M-H2O-H, M-H	C29H24O12	1.7169	0.0654954	0	33.1	4.94374	0	81196.1	0	0	0	0	0	0	0	0	0	0	0	0	0	0	0	0	0	0	0	0
C1315	neg_5308	Leucopelargonidin	白甲角质	metab_7662	B(ii)	map01100;map00941;map01110	Metabolic pathways;Flavonoid biosynthesis;Biosynthesis of secondary metabolites	代谢途径;类黄酮生物合成;次级代谢产物的生物合成	C03648	HMDB0032322	neg	-	-	Metabolism;Metabolism;Metabolism	Global and overview maps;Biosynthesis of other secondary metabolites;Global and overview maps	Phenylpropanoids and polyketides	Flavonoids	Flavans	98919-66-5	325.048	M+Cl	C15H14O6	3.9941	0.00392966	0	57.7	-1.36848	29472.8	59908	338271	1907.24	57630.5	1968.9	284287	0	325.98	0	0	0	0	0	0	0	0	0	0	0	0	0
C1587	neg_2275	Catechin	儿茶素	metab_9764	B(ii)	-	-	-	C17590	HMDB0001871;HMDB0002780	neg	-	-	-	-	Phenylpropanoids and polyketides	Flavonoids	Flavans	490-46-0;154-23-4	325.048	M+Cl	C15H14O6	4.4175	0.0367085	0	51.9	-1.3172	17772.1	37354.6	189639	525.909	23784.5	2714.33	216547	2956.92	340.675	0	0	0	0	0	0	0	0	0	0	0	0	0
C1311	neg_5299	(-)-Epigallocatechin	（-）-表没食子儿茶素	metab_7651	B(ii)	map00941;map01110	Flavonoid biosynthesis;Biosynthesis of secondary metabolites	类黄酮生物合成;次级代谢产物的生物合成	C12136	HMDB0038361	neg	-	-	Metabolism;Metabolism	Biosynthesis of other secondary metabolites;Global and overview maps	Phenylpropanoids and polyketides	Flavonoids	Flavans	970-74-1	287.056	M-H2O-H	C15H14O7	4.0016	0.0131248	0	36.5	-0.888441	16403.2	26105.6	64915.5	14096.9	14565.3	20137.7	45081.7	4014.03	11186.8	1581.66	34431.2	9389	3403.28	21940.3	13830.9	16295.5	27272.6	1652.38	8662.32	14211.9	37402.5	14011.6
C1386	neg_5642	Neotheaflavin	新茶黄素	metab_8001	B(ii)	-	-	-	-	HMDB0255533;HMDB0029483	neg	-	-	-	-	Phenylpropanoids and polyketides	Flavonoids	Flavans	31701-93-6	609.124	M+FA-H	C29H24O12	3.4842	0.404073	0	68.2	-1.42426	45163.5	21809	0	14177.6	109951	967439	785.147	9692.55	1294.44	0	15269.6	4008.35	0	0	0	0	1675.33	0	2229.09	0	0	2538.81
C0749	neg_1215	Flavanone	黄烷酮	metab_3410	B(ii)	-	-	-	C00766	HMDB0252292;MJDBOTE0001663	neg	-	-	-	-	Phenylpropanoids and polyketides	Flavonoids	Flavans	-	447.163	2M-H	C15H12O2	1.7134	0.0165704	0	33.3	5.36086	21564.8	18243.5	13866.7	77155.5	28131.5	104188	9245.16	3459.76	18014	3991.69	81907.3	4809.6	2837.9	22285.2	1872.98	23961.1	34211.8	0	7157.7	24136.3	13245.5	11193.4
C1232	neg_4943	Naringenin	柚皮素	metab_7286	B(ii)	map00943;map01100;map00941;map01110	Isoflavonoid biosynthesis;Metabolic pathways;Flavonoid biosynthesis;Biosynthesis of secondary metabolites	异黄酮生物合成;代谢途径;类黄酮生物合成;次级代谢产物的生物合成	C00509	LMPK12140001;HMDB0002670;MJDBOTE0001138	neg	-	-	Metabolism;Metabolism;Metabolism;Metabolism	Biosynthesis of other secondary metabolites;Global and overview maps;Biosynthesis of other secondary metabolites;Global and overview maps	Phenylpropanoids and polyketides	Flavonoids	Flavans	480-41-1	271.061	M-H	C15H12O5	4.7346	0.0360485	0	52	-1.18581	6275.09	16029.5	21729.7	235.683	877.891	0	134034	0	0	0	0	0	0	0	0	0	0	0	0	0	0	0
C0990	neg_2837	Liquiritigenin	甘草素	metab_5086	B(ii)	map00943;map01100;map00941;map01110	Isoflavonoid biosynthesis;Metabolic pathways;Flavonoid biosynthesis;Biosynthesis of secondary metabolites	异黄酮生物合成;代谢途径;类黄酮生物合成;次级代谢产物的生物合成	C09762	LMPK12140061;HMDB0029519;MJDBOTE0001096	neg	-	-	Metabolism;Metabolism;Metabolism;Metabolism	Biosynthesis of other secondary metabolites;Global and overview maps;Biosynthesis of other secondary metabolites;Global and overview maps	Phenylpropanoids and polyketides	Flavonoids	Flavans	578-86-9	301.072	M+FA-H	C15H12O4	5.9783	0.0181181	0	83.5	-0.687717	883.592	13073.4	1795.12	0	341.94	1784.06	1945.74	0	0	0	288.639	1097.55	0	0	0	0	0	0	0	0	0	0
C0865	neg_2164	Pinocembrin	皮诺切姆布林	metab_4391	B(ii)	map00941	Flavonoid biosynthesis	类黄酮生物合成	C09827	LMPK12140214;HMDB0030808;MJDBOTE0001152	neg	-	-	Metabolism	Biosynthesis of other secondary metabolites	Phenylpropanoids and polyketides	Flavonoids	Flavans	480-39-7	301.071	M+FA-H	C15H12O4	4.1163	0.107689	0	66.4	-2.00596	4661.5	3724.03	42034.8	0	16243.9	265.654	57993.3	0	0	0	0	0	0	0	0	0	0	0	0	0	0	0
C1280	neg_5138	(+)-Gallocatechin	（+）-没食子酸	metab_7485	B(ii)	map00941;map01110	Flavonoid biosynthesis;Biosynthesis of secondary metabolites	类黄酮生物合成;次级代谢产物的生物合成	C12127	HMDB0038365;LMPK12020002	neg	-	-	Metabolism;Metabolism	Biosynthesis of other secondary metabolites;Global and overview maps	Phenylpropanoids and polyketides	Flavonoids	Flavans	970-73-0	305.066	M-H	C15H14O7	4.3306	0.0376175	0	48.6	-1.58046	57549.9	2744.87	306955	11011.8	14394.5	43220.8	1.06291e+06	0	251.775	0	0	0	0	0	0	1.5348	0	0	0	0	0	0
C0881	neg_2250	Leucocyanidin	白细胞苯胺	metab_4480	B(ii)	map01100;map00941;map01110	Metabolic pathways;Flavonoid biosynthesis;Biosynthesis of secondary metabolites	代谢途径;类黄酮生物合成;次级代谢产物的生物合成	C05906	HMDB0303660;LMPK12020202	neg	-	-	Metabolism;Metabolism;Metabolism	Global and overview maps;Biosynthesis of other secondary metabolites;Global and overview maps	Phenylpropanoids and polyketides	Flavonoids	Flavans	93527-39-0	341.043	M+Cl	C15H14O7	4.3377	0.114024	0	42.9	-2.40344	3166.1	72.6058	20600.4	0	0	1791.23	56706.6	0	0	0	0	0	0	54.2621	0	0	0	0	0	0	0	0
C1260	neg_5054	Naringin	柚皮苷	metab_7401	B(ii)	map00941	Flavonoid biosynthesis	类黄酮生物合成	C09789	LMPK12140235;HMDB0002927;MJDBOTE0000761	neg	-	-	Metabolism	Biosynthesis of other secondary metabolites	Phenylpropanoids and polyketides	Flavonoids	Flavonoid glycosides	10236-47-2	561.156	M-H2O-H	C27H32O14	4.4763	0.0179575	0	41.5	-8.66016	246425	4.69371e+06	794270	112579	398670	56885.1	1.13253e+06	14664.4	15085.3	14864.6	58332.8	52834.3	236373	105851	77188.4	40050.3	58747.9	93739.6	50834.5	131522	40987.7	63584.6
C0896	neg_2310	6''-p-Coumaroylprunin	-	metab_4539	B(ii)	-	-	-	-	HMDB0037583	neg	-	-	-	-	Phenylpropanoids and polyketides	Flavonoids	Flavonoid glycosides	96686-70-3	561.14	M-H2O-H	C30H28O12	4.4808	0.0121016	0	52.7	-0.651571	275676	4.52476e+06	1.85089e+06	265946	305284	38729.5	2.58547e+06	1483.78	1020.4	193.598	17244.5	744.63	2701.42	23168.3	2032.81	5059.68	13699.5	1964.53	695.663	1513.47	967.971	602.349
C1244	neg_5004	Baohuoside II	保活苷II	metab_7352	B(ii)	-	-	-	-	HMDB0248861	neg	-	-	-	-	Phenylpropanoids and polyketides	Flavonoids	Flavonoid glycosides	-	545.163	M+FA-H	C26H28O10	4.5884	0.00975514	0	30.2	-6.65416	782779	3.50792e+06	411003	67208.8	2.11174e+06	539128	263231	798936	1.69047e+06	124669	834681	1.09549e+06	831862	1.88334e+06	1.07213e+06	1.11832e+06	360987	458467	126099	530411	1.64652e+06	1.09942e+06
C1329	neg_5359	Spinosin A	-	metab_7715	B(ii)	-	-	-	-	HMDB0037465	neg	-	-	-	-	Phenylpropanoids and polyketides	Flavonoids	Flavonoid glycosides	77690-91-6	849.202	M+Cl	C39H42O19	3.9137	0.0362521	0	45.2	1.01307	315710	1.42404e+06	3.37449e+06	60972.3	192437	1597.95	4.12889e+06	0	1565.65	0	0	0	0	0	0	0	0	0	0	0	0	0
C0710	neg_1002	Isowertin 2''-rhamnoside	异鼠李素2'-鼠李糖苷	metab_3202	B(ii)	map00944	Flavone and flavonol biosynthesis	黄酮和黄酮醇生物合成	C12629	HMDB0037417	neg	-	-	Metabolism	Biosynthesis of other secondary metabolites	Phenylpropanoids and polyketides	Flavonoids	Flavonoid glycosides	64821-00-7	637.183	M+FA-H	C28H32O14	0.9911	0.0476175	0	56.6	8.81756	169552	930658	270269	250907	988684	1.28853e+06	457109	13377.6	60937.9	0	58620.9	0	0	68548.1	10624.7	15533.6	52452.9	18643.6	33125.7	7958.47	0	0
C0903	neg_2343	Astilbin	落新妇素	metab_4573	B(ii)	-	-	-	C17449	HMDB0242667;HMDB0033850;MJDBOTE0000979	neg	-	-	-	-	Phenylpropanoids and polyketides	Flavonoids	Flavonoid glycosides	29838-67-3	449.108	M-H	C21H22O11	4.5726	0.0147859	0	49.1	-1.2729	82163.7	408199	40755.5	33918.1	185903	15694.5	155459	2527.7	1599.58	5621.43	18463.8	8462.36	0	20236.2	9930.56	5952.65	0	493.599	5398.15	0	550.102	3921.41
C1183	neg_470	Cyanidin 3,5-O-diglucoside	氰基3,5-O-二葡萄糖苷	metab_7031	B(ii)	map00942	Anthocyanin biosynthesis	花青素生物合成	C08639	HMDB0304306;HMDB0304659	neg	-	-	Metabolism	Biosynthesis of other secondary metabolites	Phenylpropanoids and polyketides	Flavonoids	Flavonoid glycosides	20905-74-2	786.573	M-H, M+FA-H	C42H80NO7P	7.2656	0.169327	0	49.9	9.65453	830.053	336509	0	0	0	0	0	0	0	0	0	6781.82	5463.71	0	0	0	8505.79	0	0	0	0	0
C0953	neg_2556	Robinin	刺槐素	metab_4790	B(i)	-	-	-	C10178	HMDB0302847;HMDB0257285;LMPK12111685	neg	-	-	-	-	Phenylpropanoids and polyketides	Flavonoids	Flavonoid glycosides	301-19-9	739.208	M-H	C33H40O19	5.135	0.0121646	49.1	0	-0.93426	15106.8	259493	38347	0	100171	1094.86	52544.4	0	27.1343	0	0	0	0	0	0	0	0	0	0	0	0	0
C1064	neg_374	Caryatin glucoside	香芹素苷	metab_6031	B(ii)	-	-	-	-	HMDB0037352	neg	-	-	-	-	Phenylpropanoids and polyketides	Flavonoids	Flavonoid glycosides	63713-69-9	505.135	M-H, M+Na-2H	C24H26O12	5.5851	0.0257345	0	37	-0.573089	26240.8	146770	0	0	0	0	0	1316.77	11997.2	0	35585.5	18854.5	550.704	20329.4	14484.5	15087	9748.96	1966.05	639.301	19485.6	8185.33	10592.7
C1296	neg_5236	Kaempferol 3-glucuronide	山奈酚3-葡糖苷酸	metab_7586	B(ii)	-	-	-	-	LMPK12111843;HMDB0029500	neg	-	-	-	-	Phenylpropanoids and polyketides	Flavonoids	Flavonoid glycosides	22688-78-4	443.065	M-H2O-H	C21H18O12	4.1196	0.0233894	0	36.4	6.67343	21140.1	86820.9	0	0	469.67	0	0	0	0	0	0	0	0	0	0	0	0	0	0	0	0	0
C1515	neg_6619	6'''-O-Sinapoylsaponarin	-	metab_9007	B(ii)	-	-	-	-	HMDB0035005	neg	-	-	-	-	Phenylpropanoids and polyketides	Flavonoids	Flavonoid glycosides	-	781.2	M-H2O-H	C38H40O19	0.6982	0.0890197	0	76.7	1.86343	7.20544e+06	81802.8	2.6478e+06	2.78863e+06	2.43027e+06	4.17331e+06	1.31339e+06	1.50772e+07	9.32415e+06	1.55741e+07	7.14895e+06	1.33718e+07	1.05052e+07	9.64288e+06	1.39048e+07	7.8295e+06	6.18058e+06	4.82255e+06	1.1517e+07	1.30599e+07	5.00837e+06	1.21309e+07
C1238	neg_4981	Swertiajaponin	獐牙菜皂甙	metab_7326	B(ii)	-	-	-	C10187	HMDB0030569;LMPK12111030	neg	-	-	-	-	Phenylpropanoids and polyketides	Flavonoids	Flavonoid glycosides	6980-25-2	507.114	M+FA-H	C22H22O11	4.6414	0.0251795	0	56.8	-1.58255	60629.5	39997	0	0	683.228	0	0	63002.3	122567	39369.5	152198	69409.3	39294.3	251017	149063	36894.2	96282.2	101679	80549.9	196180	52369.5	52017.8
C0960	neg_2625	Multinoside A	多糖A	metab_4863	B(ii)	-	-	-	C17563	HMDB0037935	neg	-	-	-	-	Phenylpropanoids and polyketides	Flavonoids	Flavonoid glycosides	59262-54-3	609.146	M-H	C27H30O16	5.3235	0.0961039	0	94.7	-0.890867	2716.93	33646.7	0	0	9.6282	0	65.5071	0	0	0	0	0	0	0	0	0	0	0	0	0	67848.2	0
C1335	neg_5386	3'-Methoxytricetin 7-glucuronide	3'-甲氧基三霉素7-葡萄糖醛酸苷	metab_7742	B(ii)	-	-	-	-	HMDB0039904	neg	-	-	-	-	Phenylpropanoids and polyketides	Flavonoids	Flavonoid glycosides	-	513.062	M+Na-2H	C22H20O13	3.8679	0.055719	0	69.6	-5.4715	76673.9	21440.1	0	0	0	14593.2	0	0	3915.05	0	28213.9	0	0	865.757	23079.4	0	0	943.375	0	0	0	0
C1174	neg_4663	Isoquercitrin	异槲皮苷	metab_6991	B(i)	map01100;map01110;map00944	Metabolic pathways;Biosynthesis of secondary metabolites;Flavone and flavonol biosynthesis	代谢途径;次级代谢产物的生物合成;黄酮和黄酮醇生物合成	C05623	HMDB0037362;LMPK12112086;MJDBOTE0000951	neg	-	-	Metabolism;Metabolism;Metabolism	Global and overview maps;Global and overview maps;Biosynthesis of other secondary metabolites	Phenylpropanoids and polyketides	Flavonoids	Flavonoid glycosides	482-35-9;21637-25-2	463.088	M-H	C21H20O12	5.4424	0.0475665	84.8	0	-0.51053	7805.63	12342.6	0	0	0	0	744.572	0	0	0	0	0	0	0	0	0	0	0	0	0	194396	0
C1516	neg_662	7,4'-Dihydroxy-8-methylflavan	7,4'-二羟基-8-甲基黄烷	metab_9008	B(ii)	-	-	-	C09650	HMDB0247289;LMPK12020230	neg	-	-	-	-	Phenylpropanoids and polyketides	Flavonoids	Hydroxyflavonoids	75412-98-5	277.086	M-H2O-H, M+Na-2H	C16H16O3	2.4138	0.00226674	0	41.3	5.12365	430614	325569	778931	730485	581848	980876	449848	317057	398897	310152	585559	236980	376990	419872	362481	334028	484104	343419	363862	427803	312611	309618
C1568	neg_943	Gardenin B	栀子素B	metab_9709	B(ii)	-	-	-	C15109	LMPK12111451;HMDB0302154	neg	-	-	-	-	Phenylpropanoids and polyketides	Flavonoids	O-methylated flavonoids	2798-20-1	379.082	M+Na-2H	C19H18O7	0.6608	0.00596054	0	66.6	5.77683	8.97508e+07	1.88807e+08	4.17532e+07	5.47038e+07	5.06071e+07	5.03004e+07	4.73758e+07	1.0586e+08	8.5971e+07	9.23394e+07	5.90747e+07	1.11157e+08	1.13112e+08	6.7133e+07	1.12697e+08	9.31024e+07	7.55308e+07	1.28263e+08	1.11858e+08	7.32086e+07	1.04976e+08	9.22476e+07
[truncated: 50 more columns]

## Sheet: NEG_Phenolic acids
NO	ID	Metabolite	代谢物	Metab ID	level	KEGG Pathway ID	KEGG Pathway Description	通路	KEGG Compound ID	Library ID	Mode	KEGG Compound First Category	KEGG Compound Second Category	KEGG Pathway First Category	KEGG Pathway Second Category	HMDB Superclass	HMDB Class	HMDB Subclass	CAS ID	M/Z	Adducts	Formula	Retention time	RSD	Fragmentation Score	Theoretical Fragmentation Score	Mass Error	max	ave_meat	ave_water	CN01	CN02	CN03	CN04	CN05	VN01	VN02	VN03	VN04	VN05	INA01	INA02	INA03	INA04	INA05	INA06	INA07	INA08	INA09
C1441	neg_6246	Benzocaine	苯佐卡因	metab_8640	B(ii)	-	-	-	C07527	HMDB0004992;PW_C002349	neg	-	-	-	-	Benzenoids	Benzene and substituted derivatives	Benzoic acids and derivatives	1994-09-07	210.076	M+FA-H	C9H11NO2	1.8538	0.00247019	0	58	-4.25418	5.89834e+06	176400	1.73788e+06	201405	181294	137384	167249	136741	143810	202002	72387.7	328903	221889	124877	238542	336099	131111	491187	56937.9	115958	176650	251871
C1305	neg_5275	Ethyl benzoate	苯甲酸乙酯	metab_7627	B(ii)	-	-	-	C01839	HMDB0033967	neg	-	-	-	-	Benzenoids	Benzene and substituted derivatives	Benzoic acids and derivatives	93-89-0	195.065	M+FA-H	C9H10O2	4.0561	0.00590462	0	48.8	-5.36513	1.82928e+06	179399	712588	137473	183106	233240	262610	47958.3	304295	219695	296946	298566	351985	89307.5	106675	155642	162819	140063	107209	123154	97540.4	85988
C1145	neg_4498	4-Hydroxybenzoic Acid	4-羟基苯甲酸	metab_6817	B(i)	map01100;map00130;map01110;map00790;map01240	Metabolic pathways;Ubiquinone and other terpenoid-quinone biosynthesis;Biosynthesis of secondary metabolites;Folate biosynthesis;Biosynthesis of cofactors	代谢途径;泛醌和其他萜类醌生物合成;次级代谢产物的生物合成;叶酸合成;-	C00156	HMDB0304180;PW_C000382;HMDB0000500;MJDBOTE0001079	neg	-	-	Metabolism;Metabolism;Metabolism;Metabolism;Metabolism	Global and overview maps;Metabolism of cofactors and vitamins;Global and overview maps;Metabolism of cofactors and vitamins;Global and overview maps	Benzenoids	Benzene and substituted derivatives	Benzoic acids and derivatives	99-96-7	137.023	M-H	C7H6O3	5.9195	0.010276	90.3	0	-7.97116	1.76139e+06	112854	37455.5	38288.5	38961.2	38025.6	36764.9	69810	29186	35853.6	34051.2	37682.6	35771.7	29952.2	30666.1	30534.3	26116.7	27347.6	34233.9	36628.2	28384.9	33997.5
C0796	neg_1789	Vanillic acid	香草醛酸	metab_4009	B(ii)	-	-	-	C06672	HMDB0000484;HMDB0240266;HMDB0004815	neg	-	-	-	-	Benzenoids	Benzene and substituted derivatives	Benzoic acids and derivatives	121-34-6;499-76-3;3943-74-6	167.034	M-H	C8H8O4	3.3851	0.00338762	0	71.8	-5.67772	511610	156454	245221	200882	155442	265591	116222	110667	172784	294969	154099	110048	231059	116578	168854	173245	150961	112516	261547	155214	151206	144967
C1508	neg_6591	Ethyl 4-[5-[(2-ethoxypyrimidin-5-yl)methyl]-2-[(4-fluorophenyl)methylsulfanyl]-4-oxopyrimidin-1-yl]benzoate	-	metab_8983	B(ii)	-	-	-	-	HMDB0252984	neg	-	-	-	-	Benzenoids	Benzene and substituted derivatives	Benzoic acids and derivatives	-	541.135	M+Na-2H	C27H25FN4O4S	0.8732	0.0967878	0	71.2	5.12901	483990	17265.4	172155	2321.21	7426.89	48953.1	166894	15125.3	12266.2	6400.15	0	9428.66	28817.6	0	0	0	12088	0	8318.38	23493	0	0
C1332	neg_5378	(2S)-2-((3-((4-(4-Fluorophenoxy)phenyl)methylcarbamoyl)-4-methoxy-phenyl)methyl)butanoic acid	（2S）-2-（（3-（（4-（4-氟苯氧基）苯基）甲基氨甲酰）-4-甲氧基苯基）甲基）丁酸	metab_7733	B(ii)	-	-	-	-	HMDB0259671	neg	-	-	-	-	Benzenoids	Benzene and substituted derivatives	Benzoic acids and derivatives	-	496.182	M+FA-H	C26H26FNO5	3.8815	0.0539408	0	75.8	9.86991	446963	0	74474.2	0	0	0	0	0	0	0	0	0	0	0	0	0	0	0	0	0	0	0
C0777	neg_1577	3-Hydroxybenzoic Acid	3-羟基苯甲酸	metab_3787	B(i)	map00400	Phenylalanine, tyrosine and tryptophan biosynthesis	苯丙氨酸、酪氨酸和色氨酸生物合成	C00587	HMDB0002466	neg	-	-	Metabolism	Amino acid metabolism	Benzenoids	Benzene and substituted derivatives	Benzoic acids and derivatives	1999-06-09	137.023	M-H	C7H6O3	2.8532	0.00389593	93.7	0	-8.08833	332059	153239	110022	159129	288413	202216	246268	97424.8	91552.6	222156	140559	130710	146291	142554	184303	195074	293134	152688	146219	171699	154420	148963
C1169	neg_4611	Heptyl 4-hydroxybenzoate	4-羟基苯甲酸庚酯	metab_6940	B(ii)	-	-	-	C14718	HMDB0034462	neg	-	-	-	-	Benzenoids	Benzene and substituted derivatives	Benzoic acids and derivatives	1085-12-7	281.139	M+FA-H	C14H20O3	5.6303	0.00819695	0	40.4	-1.02112	147281	807.481	57844.6	0	523.806	0	718.729	0	4573.64	1181.13	2275.15	2571.52	0	1532.69	1428.7	221.713	304.404	1112.09	0	284.869	3202.91	0
C0786	neg_1687	P-Salicylic acid	-	metab_3902	B(i)	map01100;map00130;map01110;map00790;map01240	Metabolic pathways;Ubiquinone and other terpenoid-quinone biosynthesis;Biosynthesis of secondary metabolites;Folate biosynthesis;Biosynthesis of cofactors	代谢途径;泛醌和其他萜类醌生物合成;次级代谢产物的生物合成;叶酸合成;-	C00156	HMDB0000500	neg	-	-	Metabolism;Metabolism;Metabolism;Metabolism;Metabolism	Global and overview maps;Metabolism of cofactors and vitamins;Global and overview maps;Metabolism of cofactors and vitamins;Global and overview maps	Benzenoids	Benzene and substituted derivatives	Benzoic acids and derivatives	99-96-7	137.023	M-H	C7H6O3	3.1842	0.00616756	85.1	0	-8.0331	132700	70346.8	46827.7	75366.3	126616	88956.3	105064	46568.9	47356.4	98770.5	63952.5	58328.1	69470.9	66613.8	81814	87880.2	126660	65781.1	70323.5	78054.4	71622.3	69881
C1231	neg_4939	Terephthalic Acid	对苯二甲酸	metab_7281	B(i)	map01100	Metabolic pathways	代谢途径	C06337	HMDB0002428;MJDBOTE0000641	neg	-	-	Metabolism	Global and overview maps	Benzenoids	Benzene and substituted derivatives	Benzoic acids and derivatives	100-21-0	165.018	M-H	C8H6O4	4.7468	0.0507374	83.4	0	-5.99829	116267	62156.1	48456.4	83036.5	67089.4	61820.9	56508.6	61990.8	61929.5	57558.1	82445.2	53128	60840.9	51571.2	47854.1	79695.6	53192.3	51020.3	52507.7	54750.9	55238.6	46446.6
C0762	neg_1312	4'-Hydroxy-5-carboxy-lumiracoxib	-	metab_3512	B(ii)	-	-	-	-	HMDB0060770	neg	-	-	-	-	Benzenoids	Benzene and substituted derivatives	Benzoic acids and derivatives	-	374.021	M+Na-2H	C16H13ClFNO5	1.9035	0.0752495	0	30.9	0.346786	107952	42214.1	2006.76	57595	107952	73818.6	93161.3	57907.7	19053	49685.3	37050.8	48529.1	27784.2	22854.5	33995.4	6757.39	39187.4	38122.8	39118.6	33315.5	50116.2	34102.8
C1261	neg_5065	Methyl 2-hydroxybenzoate	2-羟基苯甲酸甲酯	metab_7411	B(ii)	-	-	-	C12305	HMDB0034172;HMDB0029817	neg	-	-	-	-	Benzenoids	Benzene and substituted derivatives	Benzoic acids and derivatives	119-36-8;118-61-6	197.045	M+FA-H	C8H8O3	4.4601	0.0430824	0	30.6	-5.91961	85902.2	12746.2	2137.03	85902.2	62036.9	83859.1	39901.1	20235	145.841	1386.72	578.371	350.866	314.011	158.564	338.84	0	320.977	3031.76	10375.9	2259.37	2356.94	583.493
C1005	neg_2928	Diethyl Phthalate	邻苯二甲酸二乙酯	metab_5182	B(i)	-	-	-	C14175	HMDB0094660	neg	-	-	-	-	Benzenoids	Benzene and substituted derivatives	Benzoic acids and derivatives	84-66-2	221.081	M-H	C12H14O4	6.1034	0.0241761	48.5	0	-2.42437	84484.8	17427.9	37956.4	20129.1	16184	17161.9	12281.1	16455.2	19038.5	15763	17115.4	15416.4	17645	17994.7	24631.6	16871.4	25877	16194.4	15922.2	14799.5	14954.3	16393.3
C0879	neg_2248	Gallic acid	没食子酸	metab_4477	B(ii)	map00999	Biosynthesis of various plant secondary metabolites	多种次生代谢产物的生物合成Ⅰ	C01424	HMDB0005807	neg	-	-	Metabolism	Biosynthesis of other secondary metabolites	Benzenoids	Benzene and substituted derivatives	Benzoic acids and derivatives	149-91-7	151.003	M-H2O-H	C7H6O5	4.3377	0.0361711	0	31.4	-6.30199	73660	4120.67	186.239	24001.6	832.786	1000.26	3440.04	73660	0	0	0	0	0	0	0	0	0	0	0	0	0	0
C0812	neg_1885	Syringic Acid	丁香酸	metab_4109	B(i)	-	-	-	C10833	HMDB0254615;HMDB0002085;MJDBOTE0000394	neg	-	-	-	-	Benzenoids	Benzene and substituted derivatives	Benzoic acids and derivatives	530-57-4	197.045	M-H	C9H10O5	3.5688	0.0255266	85.7	0	-3.77801	55699.7	14782.7	20853.6	11178.3	11105.2	30536.7	6929.49	7790.78	9930.33	36250.3	19488.7	778.807	21311.9	9902.93	13453.5	16204.5	13162.9	13385.2	43735.4	35834.2	17578.3	26819.6
C1056	neg_331	3-Caffeoyl-1,5-quinolactone	3-咖啡酰-1,5-醌内酯	metab_5572	B(ii)	-	-	-	-	HMDB0029287	neg	-	-	-	-	Phenylpropanoids and polyketides	Cinnamic acids and derivatives	Hydroxycinnamic acids and derivatives	-	335.077	M-H, M+Na-2H	C16H16O8	4.7468	0.00220483	0	64.3	-0.791484	5.4933e+07	818017	9.27843e+06	4.75799e+06	198789	905396	174452	4.83381e+06	207381	233651	551782	1.22617e+06	225268	368409	421392	347990	354895	257671	282407	72415.8	151317	50311.8
C0709	neg_10	Trans-p-Feruloyl-beta-D-glucopyranoside	-	metab_3198	B(ii)	-	-	-	C17759	HMDB0301952;HMDB0301717	neg	-	-	-	-	Phenylpropanoids and polyketides	Cinnamic acids and derivatives	Hydroxycinnamic acids and derivatives	537-98-4	401.108	M+Cl, 2M-H, M+FA-H, M-H	C16H20O9	3.9183	0.00268742	0	37.5	-1.4613	3.91036e+07	1.07851e+06	1.2825e+07	677115	1.53956e+06	3.10723e+06	1.26846e+06	715903	497794	861187	364419	732915	1.46767e+06	254722	459613	641933	852144	687158	793967	248708	554700	561355
C1060	neg_348	N1,N10-Dicoumaroylspermidine	N1，N10双香豆素	metab_5743	B(ii)	-	-	-	-	HMDB0033469	neg	-	-	-	-	Phenylpropanoids and polyketides	Cinnamic acids and derivatives	Hydroxycinnamic acids and derivatives	65715-79-9	436.224	M-H, M+Na-2H	C25H31N3O4	5.0873	0.00701015	0	72	-1.27165	2.65501e+06	152910	448921	0	0	0	0	0	916459	335455	650764	260016	46378.1	73846.1	533922	218035	197551	197861	53952.5	87350.4	155327	57778.1
C0952	neg_2553	Sinapic Acid	芥子酸	metab_4787	B(i)	map01100;map00940;map01110	Metabolic pathways;Phenylpropanoid biosynthesis;Biosynthesis of secondary metabolites	代谢途径;苯丙烷生物合成;次级代谢产物的生物合成	C00482	HMDB0034069;HMDB0032616;MJDBOTE0001099	neg	-	-	Metabolism;Metabolism;Metabolism	Global and overview maps;Biosynthesis of other secondary metabolites;Global and overview maps	Phenylpropanoids and polyketides	Cinnamic acids and derivatives	Hydroxycinnamic acids and derivatives	530-59-6;7362-37-0;7362-37-0;7361-90-2	223.061	M-H	C11H12O5	5.1316	0.00810269	94.7	0	-2.76265	2.24807e+06	196940	283908	18831.8	450918	52636	474961	24928	204781	342289	17254.4	134068	54408.5	87934.5	417597	204432	196494	150646	110827	6830.15	102040	54868.5
C0856	neg_2115	3-O-Caffeoylshikimic acid	3-O-咖啡酰莽草酸	metab_4342	B(ii)	-	-	-	-	HMDB0030654	neg	-	-	-	-	Phenylpropanoids and polyketides	Cinnamic acids and derivatives	Hydroxycinnamic acids and derivatives	6082-44-6	357.059	M+Na-2H	C16H16O8	3.9976	0.0071875	0	49.1	-1.20783	1.61906e+06	150581	141065	1.61906e+06	31892.1	307513	23193.8	1.30207e+06	0	6996.55	0	0	0	648.194	1669.24	0	0	0	390.806	0	0	0
C0964	neg_2646	Isoferulic Acid	异芥酸	metab_4885	B(i)	-	-	-	C10470	HMDB0000955;HMDB0259693;MJDBOTE0000929	neg	-	-	-	-	Phenylpropanoids and polyketides	Cinnamic acids and derivatives	Hydroxycinnamic acids and derivatives	25522-33-2;537-73-5	193.05	M-H	C10H10O4	5.4027	0.0165126	89.5	0	-3.94974	646646	100833	277093	113599	88981.8	146673	148501	90454.2	56737.3	66093.5	63422.4	105261	83474	75534.3	78624.4	61246	48854.1	58235.4	79949.4	68866.1	71782.3	50626.5
C1209	neg_4809	Coumarinic acid	香豆素酸	metab_7144	B(ii)	map01110;map00999	Biosynthesis of secondary metabolites;Biosynthesis of various plant secondary metabolites	次级代谢产物的生物合成;多种次生代谢产物的生物合成Ⅰ	C05838	HMDB0304296;HMDB0041592	neg	-	-	Metabolism;Metabolism	Global and overview maps;Biosynthesis of other secondary metabolites	Phenylpropanoids and polyketides	Cinnamic acids and derivatives	Hydroxycinnamic acids and derivatives	495-79-4	209.045	M+FA-H	C9H8O3	5.0269	0.0109601	0	38.3	-4.21579	562266	463410	291027	452783	466039	459225	550313	430648	444538	467686	459479	424361	459493	459526	429801	439899	425380	415062	422944	436554	441942	448797
C1397	neg_5721	1-O-Feruloyl-beta-D-glucose	1-O-阿魏酰基-β-D-葡萄糖	metab_8086	B(ii)	-	-	-	C17759	HMDB0301952;HMDB0302219	neg	-	-	-	-	Phenylpropanoids and polyketides	Cinnamic acids and derivatives	Hydroxycinnamic acids and derivatives	-	401.109	M+FA-H	C16H20O9	3.351	0.00953598	0	71.8	-1.09359	523001	427.39	175929	0	0	4247.28	0	0	0	0	0	1451.38	0	0	0	0	0	0	0	0	1079.27	0
C1065	neg_381	Cyclokievitone hydrate	水合环维酮	metab_6108	B(ii)	-	-	-	-	HMDB0037750	neg	-	-	-	-	Phenylpropanoids and polyketides	Cinnamic acids and derivatives	Hydroxycinnamic acids and derivatives	104363-15-7	353.103	M-H2O-H, M+FA-H	C20H20O7	5.8758	0.0316133	0	57.9	-1.18598	450305	65585.6	58192.9	121150	17712.1	115412	23979.9	46644.9	210451	46694.3	16334.6	189189	14505.1	21186.2	77354.3	37483.2	17129.3	138887	106063	70565.2	108530	3276.81
C0930	neg_2455	5-Hydroxyferulic acid	5-羟基阿魏酸	metab_4686	B(ii)	map01100;map00940;map01110	Metabolic pathways;Phenylpropanoid biosynthesis;Biosynthesis of secondary metabolites	代谢途径;苯丙烷生物合成;次级代谢产物的生物合成	C05619	HMDB0035485;HMDB0035484	neg	-	-	Metabolism;Metabolism;Metabolism	Global and overview maps;Biosynthesis of other secondary metabolites;Global and overview maps	Phenylpropanoids and polyketides	Cinnamic acids and derivatives	Hydroxycinnamic acids and derivatives	110642-42-7;256642-48-5	479.119	2M+Hac-H	C10H10O5	4.8415	0.0355052	0	50.9	-0.782304	393871	5127.39	39503.9	0	0	0	0	0	0	425.892	0	0	465.249	0	0	0	549.239	660.01	0	0	3483.72	0
C0956	neg_2578	1,2-Diferuloylgentiobiose	1,2-二阿魏酰龙胆二糖	metab_4814	B(ii)	-	-	-	-	HMDB0301720	neg	-	-	-	-	Phenylpropanoids and polyketides	Cinnamic acids and derivatives	Hydroxycinnamic acids and derivatives	-	693.203	M-H	C32H38O17	5.1847	0.0326289	0	91.6	-0.546811	385991	808.723	121995	0	0	0	0	0	0	0	0	0	0	110.242	0	0	0	0	0	0	0	0
C0914	neg_2385	Verbascoside	毛蕊糖甙	metab_4615	B(ii)	-	-	-	C10501	HMDB0259785;HMDB0034843;MJDBOTE0001196	neg	-	-	-	-	Phenylpropanoids and polyketides	Cinnamic acids and derivatives	Hydroxycinnamic acids and derivatives	61276-17-3	669.203	M+FA-H	C29H36O15	4.6812	0.36295	0	78.2	-0.927123	369056	5199.22	31104.8	62183.4	19463.9	15289.2	0	0	12928.9	7324.64	0	0	0	0	0	1215.59	0	0	4038.52	0	0	0
C1192	neg_4723	Ferulic Acid	阿魏酸	metab_7057	B(i)	map01100;map00940;map01110	Metabolic pathways;Phenylpropanoid biosynthesis;Biosynthesis of secondary metabolites	代谢途径;苯丙烷生物合成;次级代谢产物的生物合成	C01494	HMDB0000954;MJDBOTE0000325	neg	-	-	Metabolism;Metabolism;Metabolism	Global and overview maps;Biosynthesis of other secondary metabolites;Global and overview maps	Phenylpropanoids and polyketides	Cinnamic acids and derivatives	Hydroxycinnamic acids and derivatives	537-98-4	193.05	M-H	C10H10O4	5.2515	0.0398514	95.2	0	-4.07179	368089	56281.4	144072	76077.5	38490.4	111252	74471.8	45953.6	26152	42109.6	32671	55515.2	55033.7	44508.8	39618.7	31048.4	27752.4	34303.1	46375.1	27264.2	44315.7	23180.4
C0968	neg_2686	Coniferyl ferulate	阿魏酸松柏酯	metab_4928	B(ii)	-	-	-	C17855	HMDB0250437	neg	-	-	-	-	Phenylpropanoids and polyketides	Cinnamic acids and derivatives	Hydroxycinnamic acids and derivatives	63644-62-2	401.124	M+FA-H	C20H20O6	5.5816	0.172948	0	53.8	-0.700743	267232	1453.3	12078.6	0	0	0	0	0	0	0	0	0	0	0	0	0	0	0	0	0	0	0
C1583	neg_329	4-Hydroxycinnamic acid	4-羟基肉桂酸	metab_9760	B(ii)	map01100;map01110;map00130;map00950;map00940;map00350	Metabolic pathways;Biosynthesis of secondary metabolites;Ubiquinone and other terpenoid-quinone biosynthesis;Isoquinoline alkaloid biosynthesis;Phenylpropanoid biosynthesis;Tyrosine metabolism	代谢途径;次级代谢产物的生物合成;泛醌和其他萜类醌生物合成;异喹啉生物碱生物合成;苯丙烷生物合成;酪氨酸代谢	C00811	HMDB0030677;HMDB0002035;HMDB0003654	neg	-	-	Metabolism;Metabolism;Metabolism;Metabolism;Metabolism;Metabolism	Global and overview maps;Global and overview maps;Metabolism of cofactors and vitamins;Biosynthesis of other secondary metabolites;Biosynthesis of other secondary metabolites;Amino acid metabolism	Phenylpropanoids and polyketides	Cinnamic acids and derivatives	Hydroxycinnamic acids and derivatives	7400-08-0;501-98-4;4501-31-9;501-98-4;20649-40-5	373.092	M+FA-H, 2M+FA-H	C9H8O3	4.7001	0.036125	0	34	-1.69287	208745	75818.9	62073.4	44102.9	44745	47436.8	44382.1	38296.7	135035	67340.8	50280.9	121773	82380.2	123014	116920	87690	64973.3	121058	79736.3	54906.3	111345	51377.9
C1265	neg_5079	1-O-Sinapoyl-Beta-D-Glucose	1-O-芥子油基-β-D-葡萄糖	metab_7425	B(i)	map00940;map01110	Phenylpropanoid biosynthesis;Biosynthesis of secondary metabolites	苯丙烷生物合成;次级代谢产物的生物合成	C01175	HMDB0302379	neg	-	-	Metabolism;Metabolism	Biosynthesis of other secondary metabolites;Global and overview maps	Phenylpropanoids and polyketides	Cinnamic acids and derivatives	Hydroxycinnamic acids and derivatives	-	385.114	M-H	C17H22O10	4.4407	0.00857105	43.9	0	-0.450715	106898	7174.94	56555	0	8191.85	515.358	8748.12	0	8544.99	13558.2	0	760.956	0	6913.12	19603.6	10030.7	9992.56	0	817.944	399.709	0	8840.05
C1600	neg_4741	P-Coumaric Acid	-	metab_9777	B(i)	map01100;map01110;map00130;map00950;map00940;map00350	Metabolic pathways;Biosynthesis of secondary metabolites;Ubiquinone and other terpenoid-quinone biosynthesis;Isoquinoline alkaloid biosynthesis;Phenylpropanoid biosynthesis;Tyrosine metabolism	代谢途径;次级代谢产物的生物合成;泛醌和其他萜类醌生物合成;异喹啉生物碱生物合成;苯丙烷生物合成;酪氨酸代谢	C00811	HMDB0030677;HMDB0002035;HMDB0003654;MJDBOTE0000719	neg	-	-	Metabolism;Metabolism;Metabolism;Metabolism;Metabolism;Metabolism	Global and overview maps;Global and overview maps;Metabolism of cofactors and vitamins;Biosynthesis of other secondary metabolites;Biosynthesis of other secondary metabolites;Amino acid metabolism	Phenylpropanoids and polyketides	Cinnamic acids and derivatives	Hydroxycinnamic acids and derivatives	7400-08-0;501-98-4;4501-31-9;501-98-4;20649-40-5	163.039	M-H	C9H8O3	5.1954	0.010101	81.3	0	-5.93965	98057.8	22515.1	31050.4	44695.8	16168.7	66724.4	51090.9	30960.2	8206.05	9244.16	8981.08	22322.2	8723.61	10615.1	54553.6	10283.3	9254.58	11416.7	8940.72	5951.72	10825	5602.94
C1475	neg_6459	M-Coumaric acid	-	metab_8859	B(i)	map01100;map00360	Metabolic pathways;Phenylalanine metabolism	代谢途径;苯丙氨酸代谢	C12621	HMDB0001713	neg	-	-	Metabolism;Metabolism	Global and overview maps;Amino acid metabolism	Phenylpropanoids and polyketides	Cinnamic acids and derivatives	Hydroxycinnamic acids and derivatives	14755-02-3	163.039	M-H	C9H8O3	1.4091	0.0468357	54.2	0	-5.71928	23679.9	9747.94	14970.6	5282.19	13643	7588.36	17574.1	5700.19	6247.9	8417.92	4946.69	17913.3	5698.75	5213.41	11927.9	6993.7	10801.1	15612.6	4539.52	5589.08	7607.22	8502.08
[truncated: 35 more columns]

## Sheet: POS
NO	ID	Metabolite	代谢物	Metab ID	level	KEGG Pathway ID	KEGG Pathway Description	通路	KEGG Compound ID	Library ID	Mode	KEGG Compound First Category	KEGG Compound Second Category	KEGG Pathway First Category	KEGG Pathway Second Category	HMDB Superclass	HMDB Class	HMDB Subclass	CAS ID	M/Z	Adducts	Formula	Retention time	RSD	Fragmentation Score	Theoretical Fragmentation Score	Mass Error	CN01	CN02	CN03	CN04	CN05	VN01	VN02	VN03	VN04	VN05	INA01	INA02	INA03	INA04	INA05	INA06	INA07	INA08	INA09	INA10	THA01	THA02
C0001	pos_1	9S,10S,11R-trihydroxy-12Z-octadecenoic acid	-	metab_0	B(i)	-	-	-	-	LMFA02000011	pos	-	-	-	-	-	-	-	-	353.23	M+H-2H2O, 2M+Na, 2M+H, M+Na, M+K, M+H-H2O, M+NH4	C18H34O5	6.1552	0.0201867	70.6	0	0.506858	3.38188e+06	589624	3.21281e+06	1.38012e+07	900063	68150.6	80755.4	69138.1	42031.1	43323	37187.4	71346.6	47999.2	1.27865e+06	56386.9	82177.5	43863.6	67107.2	44934.8	48638.4	7.98235e+06	1.61465e+07
C0014	pos_1031	Ser Val	-	metab_32	B(i)	-	-	-	-	-	pos	-	-	-	-	-	-	-	-	205.119	M+H	C8H16N2O4	1.2604	0.0206197	43.7	0	2.24845	0	0	0	20966.2	411.299	620.314	0	1869.08	3726.65	5793.64	0	0	0	0	0	0	0	0	1710.34	0	0	113760
C0028	pos_1069	(S,S)-Butane-2,3-diol	（S，S）-丁烷-2,3-二醇	metab_71	B(i)	map01110;map00650	Biosynthesis of secondary metabolites;Butanoate metabolism	次级代谢产物的生物合成;丁酸代谢	C03046	-	pos	-	-	Metabolism;Metabolism	Global and overview maps;Carbohydrate metabolism	-	-	-	19132-06-0	73.0655	M+H-H2O	C4H10O2	1.6591	0.0413175	87.5	0	8.00018	2.39165e+06	2.82577e+06	2.87404e+06	2.91249e+06	2.57251e+06	2.30778e+06	2.64564e+06	3.00642e+06	2.62598e+06	2.79764e+06	2.48989e+06	2.74563e+06	2.71966e+06	2.50045e+06	2.70174e+06	2.80441e+06	2.29365e+06	2.57668e+06	2.59357e+06	2.62585e+06	2.67126e+06	2.54421e+06
C0031	pos_1076	Gly Leu Asn	-	metab_77	B(i)	-	-	-	-	-	pos	-	-	-	-	-	-	-	-	303.167	M+H	C12H22N4O5	1.6991	0.0253281	40.7	0	1.48546	0	0	0	5896.62	0	0	0	0	1106.01	0	0	0	0	0	0	0	0	0	0	0	0	49645.8
C0032	pos_1077	Asp Ile Ser	-	metab_78	B(i)	-	-	-	-	-	pos	-	-	-	-	-	-	-	-	334.161	M+H	C13H23N3O7	1.6991	0.0610887	83.1	0	1.46842	0	0	0	1377.18	0	0	0	0	0	0	0	0	0	0	0	0	0	0	0	0	0	7991.94
C0034	pos_1081	Ile Gly	-	metab_83	B(i)	-	-	-	-	-	pos	-	-	-	-	-	-	-	-	189.124	M+H	C8H16N2O3	1.7151	0.0123074	36.9	0	2.02578	8254.79	7544.99	8255.62	4372.4	8199.27	9048.29	7613.76	7778.12	5944.64	8345.43	8382.46	7377.58	7044.25	6801.96	10436.5	12776.1	11502.5	9506.49	9537.8	7192.37	9364.17	92609.2
C0044	pos_1119	Asp Tyr	-	metab_125	B(i)	-	-	-	-	-	pos	-	-	-	-	-	-	-	-	297.108	M+H	C13H16N2O6	2.2839	0.0177048	74.6	0	1.25746	0	0	0	0	0	0	0	0	0	49.3834	0	0	0	0	0	0	0	0	0	0	0	42440.1
C0049	pos_1144	His Ile	-	metab_149	B(i)	-	-	-	-	-	pos	-	-	-	-	-	-	-	-	269.161	M+H	C12H20N4O3	2.6434	0.109827	56.9	0	1.66054	0	0	0	0	0	0	21.2587	0	26.9086	13.0101	0	0	35.1012	0	0	0	190.347	0	0	15.5891	0	0
C0050	pos_1147	N2-Methylguanosine	N2-甲基鸟苷	metab_151	B(i)	-	-	-	-	-	pos	-	-	-	-	-	-	-	-	298.115	M+H	C11H15N5O5	2.6514	0.0134482	68.8	0	0.804861	10362.5	64757.3	5286.4	87630.3	10638.1	14653.1	17811	8994.77	118360	3512.11	12220.5	40072.2	51698.7	41730.2	92532.9	6093.29	18299	27904.6	3420.86	14042	15304.4	53319.1
C0052	pos_1152	Val Val	-	metab_156	B(i)	-	-	-	-	-	pos	-	-	-	-	-	-	-	-	217.155	M+H	C10H20N2O3	2.6674	0.0680735	52.6	0	2.84893	4138.45	3016.84	1957.56	1883.5	2668.45	2637.31	1362.19	1859.44	1404.12	667.641	3964.39	2202.46	2301.37	3110.67	5202.87	3871.74	4752.49	2726.2	2938.38	3052.73	3270.09	6526.77
C0055	pos_1169	Ala Val Thr	-	metab_172	B(i)	-	-	-	-	-	pos	-	-	-	-	-	-	-	-	290.171	M+H	C12H23N3O5	2.7394	0.0744725	78.8	0	1.54614	0	0	0	10037	0	0	0	0	888.152	0	0	0	0	0	0	0	0	0	0	0	0	49533.1
C0057	pos_1175	Gln Ile	-	metab_179	B(i)	-	-	-	-	-	pos	-	-	-	-	-	-	-	-	260.161	M+H	C11H21N3O4	2.7634	0.00816536	83.7	0	1.43946	0	0	0	16745	0	1859.24	3361.28	10575.2	8653.85	21136.2	837.17	1541.23	989.012	0	0	929.195	1163.82	1062.22	5597.16	9463.84	0	116735
C0073	pos_1225	Cis-and trans-Ethyl 2,4-dimethyl-1,3-dioxolane-2-acetate	-	metab_230	B(ii)	-	-	-	-	-	pos	-	-	-	-	-	-	-	-	189.112	M+H	C9H16O4	3.0201	0.0500532	0	43.8	1.45666	0	0	0	0	0	0	0	0	0	0	0	0	0	0	0	494.957	0	504.426	0	0	0	0
C0074	pos_1227	Gly Phe	-	metab_232	B(i)	-	-	-	-	-	pos	-	-	-	-	-	-	-	-	223.108	M+H	C11H14N2O3	3.0281	0.0469495	57.8	0	1.64874	0	0	0	0	0	0	0	0	396.354	776.438	0	0	0	0	0	0	0	0	0	0	0	0
C0077	pos_1230	Trp Gly	-	metab_236	B(i)	-	-	-	-	-	pos	-	-	-	-	-	-	-	-	262.119	M+H	C13H15N3O3	3.0519	0.149339	78.8	0	1.71555	0	0	0	0	0	0	0	0	0	0	0	0	0	0	0	0	0	0	0	0	0	6143.92
C0087	pos_1268	Asp Pro Ile	-	metab_272	B(i)	-	-	-	-	-	pos	-	-	-	-	-	-	-	-	344.182	M+H	C15H25N3O6	3.339	0.710667	83.4	0	1.55253	0	0	0	1794.65	0	0	0	0	0	0	0	0	0	0	0	0	0	0	0	0	0	1425.01
C0091	pos_128	5(S),12(S)-DiHETE	-	metab_284	B(i)	-	-	-	-	-	pos	-	-	-	-	-	-	-	-	337.235	M+H-H2O, M+Na, M+H	C20H32O4	6.5153	0.0212199	31.3	0	-6.92738	5.72248e+06	4.84954e+06	5.20656e+06	6.45664e+06	5.26347e+06	4.29387e+06	4.13631e+06	4.23934e+06	4.28297e+06	4.47243e+06	4.29361e+06	3.94342e+06	4.13948e+06	4.7641e+06	4.1707e+06	4.15753e+06	4.49409e+06	4.01475e+06	4.14221e+06	4.16061e+06	6.35389e+06	9.41139e+06
C0093	pos_1286	Ile Ile	-	metab_290	B(i)	-	-	-	-	-	pos	-	-	-	-	-	-	-	-	245.186	M+H	C12H24N2O3	3.4593	0.0251193	37.5	0	1.60527	0	0	0	0	0	0	0	0	0	0	0	0	0	0	0	0	0	0	0	0	0	5585.6
C0123	pos_1367	5-(6-hydroxy-6-methyloctyl)furan-2(5H)-one	-	metab_375	B(i)	-	-	-	-	-	pos	-	-	-	-	-	-	-	-	209.154	M+H-H2O	C13H22O3	4.4114	0.0214292	55.1	0	2.15333	14204.4	14993.3	15031.9	15034	13947.6	19247.2	14279.4	15585.5	10027.1	19458.8	14795.2	12196.7	9142.66	11014.1	13575.6	16827.2	14060.4	10408.7	14719.1	13482.6	13243.7	14231.9
C0126	pos_1371	4-Piperidinone, 1-hydroxy-2,2,6,6-tetramethyl-	-	metab_380	B(i)	-	-	-	-	-	pos	-	-	-	-	-	-	-	-	172.133	M+H	C9H17NO2	4.4674	0.0263977	37.9	0	1.67527	71089.2	32136.6	57418	51504.8	40530.3	104429	41378.1	106606	63051.3	55189.9	77706.2	38754.6	40980.5	46299	59935.4	71788.4	58215.4	57697.1	56100	96554	61802.9	57685.6
C0130	pos_138	N-benzyl-N-(3-fluorophenyl)-[1,2,4]triazolo[4,3-a]pyridine-6-sulfonamide	-	metab_389	B(i)	-	-	-	-	-	pos	-	-	-	-	-	-	-	-	383.095	M+2H, M+H-2H2O, M+H	C19H15FN4O2S	0.6322	0.0284522	65.6	0	-6.06578	686526	866095	1.46177e+06	1.34575e+06	926457	2.32617e+06	2.30622e+06	2.54681e+06	2.34174e+06	2.87262e+06	3.39586e+06	2.13641e+06	2.83219e+06	2.89268e+06	2.24068e+06	2.8251e+06	2.44485e+06	2.13467e+06	1.90506e+06	2.38402e+06	2.63496e+06	3.08822e+06
C0131	pos_1381	Ala Val Leu	-	metab_391	B(i)	-	-	-	-	-	pos	-	-	-	-	-	-	-	-	302.208	M+H	C14H27N3O4	4.7394	0.10254	54.5	0	1.08108	0	0	0	0	0	0	0	0	0	0	0	0	0	0	0	0	0	0	0	0	0	0
C0160	pos_1529	4-Methyl-1H-Benzotriazole	4-甲基-1H-苯并三唑	metab_543	B(i)	-	-	-	-	-	pos	-	-	-	-	-	-	-	-	134.072	M+H	C7H7N3	6.6193	0.00762913	65	0	1.87576	258483	273109	258325	255833	261027	264557	260478	268174	263381	284344	268572	262496	257848	258141	268917	269524	281029	262669	259004	269398	273422	282257
C0200	pos_1900	Butylisopropylamine	-	metab_934	B(i)	-	-	-	-	-	pos	-	-	-	-	-	-	-	-	116.144	M+H	C7H17N	7.5366	0.0112391	40.5	0	4.2015	5.6922e+06	5.86366e+06	5.94974e+06	5.69355e+06	5.77548e+06	5.75278e+06	5.59827e+06	5.8882e+06	5.77314e+06	5.97061e+06	5.83346e+06	5.62642e+06	5.67275e+06	5.63272e+06	5.77876e+06	5.65141e+06	5.98547e+06	5.73263e+06	5.74807e+06	5.84744e+06	6.09594e+06	6.0295e+06
C0204	pos_1920	4,4'-Dioctyldiphenylamine	-	metab_952	B(i)	-	-	-	-	-	pos	-	-	-	-	-	-	-	-	394.347	M+H	C28H43N	7.257	0.0190168	70.6	0	-0.0141517	65412.6	79707.9	80232.3	68956.8	81263.2	89572.1	65757.2	78371.4	68998.9	78459.1	67264.6	75194.5	85998.8	68514.9	71835.2	90551.9	76938.3	75446	64642.8	63833.9	66173	72703.8
C0216	pos_1987	Dodemorph	-	metab_1021	B(i)	-	-	-	C18786	-	pos	-	-	-	-	-	-	-	1593-77-7	563.551	2M+H	C18H35NO	6.7785	0.0265853	84.5	0	0.523669	1.5196e+07	1.02218e+07	2.01052e+07	1.30197e+07	1.83651e+07	1.71957e+07	1.33565e+07	1.45673e+07	1.24204e+07	2.00445e+07	1.31427e+07	1.66675e+07	1.82241e+07	9.1718e+06	1.17992e+07	1.75131e+07	1.4228e+07	1.36626e+07	1.98604e+07	2.01971e+07	1.26364e+07	1.83278e+07
C0244	pos_2168	2,9,11-Trihydroxy-6-Oxodrim-7-ene	2,9,11-三羟基-6-氧代环-7-烯	metab_1214	B(i)	-	-	-	-	-	pos	-	-	-	-	-	-	-	-	269.173	M+H	C15H24O4	6.3471	0.0244263	40.5	0	-6.45722	30534.4	59384.8	44853.6	208457	54659	60531.5	64642.3	55306.7	65836.9	91239.6	57305.5	56559.9	41627.8	416404	71206.7	73822.7	95355.5	109448	58572.5	70755.9	180579	192868
C0260	pos_2230	Monoisobutylphthalic Acid	单异丁基邻苯二甲酸	metab_1279	B(i)	-	-	-	-	-	pos	-	-	-	-	-	-	-	-	223.097	M+H	C12H14O4	6.1632	0.0688515	41.5	0	1.2446	63296.8	66155.9	79101	60921.4	65859.1	56402.5	72236.2	71484.9	61679.8	72048.6	63343.1	71566.2	59468.1	67355.8	55259.1	66882.5	64963.9	64410	64507.8	65217	71182.2	64768.5
C0275	pos_2281	1-Octylpyrrolidin-2-one	-	metab_1330	B(i)	-	-	-	-	-	pos	-	-	-	-	-	-	-	-	215.212	M+NH4	C12H23NO	5.8432	0.0302439	82.9	0	2.32435	0	0	0	0	0	0	0	0	0	0	0	0	0	0	0	0	0	0	0	0	0	0
C0287	pos_2312	Asp Ile Leu	-	metab_1360	B(i)	-	-	-	-	-	pos	-	-	-	-	-	-	-	-	360.213	M+H	C16H29N3O6	4.8354	0.0342704	48.3	0	0.89298	0	0	0	0	0	0	0	0	0	0	0	0	0	0	0	0	0	0	0	0	0	9971.95
C0288	pos_2313	Clemaphenol A	-	metab_1361	B(i)	-	-	-	C17808	-	pos	-	-	-	-	-	-	-	-	341.139	M+H-H2O	C20H22O6	4.7714	0.103178	84.2	0	0.888807	0	0	0	0	0	0	0	0	0	0	0	0	0	1337.37	0	0	0	0	0	0	3656.98	0
C0299	pos_2331	Gly Leu Leu	-	metab_1380	B(i)	-	-	-	-	-	pos	-	-	-	-	-	-	-	-	302.208	M+H	C14H27N3O4	4.4994	0.188761	64.2	0	1.17916	0	0	0	0	0	0	0	0	0	0	0	0	0	0	0	0	0	0	0	0	0	0
C0307	pos_2347	Ile Trp	-	metab_1395	B(i)	-	-	-	-	-	pos	-	-	-	-	-	-	-	-	318.181	M+H	C17H23N3O3	4.3474	0.0644766	76.8	0	0.717771	0	0	0	0	0	0	0	0	0	0	0	0	0	0	0	0	0	0	0	0	0	8536.38
C0331	pos_2414	Val Glu Val	-	metab_1463	B(i)	-	-	-	-	-	pos	-	-	-	-	-	-	-	-	346.198	M+H	C15H27N3O6	3.8594	0.0432033	60.9	0	1.00393	0	0	0	0	0	0	0	0	0	0	0	0	0	0	0	0	0	0	0	0	0	21747.5
C0337	pos_2424	Gly Val Leu	-	metab_1473	B(i)	-	-	-	-	-	pos	-	-	-	-	-	-	-	-	288.192	M+H	C13H25N3O4	3.7953	0.0361457	60.2	0	1.38239	0	0	0	2074.7	0	0	0	0	759.468	0	0	0	0	0	0	0	0	0	0	0	0	8176.05
C0339	pos_2427	Ile Leu	-	metab_1476	B(i)	-	-	-	-	-	pos	-	-	-	-	-	-	-	-	245.186	M+H	C12H24N2O3	3.7793	0.0128277	38.6	0	1.41838	0	0	685.165	949.708	0	0	0	3947.96	0	1858.44	0	0	0	0	0	0	0	0	0	0	0	187405
C0348	pos_2444	Asp Trp	-	metab_1493	B(i)	-	-	-	-	-	pos	-	-	-	-	-	-	-	-	320.124	M+H	C15H17N3O5	3.6273	0.0153244	78.3	0	-0.501655	10.6506	72.7558	919.428	21.4108	0	0	0	0	43.1897	0	0	0	0	0	97.9854	0	0	0	0	0	466.252	20538.6
C0349	pos_2449	Val Phe	-	metab_1497	B(i)	-	-	-	-	-	pos	-	-	-	-	-	-	-	-	265.155	M+H	C14H20N2O3	3.5953	0.0207165	51	0	1.13904	0	0	0	0	0	0	0	0	0	0	0	0	0	0	0	0	0	0	0	0	0	89621.1
C0353	pos_2455	4-[[2-[(E)-1-Hydroxybut-2-enyl]-5-Oxooxolan-3-yl]amino]benzoic Acid	4-[[2-[（E）-1-羟基-2-烯基]-5-氧代烷-3-基]氨基]苯甲酸	metab_1504	B(i)	-	-	-	-	-	pos	-	-	-	-	-	-	-	-	292.118	M+H	C15H17NO5	3.5073	0.0476293	37	0	1.19736	0	0	0	0	0	0	0	0	0	0	0	0	0	0	0	0	0	0	0	0	0	0
C0362	pos_2474	Ser Trp	-	metab_1524	B(i)	-	-	-	-	-	pos	-	-	-	-	-	-	-	-	292.129	M+H	C14H17N3O4	3.427	0.0614441	74.1	0	0.665156	0	0	0	0	0	0	0	0	0	0	0	0	0	0	0	0	0	0	0	0	0	0
C0364	pos_2477	Antiarol	3,4,5-三甲氧基苯酚	metab_1527	B(i)	-	-	-	C10765	-	pos	-	-	-	-	-	-	-	642-71-7	185.081	M+H	C9H12O4	3.411	0.0193298	70.7	0	2.29742	3166.54	0.6637	19390.6	0	5939.14	0	0	0	1151.66	0	0	0.1331	0	0	524.185	0	0	0	0	0	13558.1	5929.51
C0373	pos_2493	Pro Gly Ile	-	metab_1543	B(i)	-	-	-	-	-	pos	-	-	-	-	-	-	-	-	286.177	M+H	C13H23N3O4	3.315	0.127837	34.9	0	1.49745	0	0	0	0	0	0	0	0	0	0	0	0	0	0	0	0	0	0	0	0	0	0
C0378	pos_2511	Val Leu	-	metab_1562	B(i)	-	-	-	-	-	pos	-	-	-	-	-	-	-	-	231.171	M+H	C11H22N2O3	3.2189	0.0235263	62.5	0	1.85473	0	0	0	0	0	0	2073.99	25242.6	0	36759.3	0	0	0	0	0	0	0	0	8991.16	2714.69	0	411722
C0385	pos_2533	Thr Phe	-	metab_1582	B(i)	-	-	-	-	-	pos	-	-	-	-	-	-	-	-	267.134	M+H	C13H18N2O4	3.0758	0.103903	66.6	0	0.699948	398.645	390.666	964.753	1390.92	578.172	618.501	663.293	1436.83	1096.4	876.535	1580.21	872.384	634.313	1055.4	1124.04	975.915	1075.11	1014.02	876.371	1108.98	1881.98	73761.8
C0392	pos_2554	Zeatin O-Glucoside Riboside	-	metab_1604	B(i)	-	-	-	-	-	pos	-	-	-	-	-	-	-	-	514.215	M+H	C21H31N5O10	3.0038	0.0148461	87.2	0	0.9115	0	5062.5	0	0	2595.04	0	2313.12	2384.03	2208.41	0	0	0	0	2294.07	2177.89	3074.26	0	0	2143.88	4385.04	24310.7	16430.2
C0396	pos_2562	Val Ile Asp Lys	-	metab_1612	B(i)	-	-	-	-	-	pos	-	-	-	-	-	-	-	-	474.293	M+H	C21H39N5O7	2.9878	0.0562059	35.7	0	0.883446	0	0	0	18303.6	0	0	0	0	0	0	0	0	0	0	0	0	0	0	0	0	21564.6	205171
C0400	pos_2570	Asn Phe	-	metab_1621	B(i)	-	-	-	-	-	pos	-	-	-	-	-	-	-	-	280.13	M+H	C13H17N3O4	2.9558	0.0422935	83.5	0	1.77957	0	0	0	0	0	0	0	0	0	2057.82	0	0	0	0	0	0	0	0	0	0	0	21254.6
C0404	pos_2584	Val Ile Glu	-	metab_1635	B(i)	-	-	-	-	-	pos	-	-	-	-	-	-	-	-	360.213	M+H	C16H29N3O6	2.8432	0.146477	44.2	0	1.24061	0	0	0	0	0	0	0	0	0	0	0	0	0	0	0	0	0	0	0	0	0	2948.18
C0407	pos_2588	Asp Leu	-	metab_1639	B(i)	-	-	-	-	-	pos	-	-	-	-	-	-	-	-	247.129	M+H	C10H18N2O5	2.8432	0.0191332	90.7	0	1.52042	12430.9	32258.6	8600.87	82846	19570.6	10657.8	42384.5	38086.8	55010.1	43402.1	692.33	30224.5	12053	9589.69	20575.2	14912.5	19325.3	23357	23016.9	20353.7	6885.63	511396
C0409	pos_2596	Thr Leu	-	metab_1647	B(i)	-	-	-	-	-	pos	-	-	-	-	-	-	-	-	233.15	M+H	C10H20N2O4	2.8032	0.00931133	77.5	0	1.70881	0	477.641	0	10775.1	0	628.056	982.29	13456	7002.77	18050.1	0	0	0	0	0	0	0	0	948.079	8248.95	0	364704
C0412	pos_2601	Val Leu Asp	-	metab_1654	B(i)	-	-	-	-	-	pos	-	-	-	-	-	-	-	-	346.198	M+H	C15H27N3O6	2.7873	0.329764	57.8	0	1.13339	0	0	0	0	0	0	0	0	0	0	0	0	0	0	0	0	0	0	0	0	0	0
C0415	pos_2605	Pro Glu Val	-	metab_1658	B(i)	-	-	-	-	-	pos	-	-	-	-	-	-	-	-	344.182	M+H	C15H25N3O6	2.7714	0.121356	56.6	0	1.24391	0	912.578	882.521	21140.8	0	0	0	0	0	0	0	0	0	0	0	0	0	0	0	0	0	4425.81
C0419	pos_2612	His Trp	-	metab_1665	B(i)	-	-	-	-	-	pos	-	-	-	-	-	-	-	-	342.156	M+H	C17H19N5O3	2.7554	0.0426733	68.6	0	1.20215	0	0	0	0	0	0	0	0	0	2578.87	0	0	0	0	0	0	0	0	0	0	0	6974.63
C0424	pos_2628	5-Amino-2-methylbenzenesulfonic acid	-	metab_1682	B(i)	-	-	-	-	-	pos	-	-	-	-	-	-	-	-	188.038	M+H	C7H9NO3S	2.6836	0.0376435	53.9	0	1.99972	9823.48	0	23125.5	0	0	0	0	452.731	0	0	0	0	0	0	0	0	439.006	0	0	600.118	0	852.732
C0427	pos_2655	Gentisyl Alcohol	-	metab_1710	B(i)	-	-	-	C10792	-	pos	-	-	-	-	-	-	-	495-08-9	173.081	M+CH3OH+H	C7H8O3	2.5556	0.0113679	30.7	0	2.91792	23072	29362.2	15199.2	17999.2	23483	25543.4	21091.3	15596.9	17323.8	20415.7	23585.9	14803.1	23140.1	19972.2	19670.3	15953.4	21642.5	18993.1	17923.8	16569.1	19340.1	20320.6
C0428	pos_2661	Gly Leu Asp	-	metab_1717	B(i)	-	-	-	-	-	pos	-	-	-	-	-	-	-	-	304.151	M+H	C12H21N3O6	2.4676	0.149368	69.1	0	0.963035	0	0	0	4876.73	0	0	0	0	0	0	0	0	0	0	0	0	0	0	0	0	0	11201.3
C0436	pos_2710	Asp Ile Asn	-	metab_1770	B(i)	-	-	-	-	-	pos	-	-	-	-	-	-	-	-	361.172	M+H	C14H24N4O7	1.7311	0.0384536	52.9	0	0.985297	0	0	0	0	0	0	0	0	0	1442.03	0	0	0	0	0	0	0	0	0	0	0	16887.3
C0449	pos_2767	Ile Gln	-	metab_1830	B(i)	-	-	-	-	-	pos	-	-	-	-	-	-	-	-	260.161	M+H	C11H21N3O4	1.3801	0.0292851	56.8	0	1.24605	0	0	0	0	0	0	0	0	0	796.488	0	0	0	0	0	0	0	0	0	0	0	87173.8
C0457	pos_2791	His Leu	-	metab_1857	B(i)	-	-	-	-	-	pos	-	-	-	-	-	-	-	-	269.161	M+H	C12H20N4O3	1.2684	0.0253853	63.5	0	1.12658	0	0	0	16822.3	0	951.512	3863.85	8583.99	12038.5	18630.7	0	778.805	1804.51	0	0	0	0	831.914	4522.74	2816.58	0	238407
C0467	pos_2869	Ile Arg	-	metab_1939	B(i)	-	-	-	-	-	pos	-	-	-	-	-	-	-	-	288.203	M+H	C12H25N5O3	0.9576	0.0696509	78.6	0	1.41619	0	0	0	0	0	0	0	0	0	0	0	0	0	0	0	0	0	0	0	0	0	22685.3
C0502	pos_30	MG(18:1(9Z)/0:0/0:0)[rac]	-	metab_2067	B(i)	-	-	-	-	LMGL01010005	pos	-	-	-	-	-	-	-	-	379.282	M+H-H2O, M+NH4, M+H, M+Na	C21H40O4	6.747	0.0125968	52.6	0	0.137212	6.74427e+06	7.86067e+06	9.29385e+06	2.22047e+07	5.70285e+06	3.54154e+06	3.31249e+06	2.9443e+06	3.83989e+06	3.20325e+06	2.89596e+06	3.45616e+06	3.14651e+06	8.34134e+06	3.50755e+06	3.82605e+06	3.75827e+06	3.98591e+06	2.98511e+06	3.57455e+06	1.37555e+07	2.82295e+07
C0533	pos_3157	Laminine	昆布氨酸	metab_2225	B(i)	-	-	-	-	-	pos	-	-	-	-	-	-	-	-	189.16	M+H	C9H20N2O2	0.5693	0.0297561	78.3	0	1.76262	46056	79492.5	56958.3	100169	41595.4	216162	248897	184153	211129	240341	180615	184350	182180	172580	155174	154481	220369	234590	190634	217651	41783.5	56270.5
C0542	pos_326	Glu Leu	-	metab_2319	B(i)	-	-	-	-	-	pos	-	-	-	-	-	-	-	-	261.145	M+H-H2O, M+H	C11H20N2O5	2.8432	0.0226165	81.2	0	1.27549	0	750.275	0	68899.9	0	24325.3	33578.8	62395	62259	94216.2	833.93	18096.9	9292.57	5826.51	4585.89	12648.5	20763.4	16076	27484.5	35418.9	0	618550
C0547	pos_3418	MJDBISSP00000001	-	metab_2484	B(i)	-	-	-	-	;MJDBISSP00000001	pos	-	-	-	-	-	-	-	-	200.048	M+H	C9H10ClNO2	3.0994	0.0062902	99.3	0	2.01537	4.39048e+07	4.44762e+07	4.47689e+07	4.44842e+07	4.47224e+07	4.7074e+07	4.49447e+07	4.73664e+07	4.98118e+07	4.98591e+07	4.67019e+07	4.76658e+07	4.51355e+07	4.37611e+07	4.75314e+07	4.69664e+07	4.66083e+07	4.53134e+07	4.58748e+07	4.66945e+07	4.77575e+07	4.80733e+07
C0548	pos_3419	MJDBISSP00000002	-	metab_2485	B(i)	-	-	-	-	;MJDBISSP00000002	pos	-	-	-	-	-	-	-	-	403.361	M+H	C23H42D3NO4	6.3471	0.0384601	82.8	0	0.333954	3.22623e+06	3.19736e+06	3.0433e+06	3.40195e+06	3.38366e+06	3.74131e+06	3.83053e+06	3.81476e+06	3.95833e+06	3.94056e+06	3.73989e+06	3.72312e+06	3.43395e+06	3.65365e+06	3.67332e+06	3.66082e+06	3.94178e+06	3.60464e+06	3.44537e+06	3.47461e+06	3.48857e+06	3.36103e+06
C0549	pos_3420	MJDBISSP00000009	-	metab_2487	B(i)	-	-	-	-	;MJDBISSP00000009	pos	-	-	-	-	-	-	-	-	171.118	M+H	C9H6D5NO2	2.3318	0.00926918	97.3	0	1.55131	7.99711e+06	8.00461e+06	8.07323e+06	7.96115e+06	8.24776e+06	8.49117e+06	8.16208e+06	8.38344e+06	8.71365e+06	8.86213e+06	8.26521e+06	8.61135e+06	7.91955e+06	7.94577e+06	8.32546e+06	8.39403e+06	8.33006e+06	8.34918e+06	8.42077e+06	8.32546e+06	8.84697e+06	8.64615e+06
C0550	pos_343	Glu Phe	-	metab_2489	B(i)	-	-	-	-	-	pos	-	-	-	-	-	-	-	-	295.129	M+H-H2O, M+H	C14H18N2O5	3.1391	0.0411698	77.4	0	1.16246	0	0	0	1867.88	0	0	0	0	0	0	0	0	0	0	0	0	0	0	0	0	0	109458
C0555	pos_365	3-Coumaric Acid	3-香豆酸	metab_2513	B(i)	-	-	-	-	;MJDBOTE0001787	pos	-	-	-	-	-	-	-	-	147.044	M+H-H2O, M+H	C9H8O3	3.8594	0.0441855	43.1	0	1.41519	43396.1	13297.2	18923.7	11598.9	41353.8	15733.1	19995.1	12143.4	15045.4	15384.9	15562	23470.5	17606.8	17031.4	10638	14020.2	11685.5	13930.8	20176.4	16579.1	10092	15926.8
C0572	pos_441	PC(P-16:0/2:0)	-	metab_2597	B(i)	-	-	-	-	LMGP01030009	pos	-	-	-	-	-	-	-	-	522.355	M+H, M+Na	C26H52NO7P	7.0175	0.0419167	54.8	0	-0.422967	3239.89	6027.4	13735.2	275212	199056	4.42359e+06	4.49846e+06	2.69758e+06	2.2701e+06	3.21792e+06	1.77002e+06	1.02121e+06	1.77138e+06	1.98986e+06	1.27234e+06	2.41149e+06	2.65048e+06	2.13856e+06	1.68144e+06	2.31897e+06	103732	242322
C0574	pos_444	13Z-Docosenamide	-	metab_2600	B(i)	-	-	-	-	LMFA08010028	pos	-	-	-	-	-	-	-	-	338.342	M+H, M+Na	C22H43NO	7.1212	0.0317327	75.9	0	0.204659	839839	545746	698199	566030	1.07533e+06	751704	1.30068e+06	834756	551714	771222	615649	618207	646020	692352	952227	690921	755995	850621	998025	1.15707e+06	1.42343e+06	696394
C0580	pos_457	DG(12:0/12:0/0:0)[iso2]	-	metab_2614	B(i)	-	-	-	-	LMGL02010323	pos	-	-	-	-	-	-	-	-	479.371	M+H-H2O, M+Na	C27H52O5	7.169	0.00696658	36.8	0	-0.0576833	1.1383e+06	953195	487667	408167	938571	2.02287e+06	2.38749e+06	2.33905e+06	763898	3.21338e+06	2.91404e+06	2.97767e+06	1.77369e+06	3.69313e+06	2.67876e+06	1.48009e+06	3.17708e+06	3.91419e+06	1.38222e+06	1.899e+06	4.08917e+06	1.13262e+06
C0585	pos_506	PE(18:1(9Z)/0:0)	-	metab_2669	B(i)	-	-	-	-	LMGP02050004	pos	-	-	-	-	-	-	-	-	480.309	M+H, M+Na	C23H46NO7P	6.6592	0.0466615	89.2	0	0.119036	6052.45	72086	123447	506794	1.04979e+06	904122	970119	711526	777819	921067	632466	432085	812137	708104	470708	476730	690259	721062	494474	681475	156533	23443.8
C0592	pos_532	Lauryldiethanolamine	-	metab_2697	B(i)	-	-	-	-	-	pos	-	-	-	-	-	-	-	-	274.274	M+H, M+Na	C16H35NO2	6.1712	0.01879	90.3	0	0.911365	6.07134e+06	1.12475e+07	7.37154e+06	7.64046e+06	6.02532e+06	7.88761e+06	9.71473e+06	9.51681e+06	9.38113e+06	8.07252e+06	8.1975e+06	7.98152e+06	7.79593e+06	8.96732e+06	7.79585e+06	6.4799e+06	7.27726e+06	9.4924e+06	7.75326e+06	8.07499e+06	6.68081e+06	6.63368e+06
C0593	pos_538	2-(3,4-dimethylphenyl)-5-(hydroxymethyl)-N-propan-2-yltriazole-4-carboxamide	-	metab_2703	B(i)	-	-	-	-	-	pos	-	-	-	-	-	-	-	-	289.165	M+H-2H2O, M+H	C15H20N4O2	6.0512	0.219277	36.8	0	-3.74046	800.125	0	1141.91	5723.03	988.558	955.52	2126.75	918.083	1631.34	950.205	2322.03	972.795	0	1801.66	985.457	1788.3	0	941.513	808.465	0	1918.27	1025.73
C0596	pos_548	Guaiacylacetone	-	metab_2714	B(i)	-	-	-	-	-	pos	-	-	-	-	-	-	-	-	181.086	M+H, M+Na	C10H12O3	6.0672	0.0902223	51.1	0	1.33555	0	1711.19	5558.85	248773	0	0	0	0	0	0	0	0	0	0	0	615.359	471.732	0	572.896	0	0	0
C0600	pos_556	EPIAFZELECHIN (2R,3R)(-)	-	metab_2723	B(i)	-	-	-	-	-	pos	-	-	-	-	-	-	-	-	292.118	M+H, M+NH4	C15H14O5	3.9074	0.0275701	85.9	0	1.02192	0	6056.05	3759.36	13164.3	0	0	0	0	8568.08	0	0	6992	0	3577.29	1331.85	0	2667.41	0	0	0	15776.5	20010.9
C0602	pos_560	N-benzyl-6-imidazol-1-ylpyrimidin-4-amine	-	metab_2726	B(i)	-	-	-	-	-	pos	-	-	-	-	-	-	-	-	252.127	M+H-H2O, M+H	C14H13N5	3.6353	0.0714256	37.6	0	8.87577	0	0	0	0	0	0	0	0	1659	0	4612.67	0	0	772.496	0	0	0	2234.06	0	0	0	0
C0603	pos_561	Glu Trp	-	metab_2727	B(i)	-	-	-	-	-	pos	-	-	-	-	-	-	-	-	334.14	M+H-H2O, M+H	C16H19N3O5	3.6033	0.0213951	76.1	0	0.970722	0	0	0	0	0	0	0	0	0	0	0	0	0	0	0	0	0	0	0	0	0	27152.7
C0610	pos_684	Leu Lys	-	metab_2856	B(i)	-	-	-	-	-	pos	-	-	-	-	-	-	-	-	260.197	M+2H, M+H	C12H25N3O3	0.8304	0.0884002	79.1	0	1.52399	12.0992	0	0	0	0	0	698.717	0	0	0	0	0	5.7198	4.4798	3.5435	2.019	946.352	0	0	0	705.366	78347.9
C0618	pos_75	Glu Met	-	metab_2927	B(i)	-	-	-	-	-	pos	-	-	-	-	-	-	-	-	279.101	M+H, M+CH3OH+H, M+H-H2O	C10H18N2O5S	1.7071	0.0534914	50.8	0	1.44943	0	0	0	1178.24	0	0	0	0	0	0	0	0	0	0	0	0	0	0	1641.79	0	0	23790.9
C0620	pos_76	Tyr Gly	-	metab_2938	B(i)	-	-	-	-	-	pos	-	-	-	-	-	-	-	-	221.092	M+H-H2O, M+H, M+H-2H2O	C11H14N2O4	1.7071	0.024855	79	0	1.7663	11519.1	7194.7	15799.3	15575.4	12380.5	11513	8444.47	18214.3	12021.8	13524.6	14561.4	11641.1	20734.4	12863.3	15810.7	18956.5	18720.3	13822.8	12663	12367.4	20234.9	34133.2
C0626	pos_836	2,3-Diaminopyridine	-	metab_3014	B(i)	-	-	-	-	-	pos	-	-	-	-	-	-	-	-	110.072	M+H	C5H7N3	0.5931	0.0305764	51	0	5.05375	159791	88718.3	176390	76498.8	45035	26036.4	46970.3	9478.98	82792.1	20149.8	17419.6	57621.5	16409.1	48240.1	50512.2	22102.8	26541.7	56965.8	17387.3	19489.3	51214.7	50683.4
C0646	pos_889	N-Methyl-L-Threonine	N-甲基-L-苏氨酸	metab_3066	B(i)	-	-	-	-	-	pos	-	-	-	-	-	-	-	-	175.108	M+ACN+H	C5H11NO3	0.6796	0.0553988	41.5	0	2.3328	95618.9	164324	123353	169079	84042.7	150176	69926.4	83370.6	46383.2	221147	188706	173465	133656	141665	160553	40852.7	102597	152087	114393	131764	134079	73002.6
C0672	pos_96	3-Methoxy-4-[2-Methoxy-4-(1,2,3-trihydroxypropyl)phenoxy]benzoic Acid	-	metab_3129	B(i)	-	-	-	-	-	pos	-	-	-	-	-	-	-	-	347.113	M+H-2H2O, M+H-H2O, M+Na	C18H20O8	4.0674	0.0104298	49.9	0	0.605743	644.262	0	0	1702.69	291.71	16591.5	45940.2	1337.98	4287.68	0	5515.03	44157	1028.3	18266.6	13307.8	7014.71	37605.5	22441.6	0	0	73762.3	0
C0680	pos_997	Gln Thr Leu	-	metab_3167	B(i)	-	-	-	-	-	pos	-	-	-	-	-	-	-	-	361.209	M+H	C15H28N4O6	1.085	0.117571	33.5	0	1.23587	0	0	0	10581.3	0	0	0	0	0	0	0	0	0	0	0	0	0	0	0	0	4676.61	44486.2
C0182	pos_1697	Methenamine	-	metab_716	B(i)	-	-	-	-	HMDB0029598	pos	-	-	-	-	Organoheterocyclic compounds	Triazinanes	1,3,5-triazinanes	100-97-0	141.114	M+H	C6H12N4	7.6726	0.0389861	80	0	1.41868	28648.4	28218.1	31487.5	29506	31591.6	32515.9	29712.9	29629.4	29002.1	32386.5	30786.5	29211.3	30862.5	29732.9	31593.4	29201.3	30633	28908.6	31094.8	30674.6	32815.5	31813.7
C0402	pos_2576	3-Hydroxyhalazepam	3-羟基哈拉西泮	metab_1627	B(ii)	-	-	-	-	HMDB0245899	pos	-	-	-	-	Organoheterocyclic compounds	Benzodiazepines	1,4-benzodiazepines	-	410.09	M+ACN+H	C17H12ClF3N2O2	2.8993	0.0940645	0	45.1	6.8122	222366	2178.74	70927.8	18193.4	234563	0	0	0	0	0	0	0	0	0	0	0	0	0	0	0	21336.1	26123.3
C0379	pos_2515	Citreoviridinol A1	柠檬绿醇A1	metab_1564	B(ii)	-	-	-	-	HMDB0035369	pos	-	-	-	-	Organoheterocyclic compounds	Dioxepanes	1,4-dioxepanes	94161-12-3	841.357	2M+H	C22H28O8	3.1789	0.0626369	0	46.8	-8.00126	0	2819.17	0	0	0	0	0	0	0	0	0	0	0	0	0	0	0	0	0	0	0	0
C0327	pos_2407	Cromakalim	克罗马卡林	metab_1455	B(ii)	-	-	-	C11819	HMDB0250542	pos	-	-	-	-	Organoheterocyclic compounds	Benzopyrans	1-benzopyrans	94470-67-4	304.166	M+NH4	C16H18N2O3	3.8914	0.0225049	0	31.1	1.35615	0	0	0	0	0	0	0	0	0	0	0	0	0	0	0	0	0	0	0	0	0	16092.6
C0332	pos_2415	Eugenin	-	metab_1464	B(ii)	-	-	-	C20210	HMDB0036627	pos	-	-	-	-	Organoheterocyclic compounds	Benzopyrans	1-benzopyrans	480-34-2	207.066	M+H	C11H10O4	3.8594	0.0169744	0	64.9	1.75281	4866.32	1080.76	728.025	17017	4179.77	136651	296113	17980.4	136720	187560	157279	313549	200283	207512	58598.4	85221.1	11044.6	85842.2	280673	202866	598.989	42664
C0491	pos_2951	Acetaminophen	对乙酰氨基酚	metab_2024	B(i)	-	-	-	C06804	PW_C001233;HMDB0001859	pos	-	-	-	-	Benzenoids	Phenols	1-hydroxy-2-unsubstituted benzenoids	103-90-2	169.097	M+NH4	C8H9NO2	0.767	0.127201	72.5	0	1.72872	17235.3	8221.48	9953.97	5357.28	1100.11	2057.44	12477.3	5981.61	9522.03	4121.17	12838.1	13852.6	21551.8	11842	10331.9	13003.4	19341.5	7468.82	16451.7	3335.54	0	0
C0142	pos_1427	6-Methoxymellein	6-甲氧基梅林	metab_436	B(ii)	-	-	-	C02381	HMDB0038510	pos	-	-	-	-	Organoheterocyclic compounds	Benzopyrans	2-benzopyrans	13410-15-6	209.081	M+H	C11H12O4	6.0512	0.0321593	0	54.2	1.84053	65486.8	66648.7	62545.2	62214.3	67387	70539.4	65836.4	54718	70166.3	70563.8	68278.9	65764.3	50751.8	57747.8	54157.1	67849.2	63874	64559.1	59181	57651.8	62697.5	66105.4
C0558	pos_375	Mellein	梅林	metab_2523	B(ii)	-	-	-	-	HMDB0301747	pos	-	-	-	-	Organoheterocyclic compounds	Benzopyrans	2-benzopyrans	480-33-1	211.097	M+H, M+CH3OH+H	C10H10O3	4.4034	0.0459873	0	52.1	2.5089	510.258	0	509.051	1248.65	0	0	399.991	0	1124.34	0	0	0	0	0	404.428	0	0	0	0	0	562.016	0
C0071	pos_1214	5'-Methylthioadenosine	5'-甲基硫代腺苷	metab_219	B(i)	map01100;map00270;map00908	Metabolic pathways;Cysteine and methionine metabolism;Zeatin biosynthesis	代谢途径;半胱氨酸和蛋氨酸代谢;玉米素生物合成	C00170	HMDB0001173;PW_C000910	pos	-	-	Metabolism;Metabolism;Metabolism	Global and overview maps;Amino acid metabolism;Metabolism of terpenoids and polyketides	Nucleosides, nucleotides, and analogues	5''-deoxyribonucleosides	5''-deoxy-5''-thionucleosides	2457-80-9	298.097	M+H	C11H15N5O3S	2.9878	0.026054	95.4	0	0.905448	98974.4	154104	77466.3	191256	103212	15131.1	42713.2	11871.6	48063.4	5098.78	7388.33	22154.7	8995.24	18287.5	29019.1	15072.4	15424.8	44394.5	15826.6	9638.67	47214.6	12592.4
C0317	pos_2370	S-Adenosylmethionine	S-腺苷甲硫氨酸	metab_1418	B(ii)	map01100;map01110;map00908;map00270;map01240;map00330;map00999;map01230;map00261;map04122	Metabolic pathways;Biosynthesis of secondary metabolites;Zeatin biosynthesis;Cysteine and methionine metabolism;Biosynthesis of cofactors;Arginine and proline metabolism;Biosynthesis of various plant secondary metabolites;Biosynthesis of amino acids;Monobactam biosynthesis;Sulfur relay system	代谢途径;次级代谢产物的生物合成;玉米素生物合成;半胱氨酸和蛋氨酸代谢;-;精氨酸和脯氨酸代谢;多种次生代谢产物的生物合成Ⅰ;氨基酸的生物合成;单巴坦生物合成;硫磺继电器系统	C00019	PW_C000921;HMDB0001185;MJDBOTE0000477	pos	Vitamins and cofactors	Cofactors	Metabolism;Metabolism;Metabolism;Metabolism;Metabolism;Metabolism;Metabolism;Metabolism;Metabolism;Genetic Information Processing	Global and overview maps;Global and overview maps;Metabolism of terpenoids and polyketides;Amino acid metabolism;Global and overview maps;Amino acid metabolism;Biosynthesis of other secondary metabolites;Global and overview maps;Biosynthesis of other secondary metabolites;Folding, sorting and degradation	Nucleosides, nucleotides, and analogues	5''-deoxyribonucleosides	5''-deoxy-5''-thionucleosides	29908-03-0;485-80-3	417.177	M+NH4	C15H23N6O5S+	4.1234	0.0894163	0	39.9	-4.22252	0	3797.69	0	1705.7	0	5356.73	6168.47	21555	7931.66	23186.2	0	0	17541.4	4299.6	0	7930.53	2121.57	0	9281.59	20803.6	1843.56	0
C0138	pos_1412	Ovalicin	卵磷脂	metab_422	B(ii)	-	-	-	C09674	HMDB0246031;HMDB0038120	pos	-	-	-	-	Organic oxygen compounds	Organooxygen compounds	Alcohols and polyols	19683-98-8	297.168	M+H	C16H24O5	5.7952	1.16784	0	46.2	-7.04661	0	0	0	0	0	0	0	0	0	0	0	0	0	0	0	0	0	0	0	0	0	0
C0263	pos_2235	Isokobusone	异曲布松	metab_1284	B(ii)	-	-	-	C16977	HMDB0036791	pos	-	-	-	-	Organic oxygen compounds	Organooxygen compounds	Alcohols and polyols	24173-72-6	255.196	M+CH3OH+H	C14H22O2	6.1552	0.0780727	0	47.3	1.33741	961.359	0	2015.69	9919.76	0	0	0	0	0	0	0	0	0	0	0	0	0	0	0	0	9550.65	31206.2
C0286	pos_2311	5-p-Coumaroylquinic acid	5-对香豆酰奎宁酸	metab_1359	B(ii)	map00940;map00941;map01110;map00945	Phenylpropanoid biosynthesis;Flavonoid biosynthesis;Biosynthesis of secondary metabolites;Stilbenoid, diarylheptanoid and gingerol biosynthesis	苯丙烷生物合成;类黄酮生物合成;次级代谢产物的生物合成;二苯乙烯类、二芳基庚烷类和姜辣素生物合成	C12208	HMDB0301709	pos	-	-	Metabolism;Metabolism;Metabolism;Metabolism	Biosynthesis of other secondary metabolites;Biosynthesis of other secondary metabolites;Global and overview maps;Biosynthesis of other secondary metabolites	Organic oxygen compounds	Organooxygen compounds	Alcohols and polyols	-	339.108	M+H	C16H18O8	4.8514	0.118465	0	65.3	0.885597	0	0	0	0	0	0	0	0	0	0	0	0	0	0	0	0	0	0	0	0	0	0
C0018	pos_1048	(2S)-2-Amino-4-sulfanylbutanal	（2S）-2-氨基-4-磺酰丁醛	metab_49	B(ii)	-	-	-	-	HMDB0258119	pos	-	-	-	-	Organosulfur compounds	Thiols	Alkylthiols	-	102.038	M+H-H2O	C4H9NOS	1.3641	0.0958806	0	30.8	5.95121	0	414.587	0	11678	227.389	2433.55	4826.81	6906.55	833.754	3242.98	0	244.569	982.317	0	0	3097.7	4724.89	442.472	2945.11	2557.74	0	203.142
C0007	pos_101	Phytosphingosine	植物鞘氨醇	metab_11	B(i)	map00600;map01100	Sphingolipid metabolism;Metabolic pathways	鞘脂代谢;代谢途径	C12144	HMDB0004610;LMSP01030001	pos	-	-	Metabolism;Metabolism	Lipid metabolism;Global and overview maps	Organic nitrogen compounds	Organonitrogen compounds	Amines	554-62-1	318.3	M+H, M+Na, M+H-H2O	C18H39NO3	6.3231	0.0143433	44.7	0	0.616782	2.30866e+06	2.43018e+06	1.7181e+06	2.34944e+06	2.7655e+06	1.9296e+06	1.61569e+06	1.58036e+06	2.81086e+06	1.8192e+06	1.61434e+06	2.10089e+06	1.62639e+06	1.60469e+06	2.07675e+06	1.43352e+06	1.43157e+06	1.87574e+06	1.56564e+06	1.51415e+06	8.42498e+06	1.00601e+07
C0190	pos_1819	Histidinal	-	metab_848	B(ii)	map01100;map00340;map01110	Metabolic pathways;Histidine metabolism;Biosynthesis of secondary metabolites	代谢途径;组氨酸代谢;次级代谢产物的生物合成	C01929	HMDB0012234	pos	-	-	Metabolism;Metabolism;Metabolism	Global and overview maps;Amino acid metabolism;Global and overview maps	Organic nitrogen compounds	Organonitrogen compounds	Amines	23784-15-8	157.109	M+NH4	C6H9N3O	7.6726	0.0373248	0	38.8	1.81747	18193.1	17939.4	21410.7	20365.8	20185.2	19816.1	21997.3	20750.4	22488.2	26460.9	26679.2	28860.4	26784.1	26340.4	30598.6	26894.1	26897.3	28123.6	28082.4	28828.2	30902.4	33148.2
C0197	pos_1866	Triethanolamine	三乙醇胺	metab_898	B(i)	map00564	Glycerophospholipid metabolism	甘油磷脂代谢	C06771	HMDB0032538	pos	-	-	Metabolism	Lipid metabolism	Organic nitrogen compounds	Organonitrogen compounds	Amines	102-71-6	150.113	M+H	C6H15NO3	7.6246	0.0217718	55.1	0	1.47166	183188	182990	199433	188789	193484	190356	186990	191743	193104	211939	202272	192172	203599	200778	202543	200510	208284	192110	205596	208090	220208	214276
C0247	pos_2173	Sphingosine	鞘氨醇	metab_1220	B(ii)	map00600;map01100	Sphingolipid metabolism;Metabolic pathways	鞘脂代谢;代谢途径	C00319	LMSP01010001;PW_C000172;HMDB0000252	pos	-	-	Metabolism;Metabolism	Lipid metabolism;Global and overview maps	Organic nitrogen compounds	Organonitrogen compounds	Amines	123-78-4	332.316	M+CH3OH+H	C18H37NO2	6.3231	0.0152166	0	49.8	0.572304	1614.77	16730.6	0	6846.02	1569.27	10505.5	16016.9	26057.1	292946	19218.4	60381.9	470014	453708	65097.3	203713	34620.1	30688.5	113209	52672.1	118924	1336.67	0
C0253	pos_2196	Sphinganine	鞘氨醇	metab_1244	B(i)	map00600;map01100	Sphingolipid metabolism;Metabolic pathways	鞘脂代谢;代谢途径	C00836	PW_C000184;LMSP01020001;HMDB0000269;HMDB0242634	pos	-	-	Metabolism;Metabolism	Lipid metabolism;Global and overview maps	Organic nitrogen compounds	Organonitrogen compounds	Amines	764-22-7	302.305	M+H	C18H39NO2	6.2591	0.0135525	73.8	0	0.422332	836668	705734	437262	648671	453709	479348	677254	571844	625026	538204	547289	702893	521108	576351	514467	402070	452872	591602	556017	521519	456612	429186
C0290	pos_2317	Spermidine	亚精胺	metab_1364	B(i)	map01100;map00480;map02010;map00330;map00940;map00410	Metabolic pathways;Glutathione metabolism;ABC transporters;Arginine and proline metabolism;Phenylpropanoid biosynthesis;beta-Alanine metabolism	代谢途径;谷胱甘肽代谢;ABC转运蛋白;精氨酸和脯氨酸代谢;苯丙烷生物合成;β-丙氨酸代谢	C00315	PW_C000971;HMDB0001257	pos	-	-	Metabolism;Metabolism;Environmental Information Processing;Metabolism;Metabolism;Metabolism	Global and overview maps;Metabolism of other amino acids;Membrane transport;Amino acid metabolism;Biosynthesis of other secondary metabolites;Metabolism of other amino acids	Organic nitrogen compounds	Organonitrogen compounds	Amines	124-20-9	146.165	M+H	C7H19N3	4.7714	0.0899802	61.9	0	1.04161	0	0	0	0	0	90363.7	6738.36	35859.8	0	47286	1237.39	436.1	35702.3	32830.6	11932.9	54188.4	2616.01	3870.42	9296.88	371.063	0	0
C0477	pos_2901	Muscimol	麝香醇	metab_1975	B(ii)	-	-	-	C08311	HMDB0254955	pos	-	-	-	-	Organic nitrogen compounds	Organonitrogen compounds	Amines	2763-96-4	292.103	2M+ACN+Na	C4H6N2O2	0.886	0.0153635	0	42.6	6.04202	8251.6	11134.3	16783.3	0	4827.81	0	0	0	0	0	0	0	0	0	0	0	0	0	0	0	0	0
C0483	pos_2919	2-Amino-2-methyl-1-propanol	2-氨基-2-甲基-1-丙醇	metab_1993	B(ii)	-	-	-	-	HMDB0244974	pos	-	-	-	-	Organic nitrogen compounds	Organonitrogen compounds	Amines	-	72.0815	M+H-H2O	C4H11NO	0.8462	0.0326248	0	67.7	7.95727	88164.2	92527.5	131879	165310	96731.4	39978.1	67968.4	48045.6	170590	40587.9	53406.3	135703	54545.3	84727.3	122760	40017.8	51367.8	112464	57460.5	53367.3	71890.9	87751.6
C0625	pos_824	3-Methyl-1-butylamine	3-甲基-1-丁胺	metab_3001	B(ii)	-	-	-	C02640	HMDB0031659	pos	-	-	-	-	Organic nitrogen compounds	Organonitrogen compounds	Amines	107-85-7	129.139	M+ACN+H	C5H13N	0.5772	0.755861	0	46	4.72837	0	731.42	738.253	0	511.326	0	0	0	0	0	0	0	0	0	0	0	0	0	0	0	0	0
C0006	pos_1008	S-Lactoylglutathione	S-乳糖基谷胱甘肽	metab_10	B(ii)	map01100;map00620	Metabolic pathways;Pyruvate metabolism	代谢途径;丙酮酸代谢	C03451	PW_C000841;HMDB0001066	pos	-	-	Metabolism;Metabolism	Global and overview maps;Carbohydrate metabolism	Organic acids and derivatives	Carboxylic acids and derivatives	Amino acids, peptides, and analogues	25138-66-3	344.091	M+H-2H2O	C13H21N3O8S	1.1327	0.0357413	0	83.4	0.656908	14030	67048	8862.02	45093.6	17257.8	60158.7	105044	76157.5	142484	47799.1	54119.9	98819.4	33029.4	59536.5	59929.8	60362.7	52076.6	98761.5	62836	61925.7	50464.6	5130.95
C0015	pos_1032	Cyclo(his-pro)	-	metab_33	B(ii)	-	-	-	-	HMDB0002053;HMDB0250630	pos	-	-	-	-	Organic acids and derivatives	Carboxylic acids and derivatives	Amino acids, peptides, and analogues	53109-32-3	235.119	M+H	C11H14N4O2	1.2604	0.0359875	0	49	2.05172	0	0	0	0	0	0	0	0	0	0	0	665.571	0	0	0	0	0	0	0	0	0	0
C0020	pos_1053	S-Allylcysteine	S-烯丙基半胱氨酸	metab_54	B(ii)	-	-	-	C16759	HMDB0034323	pos	-	-	-	-	Organic acids and derivatives	Carboxylic acids and derivatives	Amino acids, peptides, and analogues	21593-77-1	194.085	M+CH3OH+H	C6H11NO2S	1.412	0.50299	0	73.6	3.52631	0	1450.08	137306	3193.77	0	27142.6	0	0	0	2375.5	0	0	469.353	0	10099.2	478.497	6035.63	2375.94	0	0	0	0
C0021	pos_1056	4-(Glutamylamino) butanoate	4-（谷氨酰氨基）丁酸	metab_57	B(ii)	map01100;map00330	Metabolic pathways;Arginine and proline metabolism	代谢途径;精氨酸和脯氨酸代谢	C15767	HMDB0012161	pos	-	-	Metabolism;Metabolism	Global and overview maps;Amino acid metabolism	Organic acids and derivatives	Carboxylic acids and derivatives	Amino acids, peptides, and analogues	5105-96-4	233.114	M+H	C9H16N2O5	1.4599	0.108532	0	53.2	2.0444	0	0	0	0	0	0	0	0	884.822	1718.78	0	0	0	0	0	654.435	0	0	0	0	0	13615.6
C0022	pos_1057	S-(2-Carboxyethyl)-L-cysteine	S-（2-羧乙基）-L-半胱氨酸	metab_58	B(ii)	-	-	-	-	HMDB0246645	pos	-	-	-	-	Organic acids and derivatives	Carboxylic acids and derivatives	Amino acids, peptides, and analogues	-	176.038	M+H-H2O	C6H11NO4S	1.4678	0.0154198	0	54.1	2.16094	0	0	0	0	0	0	0	0	0	0	0	505.975	0	0	0	0	0	0	0	0	6950.37	0
C0023	pos_1058	Norleucine	去甲亮氨酸	metab_59	B(i)	-	-	-	C01933	HMDB0251526;HMDB0001645	pos	-	-	-	-	Organic acids and derivatives	Carboxylic acids and derivatives	Amino acids, peptides, and analogues	327-57-1	132.102	M+H	C6H13NO2	1.5074	0.0112904	81.2	0	2.82345	8.6345e+06	1.12453e+07	1.26454e+07	2.53241e+07	9.04139e+06	6.96984e+06	9.44456e+06	6.70898e+06	2.46227e+07	5.51547e+06	7.73376e+06	2.03984e+07	7.48349e+06	1.29982e+07	1.73749e+07	6.61069e+06	7.18336e+06	1.41806e+07	8.0139e+06	6.85252e+06	1.06029e+07	1.42871e+07
C0035	pos_1083	Pyochelin	皮奥切林	metab_85	B(ii)	map01110	Biosynthesis of secondary metabolites	次级代谢产物的生物合成	C12037	HMDB0256933	pos	-	-	Metabolism	Global and overview maps	Organic acids and derivatives	Carboxylic acids and derivatives	Amino acids, peptides, and analogues	69772-54-9	369.029	M+2Na-H	C14H16N2O3S2	1.7151	0.0739279	0	31.3	-6.03359	9938.97	4952.37	13161.2	6898.44	5207.72	136265	47447.2	63075.4	72682.4	41793.7	69826.3	24301.1	219362	63801.6	74105.2	105146	86830.7	40506.5	110244	89696.3	1809.85	0
C0036	pos_1088	Imazapyr	灭草烟	metab_90	B(ii)	-	-	-	C18864	HMDB0253405	pos	-	-	-	-	Organic acids and derivatives	Carboxylic acids and derivatives	Amino acids, peptides, and analogues	81334-34-1	303.146	M+ACN+H	C13H15N3O3	1.8112	0.141451	0	49.9	1.59627	0	0	0	0	0	0	0	0	0	0	0	0	0	0	0	0	0	0	0	0	0	5286.19
C0040	pos_1104	Brivaracetam	布里瓦拉西坦	metab_109	B(ii)	-	-	-	-	HMDB0249388	pos	-	-	-	-	Organic acids and derivatives	Carboxylic acids and derivatives	Amino acids, peptides, and analogues	-	257.123	M+2Na-H	C11H20N2O2	2.0032	0.0970386	0	47.8	-4.16282	117618	132052	129350	139270	126723	115439	118006	130210	138183	131659	110116	129137	116734	110967	125871	118876	127246	125383	126127	128023	120288	116707
C0043	pos_1118	2-(3-Carboxy-3-(methylammonio)propyl)-L-histidine	2-（3-羧基-3-（甲氨酰）丙基）-L-组氨酸	metab_124	B(ii)	-	-	-	C04692	HMDB0011654	pos	-	-	-	-	Organic acids and derivatives	Carboxylic acids and derivatives	Amino acids, peptides, and analogues	-	254.139	M+H-H2O	C11H19N4O4+	2.2679	0.0209335	0	38.2	5.96447	196878	55334.2	64220.6	46275.8	18659	172707	0	47149	13.887	893.976	0	0	0	59.6686	15.3201	764967	61871.1	36037.4	8912.37	22807.7	128.713	0
C0045	pos_1122	Gamma-Glutamylmethionine	γ-谷氨酰蛋氨酸	metab_129	B(i)	-	-	-	-	HMDB0034367	pos	-	-	-	-	Organic acids and derivatives	Carboxylic acids and derivatives	Amino acids, peptides, and analogues	17663-87-5	279.101	M+H	C10H18N2O5S	2.3318	0.0294771	57.4	0	0.572783	356712	328974	223002	471447	148029	69246.6	103694	68051.1	262006	3164.74	103487	149223	113543	98285.2	176559	93934.9	95508.1	133680	61379.1	61619.7	45363.2	11569.5
C0051	pos_1150	Val-pro-pro	-	metab_154	B(ii)	-	-	-	-	HMDB0253034	pos	-	-	-	-	Organic acids and derivatives	Carboxylic acids and derivatives	Amino acids, peptides, and analogues	-	312.192	M+H	C15H25N3O4	2.6594	0.0402487	0	74.3	0.985383	0	0	0	0	0	0	208.632	0	80.695	212.364	0	0	0	0	0	0	0	91.1699	0	0	0	0
C0056	pos_1172	Tyrosyl-Proline	酪氨酸脯氨酸	metab_176	B(ii)	-	-	-	-	HMDB0029113	pos	-	-	-	-	Organic acids and derivatives	Carboxylic acids and derivatives	Amino acids, peptides, and analogues	-	279.134	M+H	C14H18N2O4	2.7554	0.02193	0	35.9	1.91886	0	0	0	21786.4	0	2699.15	16112.7	31924.6	17533.6	62624.2	0	6425.1	4893.03	0	0	1447.62	8058.04	0	30245.2	15249.2	0	14155.2
C0058	pos_1177	ALA-ILE	ALA-ILE	metab_181	B(i)	-	-	-	-	HMDB0028690	pos	-	-	-	-	Organic acids and derivatives	Carboxylic acids and derivatives	Amino acids, peptides, and analogues	29727-65-9	203.139	M+H	C9H18N2O3	2.7714	0.0329454	81.3	0	2.19139	475.477	2948.47	1629.57	3376.86	1241.76	1758.73	856.041	2773.95	740.206	2881.8	1957.42	1440.12	1227.45	1630.9	1568.08	1168.37	2295.48	1237.63	2321.48	2159.92	1678.77	1529.74
C0061	pos_1186	Nepsilon-Acetyl-L-lysine	-	metab_189	B(i)	map01100;map00310	Metabolic pathways;Lysine degradation	代谢途径;赖氨酸降解	C02727	HMDB0000206	pos	-	-	Metabolism;Metabolism	Global and overview maps;Amino acid metabolism	Organic acids and derivatives	Carboxylic acids and derivatives	Amino acids, peptides, and analogues	692-04-6	189.124	M+H	C8H16N2O3	2.8032	0.00825341	33.7	0	2.16197	3180.27	2637.84	2834.12	16558.6	3694.14	3244.16	2961.11	3943.96	4120.89	9282.13	2382.1	2071.11	2395.8	4088.42	4671.46	5056.48	4937.25	3441.08	4678.7	5916.38	2570.09	29212.4
C0062	pos_1189	Zofenoprilat	佐非诺普利	metab_192	B(ii)	-	-	-	C21576	HMDB0260038	pos	-	-	-	-	Organic acids and derivatives	Carboxylic acids and derivatives	Amino acids, peptides, and analogues	75176-37-3	308.08	M+H-H2O	C15H19NO3S2	2.8112	0.102066	0	76.6	8.784	0	0	0	938.668	0	0	0	0	0	0	0	0	0	0	0	0	0	0	0	0	0	0
C0063	pos_1191	N(epsilon)-(carboxyethyl)lysine	N（ε）-（羧乙基）赖氨酸	metab_195	B(ii)	-	-	-	-	HMDB0255289	pos	-	-	-	-	Organic acids and derivatives	Carboxylic acids and derivatives	Amino acids, peptides, and analogues	-	201.124	M+H-H2O	C9H18N2O4	2.8352	0.0637204	0	46.5	2.55428	0	0	0	0	0	0	0	0	1031.59	0	0	0	0	0	0	0	0	0	0	0	0	21283.7
C0072	pos_1223	N-Methylphenylalanine	N-甲基苯丙氨酸	metab_228	B(i)	-	-	-	-	HMDB0029224	pos	-	-	-	-	Organic acids and derivatives	Carboxylic acids and derivatives	Amino acids, peptides, and analogues	-	197.129	M+NH4	C10H13NO2	3.0118	0.101611	53.9	0	3.43379	0	0	0	0	0	0	0	0	0	0	0	0	0	0	0	0	0	0	0	0	0	1235.67
C0083	pos_1258	Humilixanthin	腐殖黄质	metab_261	B(ii)	-	-	-	C08548	HMDB0039123	pos	-	-	-	-	Organic acids and derivatives	Carboxylic acids and derivatives	Amino acids, peptides, and analogues	111534-70-4	291.098	M+H-2H2O	C14H18N2O7	3.275	0.0407245	0	51.3	0.715283	0	13.1645	0	19666.8	0	0	3063.38	0	35563.4	0	13.7811	0	28113.1	0	0	0	0	1409.18	0	29.881	52686.5	176992
C0088	pos_1270	Gamma-Glu-leu	γ-谷氨酸-亮氨酸	metab_275	B(i)	-	-	-	-	HMDB0011171	pos	-	-	-	-	Organic acids and derivatives	Carboxylic acids and derivatives	Amino acids, peptides, and analogues	2566-39-4	261.145	M+H	C11H20N2O5	3.347	0.0137712	85.9	0	0.795736	96224.2	326668	62311.8	693124	128327	89283.2	108930	45513.7	217530	15331.8	64113.7	290356	57855.4	112931	210273	52737	73403.7	161026	22513.6	22764.3	208679	41283.2
C0095	pos_1295	Thyrotropin-releasing factor	促甲状腺激素释放因子	metab_300	B(ii)	-	-	-	C03958	HMDB0259062;HMDB0060088;HMDB0060080	pos	Hormones and transmitters	Peptide hormones	-	-	Organic acids and derivatives	Carboxylic acids and derivatives	Amino acids, peptides, and analogues	-	395.203	M+CH3OH+H	C16H22N6O4	3.5553	0.103851	0	40.7	-2.7573	0	0	0	0	0	0	0	0	0	0	0	0	0	0	0	0	0	0	0	0	0	0
C0112	pos_1341	Leucyl-Glutamate	谷氨酸亮氨酸酯	metab_349	B(ii)	-	-	-	-	HMDB0028928	pos	-	-	-	-	Organic acids and derivatives	Carboxylic acids and derivatives	Amino acids, peptides, and analogues	-	243.134	M+H-H2O	C11H20N2O5	4.0994	0.0241073	0	30.8	1.34549	801.187	1209.77	0	4514.13	0	0	0	0	0	0	0	0	0	0	0	0	0	0	0	0	0	62905.2
C0117	pos_1353	N-Methacryloyl-L-glutamic acid	N-甲基丙烯酰-L-谷氨酸	metab_361	B(ii)	-	-	-	-	HMDB0255166	pos	-	-	-	-	Organic acids and derivatives	Carboxylic acids and derivatives	Amino acids, peptides, and analogues	-	248.113	M+CH3OH+H	C9H13NO5	4.2834	0.0274723	0	46	1.3947	22149.7	44572	19443.5	79521.4	21747.8	8536.35	48097.5	15252	144489	3808.83	22632.5	66443	14897.4	63913.8	91394.8	12455.3	17197	40654.8	28337.4	21213.2	789.568	0
C0124	pos_137	L-Allothreonine	异丙肾上腺素	metab_378	B(ii)	map01100;map00260	Metabolic pathways;Glycine, serine and threonine metabolism	代谢途径;甘氨酸、丝氨酸和苏氨酸代谢	C05519	HMDB0004041	pos	-	-	Metabolism;Metabolism	Global and overview maps;Amino acid metabolism	Organic acids and derivatives	Carboxylic acids and derivatives	Amino acids, peptides, and analogues	24830-94-2;28954-12-3	120.066	M+H-2H2O, M+H-H2O, M+H	C4H9NO3	0.6167	0.00893524	0	34.4	3.39811	818214	702368	757069	632320	793361	609922	809360	554195	891331	532946	448759	639352	552585	719758	674839	547251	486506	538996	520190	468380	440002	433563
C0125	pos_1370	Kyotorphin	京都啡肽	metab_379	B(ii)	-	-	-	C02993	HMDB0029099;HMDB0005768	pos	-	-	-	-	Organic acids and derivatives	Carboxylic acids and derivatives	Amino acids, peptides, and analogues	70904-56-2	302.16	M+H-2H2O	C15H23N5O4	4.4514	1.18614	0	48	-2.9398	0	0	0	1679.34	0	0	0	0	0	0	0	0	0	0	0	0	0	0	0	0	0	0
C0136	pos_1395	L-Phosphoarginine	L-磷酸精氨酸	metab_404	B(ii)	map00330	Arginine and proline metabolism	精氨酸和脯氨酸代谢	C05945	HMDB0029438	pos	-	-	Metabolism	Amino acid metabolism	Organic acids and derivatives	Carboxylic acids and derivatives	Amino acids, peptides, and analogues	1189-11-3	531.148	2M+Na	C6H15N4O5P	5.1795	0.666714	0	52.1	4.60386	0	0	0	0	0	0	0	0	0	0	0	0	0	0	0	0	0	0	0	0	0	2486.42
C0161	pos_1530	Leucylleucine methyl ester	亮氨酸甲酯	metab_545	B(ii)	-	-	-	-	HMDB0248073	pos	-	-	-	-	Organic acids and derivatives	Carboxylic acids and derivatives	Amino acids, peptides, and analogues	-	276.23	M+NH4	C13H26N2O3	6.6193	0.0245476	0	37.3	8.31971	492492	426094	712971	576730	681448	594881	403478	497125	475517	708909	422911	547780	629111	348354	462299	617457	543076	483769	644694	676180	488349	628285
C0171	pos_159	Vigabatrin	维加巴丁	metab_601	B(ii)	-	-	-	C07500	HMDB0015212	pos	-	-	-	-	Organic acids and derivatives	Carboxylic acids and derivatives	Amino acids, peptides, and analogues	60643-86-9	130.086	M+H, M+CH3OH+H, M+H-H2O	C6H11NO2	0.8383	0.0170334	0	38.2	1.89536	158393	133120	390920	122660	222565	82174.4	95440	89175.7	155620	107062	187635	249226	212965	136021	278752	228682	139620	232624	119299	278865	141411	139995
C0187	pos_1750	Asparaginylhistidine	天冬酰胺	metab_775	B(ii)	-	-	-	-	HMDB0028733	pos	-	-	-	-	Organic acids and derivatives	Carboxylic acids and derivatives	Amino acids, peptides, and analogues	224638-52-2	252.108	M+H-H2O	C10H15N5O4	8.0003	0.6603	0	35.3	-4.77623	466.017	989.693	2404.32	1331.8	1888.5	2450.17	4518.05	2095.99	1135.36	2502.83	1119.99	1681.95	1527.83	2922.94	915.507	568.218	700.028	4234.38	1071.54	2792.81	3410.61	1729.27
C0224	pos_2028	N-Lauroyl Phenylalanine	N-月桂酰苯丙氨酸	metab_1066	B(ii)	-	-	-	-	HMDB0242038	pos	-	-	-	-	Organic acids and derivatives	Carboxylic acids and derivatives	Amino acids, peptides, and analogues	-	370.233	M+Na	C21H33NO3	6.6831	0.0124725	0	33.3	-6.59834	153845	157339	246987	113295	233850	213751	180437	147251	161006	224008	143744	145171	194456	99255.2	158085	166880	156629	156098	206446	177523	116905	100732
C0292	pos_2321	Ophthalmic acid	眼酸	metab_1369	B(ii)	-	-	-	-	HMDB0005765	pos	-	-	-	-	Organic acids and derivatives	Carboxylic acids and derivatives	Amino acids, peptides, and analogues	495-27-2	642.267	2M+ACN+Na	C11H19N3O6	4.6914	0.674121	0	67.6	-6.73544	0	0	0	0	0	0	0	0	0	0	0	0	0	0	0	0	0	0	0	0	0	0
C0297	pos_2327	4-Hydroxyphenylacetylglutamic acid	4-羟基苯乙酰谷氨酸	metab_1375	B(ii)	map00350	Tyrosine metabolism	酪氨酸代谢	C05595	HMDB0006061	pos	-	-	Metabolism	Amino acid metabolism	Organic acids and derivatives	Carboxylic acids and derivatives	Amino acids, peptides, and analogues	1029120-37-3	282.098	M+H	C13H15NO6	4.5794	0.064093	0	58.6	1.02309	867.161	5895.07	0	9875.57	918.449	0	1589.74	0	15350.4	0	1244.85	1165.43	2079.22	4905.84	4172.19	0	0	0	0	0	0	0
C0308	pos_2348	Ethanol and folate	乙醇和叶酸	metab_1396	B(ii)	-	-	-	-	HMDB0252006	pos	-	-	-	-	Organic acids and derivatives	Carboxylic acids and derivatives	Amino acids, peptides, and analogues	-	511.201	M+ACN+H	C21H23N7O6	4.3234	0.670238	0	49.5	-7.06425	0	0	0	0	0	0	0	0	0	0	0	0	0	0	0	0	0	0	0	0	0	0
C0310	pos_235	L-Lysine	赖氨酸	metab_1398	B(i)	map01100;map00310;map01110;map00300;map01210;map00780;map02010;map01230;map00470;map00970;map00960	Metabolic pathways;Lysine degradation;Biosynthesis of secondary metabolites;Lysine biosynthesis;2-Oxocarboxylic acid metabolism;Biotin metabolism;ABC transporters;Biosynthesis of amino acids;D-Amino acid metabolism;Aminoacyl-tRNA biosynthesis;Tropane, piperidine and pyridine alkaloid biosynthesis	代谢途径;赖氨酸降解;次级代谢产物的生物合成;赖氨酸生物合成;2-氧羰基酸代谢;生物素代谢;ABC转运蛋白;氨基酸的生物合成;-;氨酰tRNA生物合成;托烷、哌啶和吡啶生物碱的生物合成	C00047	HMDB0000182;HMDB0301757;PW_C000118;MJDBOTE0000528	pos	Peptides	Amino acids	Metabolism;Metabolism;Metabolism;Metabolism;Metabolism;Metabolism;Environmental Information Processing;Metabolism;Metabolism;Genetic Information Processing;Metabolism	Global and overview maps;Amino acid metabolism;Global and overview maps;Amino acid metabolism;Global and overview maps;Metabolism of cofactors and vitamins;Membrane transport;Global and overview maps;Metabolism of other amino acids;Translation;Biosynthesis of other secondary metabolites	Organic acids and derivatives	Carboxylic acids and derivatives	Amino acids, peptides, and analogues	10098-89-2;56-87-1	147.113	M+H-H2O, M+H	C6H14N2O2	0.5453	0.0192758	54.6	0	1.57623	1.10103e+06	1.21554e+06	1.5352e+06	1.3875e+06	777322	865166	1.52175e+06	554198	1.74027e+06	945229	846071	1.22029e+06	955483	1.17982e+06	1.62393e+06	636547	1.12713e+06	1.10262e+06	867951	932381	864876	908622
C0325	pos_2400	Tryptophyl-Arginine	色氨酸精氨酸	metab_1448	B(ii)	-	-	-	-	HMDB0029077	pos	-	-	-	-	Organic acids and derivatives	Carboxylic acids and derivatives	Amino acids, peptides, and analogues	-	383.181	M+Na	C17H24N6O3	3.9554	0.18461	0	62.9	3.33195	0	0	0	36370.9	0	0	0	0	0	0	0	0	0	0	0	0	0	0	0	0	0	12391.3
C0326	pos_2401	Hypoglycin B	低血糖素B	metab_1449	B(ii)	-	-	-	C08280	HMDB0029428	pos	-	-	-	-	Organic acids and derivatives	Carboxylic acids and derivatives	Amino acids, peptides, and analogues	502-37-4	334.14	M+ACN+Na	C12H18N2O5	3.9394	0.0320576	0	69.8	9.2292	144685	299926	72885.5	360869	97977.9	24792.7	35482.8	17873.5	139001	4470.08	8310.7	94352	53943	46559.5	113371	12598	29879.7	36997.2	122678	14411.7	20140.6	2564.45
C0328	pos_2408	L-phenylalanyl-L-proline	-	metab_1456	B(i)	-	-	-	-	HMDB0011177	pos	-	-	-	-	Organic acids and derivatives	Carboxylic acids and derivatives	Amino acids, peptides, and analogues	7669-65-0	263.139	M+H	C14H18N2O3	3.8914	0.0215454	87	0	1.30595	0	1836.44	0	20715.6	0	914.15	1608.05	1692.56	4604.84	11767.1	0	0	19.3435	0	0	726.065	0	0	825.756	903.975	0	17093
C0334	pos_2420	Imidaprilat	咪唑啉	metab_1469	B(ii)	-	-	-	C21519	HMDB0244459;HMDB0041908	pos	-	-	-	-	Organic acids and derivatives	Carboxylic acids and derivatives	Amino acids, peptides, and analogues	89371-44-8	378.166	M+H	C18H23N3O6	3.8434	0.0476048	0	42.8	0.847923	1260.9	25877.9	24400.7	143435	7948.54	4945.44	7767.96	14842.4	7407.94	15005.9	1587.32	3128.15	15610.2	6341.49	0	6256.72	2665.85	0	11195	17198	2791.5	93639.4
C0352	pos_2453	N(2)-phenylacetyl-L-glutaminate	N（2）-苯乙酰-L-谷氨酰胺	metab_1502	B(ii)	-	-	-	C05597	HMDB0062645	pos	-	-	-	-	Organic acids and derivatives	Carboxylic acids and derivatives	Amino acids, peptides, and analogues	-	306.145	M+ACN+H	C13H16N2O4	3.5553	0.0357841	0	63	1.1367	0	0	0	0	0	0	0	0	0	2072.82	0	0	0	0	0	0	0	0	0	0	0	38308.1
C0354	pos_2458	Tyrosylhydroxyproline	酪氨酸羟脯氨酸	metab_1507	B(ii)	-	-	-	-	HMDB0029106	pos	-	-	-	-	Organic acids and derivatives	Carboxylic acids and derivatives	Amino acids, peptides, and analogues	936346-34-8	295.129	M+H	C14H18N2O5	3.4993	0.019473	0	69.2	-0.194743	22435.8	77468	9444.2	215462	25411.1	21667.4	15995.7	9637.75	19139.9	616.981	1058.91	23149.7	17122.2	4839.5	20719.1	1201.11	4914.82	8088.22	42.4723	216.554	78137.6	18342.5
C0355	pos_2460	Glycyl-Histidine	甘氨酰组氨酸	metab_1510	B(ii)	-	-	-	-	HMDB0028843	pos	-	-	-	-	Organic acids and derivatives	Carboxylic acids and derivatives	Amino acids, peptides, and analogues	-	195.088	M+H-H2O	C8H12N4O3	3.4993	0.11666	0	58	2.96264	0	0	0	1045.68	0	0	0	0	0	0	0	0	0	0	0	0	0	0	0	0	3152.81	5262.23
C0370	pos_2490	Methionyl-Proline	甲硫酰脯氨酸	metab_1540	B(ii)	-	-	-	-	HMDB0028981	pos	-	-	-	-	Organic acids and derivatives	Carboxylic acids and derivatives	Amino acids, peptides, and analogues	-	247.112	M+H	C10H18N2O3S	3.339	0.668222	0	38.8	2.03151	0	0	0	910.502	0	0	0	0	0	0	0	0	0	0	0	0	0	0	0	0	0	995.997
C0375	pos_2501	Phenylalanylvaline	苯丙氨酸缬氨酸	metab_1553	B(ii)	-	-	-	-	HMDB0029008	pos	-	-	-	-	Organic acids and derivatives	Carboxylic acids and derivatives	Amino acids, peptides, and analogues	3918-90-9	265.155	M+H	C14H20N2O3	3.283	1.17791	0	33.3	0.904482	0	0	0	0	0	0	0	0	0	0	0	0	0	0	0	0	0	0	0	0	1669.81	4558.31
C0377	pos_2505	N-Benzoylaspartic acid	N-苯甲酰天冬氨酸	metab_1557	B(ii)	-	-	-	-	HMDB0034251	pos	-	-	-	-	Organic acids and derivatives	Carboxylic acids and derivatives	Amino acids, peptides, and analogues	4631-12-03	475.133	2M+H	C11H11NO5	3.267	0.0465912	0	33.6	-4.54116	0	0	0	0	0	0	0	0	5833.21	0	0	0	0	0	0	0	0	0	0	0	7744.11	49138.5
C0381	pos_2519	4-Hydroxy-3-methoxy-cinnamoylglycine	4-羟基-3-甲氧基肉桂酰甘氨酸	metab_1568	B(ii)	-	-	-	C02564	HMDB0059747	pos	-	-	-	-	Organic acids and derivatives	Carboxylic acids and derivatives	Amino acids, peptides, and analogues	-	293.114	M+ACN+H	C12H13NO5	3.1391	0.13113	0	40.2	1.45126	0	0	0	0	0	0	0	0	0	0	0	0	0	0	0	0	0	0	0	0	0	0
C0382	pos_2521	5-Hydroxyindoleacetylglycine	5-羟基吲哚乙酸甘氨酸	metab_1571	B(ii)	map00380	Tryptophan metabolism	色氨酸代谢	C05832	HMDB0004185	pos	-	-	Metabolism	Amino acid metabolism	Organic acids and derivatives	Carboxylic acids and derivatives	Amino acids, peptides, and analogues	-	281.114	M+CH3OH+H	C12H12N2O4	3.1233	0.0224042	0	40.8	1.30015	0	0	0	0	0	0	0	0	0	2840.81	0	0	1349.92	0	0	0	0	0	0	0	0	86519.1
C0389	pos_2548	Leucyl-Tyrosine	亮氨酸酪氨酸	metab_1597	B(ii)	-	-	-	-	HMDB0028941	pos	-	-	-	-	Organic acids and derivatives	Carboxylic acids and derivatives	Amino acids, peptides, and analogues	-	295.165	M+H	C15H22N2O4	3.0201	0.243042	0	72.3	0.850414	0	0	0	0	0	0	0	0	0	0	0	0	0	0	0	0	0	0	0	0	0	19401
C0405	pos_2585	Isoleucyl-prolyl-proline	异亮氨酸脯氨酸	metab_1636	B(ii)	-	-	-	-	HMDB0253021	pos	-	-	-	-	Organic acids and derivatives	Carboxylic acids and derivatives	Amino acids, peptides, and analogues	-	326.208	M+H	C16H27N3O4	2.8432	0.0314432	0	59	1.0004	0	0	0	1148.09	0	0	395.988	0	699.886	1250.9	0	349.835	335.826	642.367	0	0	230.736	811.734	0	341.631	0	47929.1
C0425	pos_2635	Nopalinic acid	壬二酸	metab_1689	B(ii)	-	-	-	C01683	HMDB0029437	pos	-	-	-	-	Organic acids and derivatives	Carboxylic acids and derivatives	Amino acids, peptides, and analogues	63409-16-5	227.103	M+H-2H2O	C10H18N2O6	2.6674	0.0314582	0	34.6	1.2683	0	7031.58	1904.01	8133.93	525.54	24435.9	31534.7	29101.3	62052.1	27371.5	31380.4	27641.3	28795.8	35941.5	38494.5	13552.6	20961	17158.3	5700.11	25453.1	1817.47	0
C0433	pos_2701	Epsilon-(gamma-Glutamyl)lysine	-	metab_1762	B(ii)	-	-	-	-	HMDB0003869	pos	-	-	-	-	Organic acids and derivatives	Carboxylic acids and derivatives	Amino acids, peptides, and analogues	17105-15-6	258.145	M+H-H2O	C11H21N3O5	1.8832	0.0570179	0	47.6	1.14656	819.698	1319.26	1955.64	4221.38	0	0	2752.64	750.575	3021.47	4126.39	3717.9	4131.48	5644.94	1991.09	2069.92	810.067	3404.35	1018.54	2984.82	1507.4	0	0
C0437	pos_2711	2-Aminohexanedioic Acid	2-氨基己二酸	metab_1771	B(i)	map01100;map00310;map00311;map00300;map01210;map01230;map01110	Metabolic pathways;Lysine degradation;Penicillin and cephalosporin biosynthesis;Lysine biosynthesis;2-Oxocarboxylic acid metabolism;Biosynthesis of amino acids;Biosynthesis of secondary metabolites	代谢途径;赖氨酸降解;青霉素和头孢菌素生物合成;赖氨酸生物合成;2-氧羰基酸代谢;氨基酸的生物合成;次级代谢产物的生物合成	C00956	HMDB0302754;HMDB0000510	pos	-	-	Metabolism;Metabolism;Metabolism;Metabolism;Metabolism;Metabolism;Metabolism	Global and overview maps;Amino acid metabolism;Biosynthesis of other secondary metabolites;Amino acid metabolism;Global and overview maps;Global and overview maps;Global and overview maps	Organic acids and derivatives	Carboxylic acids and derivatives	Amino acids, peptides, and analogues	1118-90-7	144.066	M+H-H2O	C6H11NO4	1.7311	0.0125229	76.8	0	1.92057	2727.95	4656.04	3248.96	7765.44	3667.66	24759.8	20291.5	35929.3	33469.9	19114.3	49065.4	58365.2	45730.5	41632.6	28641	48133.6	39260.1	60500.5	22758.1	40194	11941.1	6862.89
C0439	pos_272	Gamma-Glutamylproline	-	metab_1780	B(ii)	-	-	-	-	HMDB0029157	pos	-	-	-	-	Organic acids and derivatives	Carboxylic acids and derivatives	Amino acids, peptides, and analogues	53411-63-5	245.114	M+H-H2O, M+H	C10H16N2O5	1.1567	0.0221678	0	34.5	1.71024	0	0	0	0	0	7.8556	0	0	6.9281	0	0	0	0	0	0	0	0	0	0	0	0	80.4974
C0441	pos_2721	Epsilon-(gamma-Glutamyl)-L-lysine	-	metab_1782	B(ii)	-	-	-	-	HMDB0257624	pos	-	-	-	-	Organic acids and derivatives	Carboxylic acids and derivatives	Amino acids, peptides, and analogues	-	258.145	M+H-H2O	C11H21N3O5	1.7071	0.0531153	0	60.8	0.287428	4536.88	8348.52	1973.97	10187.4	3762.34	7793.74	11607.8	4261.93	15993	20993.2	14447.6	16559.6	16198.4	7201.49	12886.4	10586.4	9911.52	17890.8	11963.2	10341.7	0	0
C0443	pos_2734	3-Hydroxy-L-proline	3-羟基-L-脯氨酸	metab_1795	B(ii)	-	-	-	C04397	HMDB0002113	pos	-	-	-	-	Organic acids and derivatives	Carboxylic acids and derivatives	Amino acids, peptides, and analogues	4298-08-02	304.151	2M+ACN+H	C5H9NO3	1.6991	0.0239487	0	49.7	1.00278	0	0	0	42896.6	0	0	1067.78	2108.94	0	0	0	0	0	0	0	0	0	0	0	0	0	125126
C0450	pos_2768	Leucyl-Threonine	亮氨酸苏氨酸	metab_1831	B(ii)	-	-	-	-	HMDB0028939	pos	-	-	-	-	Organic acids and derivatives	Carboxylic acids and derivatives	Amino acids, peptides, and analogues	-	233.15	M+H	C10H20N2O4	1.3721	0.0302682	0	35.8	1.61979	0	0	0	0	0	0	0	0	0	0	0	0	0	0	0	0	0	0	0	0	0	68668.7
C0452	pos_2780	Diaminopimelic acid	二氨基丙烯酸	metab_1845	B(ii)	map01100;map01110;map00470;map01230;map00300	Metabolic pathways;Biosynthesis of secondary metabolites;D-Amino acid metabolism;Biosynthesis of amino acids;Lysine biosynthesis	代谢途径;次级代谢产物的生物合成;-;氨基酸的生物合成;赖氨酸生物合成	C00666	HMDB0001370;HMDB0242532	pos	-	-	Metabolism;Metabolism;Metabolism;Metabolism;Metabolism	Global and overview maps;Global and overview maps;Metabolism of other amino acids;Global and overview maps;Amino acid metabolism	Organic acids and derivatives	Carboxylic acids and derivatives	Amino acids, peptides, and analogues	583-93-7	232.13	M+ACN+H	C7H14N2O4	1.3082	0.0346767	0	62.5	2.32739	0	0	0	3055.72	0	0	802.497	2070.44	4260.87	9482.88	0	0	0	0	0	0	0	739.035	0	0	0	33299.1
C0456	pos_279	1-(Malonylamino)cyclopropanecarboxylic acid	1-（丙二酰氨基）环丙烷羧酸	metab_1855	B(ii)	-	-	-	-	HMDB0031700	pos	-	-	-	-	Organic acids and derivatives	Carboxylic acids and derivatives	Amino acids, peptides, and analogues	80550-27-2	188.056	M+H-H2O, M+H	C7H9NO5	1.2604	0.0235068	0	38.2	1.76181	2540.5	25040.7	4445.71	74606.8	1018.53	143255	83215.6	57697.2	100332	169652	33569	60191.3	82038.1	339977	87055.9	124990	64039	36705.2	82876.2	42294.2	18168.3	1027.42
C0459	pos_2809	Carboxyethyllysine	羧乙基赖氨酸	metab_1877	B(ii)	-	-	-	-	HMDB0249659	pos	-	-	-	-	Organic acids and derivatives	Carboxylic acids and derivatives	Amino acids, peptides, and analogues	-	219.134	M+H	C9H18N2O4	1.2124	0.00932279	0	44.4	2.00615	0	0	0	685.151	0	0	0	0	0	3612.89	0	0	0	0	0	0	0	0	0	0	0	83152.7
C0461	pos_2830	4-Amino-3-hydroxybutyrate	4-氨基-3-羟基丁酸酯	metab_1900	B(ii)	-	-	-	C03678	HMDB0061877	pos	-	-	-	-	Organic acids and derivatives	Carboxylic acids and derivatives	Amino acids, peptides, and analogues	-	84.0451	M+H-2H2O	C4H9NO3	1.1089	0.00360843	0	59.8	6.11802	790165	552681	731525	249912	411252	142847	160595	145196	168217	91023.8	144449	156448	144446	175033	179746	174383	149756	178881	124851	113122	129249	123461
C0462	pos_2838	L-Valine, N-(2-hydroxy-3-butenyl)-	L-缬氨酸，N-（2-羟基-3-丁烯基）-	metab_1908	B(ii)	-	-	-	-	HMDB0253927	pos	-	-	-	-	Organic acids and derivatives	Carboxylic acids and derivatives	Amino acids, peptides, and analogues	-	229.155	M+ACN+H	C9H17NO3	1.085	0.0263227	0	30.6	1.68817	294630	286110	295041	247055	215999	685837	981471	728511	506560	531002	776384	516095	950239	771234	535210	732294	985253	747475	402543	1.08264e+06	189880	90372.9
C0466	pos_2863	Lysylisoleucine	赖氨酰苏氨酸	metab_1933	B(ii)	-	-	-	-	HMDB0028955;HMDB0028954	pos	-	-	-	-	Organic acids and derivatives	Carboxylic acids and derivatives	Amino acids, peptides, and analogues	20556-13-2;7369-79-1	130.602	M+2H	C12H25N3O3	0.9974	0.0634306	0	45.9	2.44786	103.401	205.799	111.013	22.7057	64.3603	64.8828	79.8128	109.87	58.8925	49.1487	74.6043	20.8459	75.152	58.5964	29.9044	56.4895	40.9816	21.9215	42.2428	40.3533	43.9596	11569.3
C0469	pos_2872	Caffeoyl tyrosine	咖啡酰酪氨酸	metab_1943	B(ii)	-	-	-	-	HMDB0029295	pos	-	-	-	-	Organic acids and derivatives	Carboxylic acids and derivatives	Amino acids, peptides, and analogues	124027-56-1	308.091	M+H-2H2O	C18H17NO6	0.9496	0.0394627	0	47.2	-2.01809	0	162124	0	1.30083e+06	0	6.52986e+06	5.29879e+06	3.25866e+06	1.13023e+07	3.88378e+06	3.69475e+06	5.06042e+06	3.24531e+06	2.50982e+06	3.7606e+06	4.47901e+06	5.56712e+06	5.68879e+06	2.67884e+06	2.52038e+06	0	0
C0470	pos_2875	L-Methionine	L-蛋氨酸	metab_1946	B(i)	map01100;map01110;map01240;map01210;map00270;map00470;map00999;map01230;map00966;map00970	Metabolic pathways;Biosynthesis of secondary metabolites;Biosynthesis of cofactors;2-Oxocarboxylic acid metabolism;Cysteine and methionine metabolism;D-Amino acid metabolism;Biosynthesis of various plant secondary metabolites;Biosynthesis of amino acids;Glucosinolate biosynthesis;Aminoacyl-tRNA biosynthesis	代谢途径;次级代谢产物的生物合成;-;2-氧羰基酸代谢;半胱氨酸和蛋氨酸代谢;-;多种次生代谢产物的生物合成Ⅰ;氨基酸的生物合成;硫代葡萄糖苷生物合成;氨酰tRNA生物合成	C00073	PW_C000548;HMDB0000696;HMDB0033951;MJDBOTE0001368	pos	Peptides	Amino acids	Metabolism;Metabolism;Metabolism;Metabolism;Metabolism;Metabolism;Metabolism;Metabolism;Metabolism;Genetic Information Processing	Global and overview maps;Global and overview maps;Global and overview maps;Global and overview maps;Amino acid metabolism;Metabolism of other amino acids;Biosynthesis of other secondary metabolites;Global and overview maps;Biosynthesis of other secondary metabolites;Translation	Organic acids and derivatives	Carboxylic acids and derivatives	Amino acids, peptides, and analogues	59-51-8;63-68-3	150.059	M+H	C5H11NO2S	0.9496	0.0175477	90.6	0	1.8632	4.91289e+06	1.97341e+06	5.8052e+06	3.32115e+06	2.31612e+06	856299	1.35168e+06	942182	4.87131e+06	559549	1.56664e+06	1.73857e+06	1.76018e+06	1.63859e+06	2.56899e+06	1.03542e+06	1.11093e+06	1.72637e+06	1.78391e+06	1.63512e+06	1.67749e+06	2.39666e+06
C0473	pos_2886	Fructosyl valine	果糖基缬氨酸	metab_1957	B(ii)	-	-	-	-	HMDB0252496	pos	-	-	-	-	Organic acids and derivatives	Carboxylic acids and derivatives	Amino acids, peptides, and analogues	-	280.139	M+H	C11H21NO7	0.9178	0.0129362	0	78.1	1.10227	0	1433.99	1324.79	462.874	1402.7	0	287.124	5500.26	13216	0	0	1142.03	0	1980.74	0	186.448	638.36	1484.51	4480.92	2778.53	2567.01	3382.39
C0484	pos_2927	ARGININOSUCCINATE	精氨琥珀酸盐	metab_2002	B(ii)	map01100;map00220;map00250;map01110;map01230	Metabolic pathways;Arginine biosynthesis;Alanine, aspartate and glutamate metabolism;Biosynthesis of secondary metabolites;Biosynthesis of amino acids	代谢途径;精氨酸生物合成;丙氨酸、天冬氨酸和谷氨酸代谢;次级代谢产物的生物合成;氨基酸的生物合成	C03406	HMDB0248585;HMDB0000052	pos	Peptides	Amino acids	Metabolism;Metabolism;Metabolism;Metabolism;Metabolism	Global and overview maps;Amino acid metabolism;Amino acid metabolism;Global and overview maps;Global and overview maps	Organic acids and derivatives	Carboxylic acids and derivatives	Amino acids, peptides, and analogues	2387-71-5	291.13	M+H	C10H18N4O6	0.8225	0.031625	0	50.1	0.45965	3.63122e+06	5.93154e+06	2.30578e+06	3.51034e+06	3.1637e+06	205482	1.25963e+06	234741	1.44472e+06	515112	789780	428221	486403	941802	3.6551e+06	283364	670423	664580	751792	847759	566686	297556
C0487	pos_2932	N2-Acetyl-L-ornithine	N2-乙酰-L-鸟氨酸	metab_2008	B(i)	map01100;map01210;map00220;map01110;map01230	Metabolic pathways;2-Oxocarboxylic acid metabolism;Arginine biosynthesis;Biosynthesis of secondary metabolites;Biosynthesis of amino acids	代谢途径;2-氧羰基酸代谢;精氨酸生物合成;次级代谢产物的生物合成;氨基酸的生物合成	C00437	HMDB0003357	pos	-	-	Metabolism;Metabolism;Metabolism;Metabolism;Metabolism	Global and overview maps;Global and overview maps;Amino acid metabolism;Global and overview maps;Global and overview maps	Organic acids and derivatives	Carboxylic acids and derivatives	Amino acids, peptides, and analogues	6205-08-09	175.108	M+H	C7H14N2O3	0.8145	0.0189775	45.3	0	1.75694	122479	175248	142670	167661	100082	114450	61994	69894.1	46283.4	187287	148570	122353	104318	101468	141885	38989.6	82006.9	102683	90992	112057	92335.1	67023.1
C0492	pos_2959	L-Canaline	-	metab_2032	B(ii)	-	-	-	C08270	HMDB0012251	pos	-	-	-	-	Organic acids and derivatives	Carboxylic acids and derivatives	Amino acids, peptides, and analogues	496-93-5	176.103	M+ACN+H	C4H10N2O3	0.759	0.026702	0	48.9	1.55522	222662	220877	190003	166332	120786	37101.2	106280	43987.9	63314.2	150958	105964	92595.4	96230.5	132284	130341	59670.7	85441	154922	129923	127110	101608	101705
C0494	pos_2967	L-Histidine	組氨酸	metab_2040	B(i)	map01100;map01110;map02010;map00340;map00470;map01230;map00970;map00410	Metabolic pathways;Biosynthesis of secondary metabolites;ABC transporters;Histidine metabolism;D-Amino acid metabolism;Biosynthesis of amino acids;Aminoacyl-tRNA biosynthesis;beta-Alanine metabolism	代谢途径;次级代谢产物的生物合成;ABC转运蛋白;组氨酸代谢;-;氨基酸的生物合成;氨酰tRNA生物合成;β-丙氨酸代谢	C00135	HMDB0000177;PW_C000116;MJDBOTE0000427	pos	Peptides	Amino acids	Metabolism;Metabolism;Environmental Information Processing;Metabolism;Metabolism;Metabolism;Genetic Information Processing;Metabolism	Global and overview maps;Global and overview maps;Membrane transport;Amino acid metabolism;Metabolism of other amino acids;Global and overview maps;Translation;Metabolism of other amino acids	Organic acids and derivatives	Carboxylic acids and derivatives	Amino acids, peptides, and analogues	71-00-1	156.077	M+H	C6H9N3O2	0.7274	0.0171938	93.1	0	1.45037	2.55294e+06	1.42012e+06	2.70259e+06	1.20621e+06	793688	329604	598219	220255	1.29808e+06	273299	291483	848410	271748	662305	772675	263561	392102	830749	267647	276377	712439	692279
C0496	pos_2987	N2-(3-Carboxy-2-hydroxy-1-oxopropyl)arginine	N2-（3-羧基-2-羟基-1-氧丙基）精氨酸	metab_2055	B(ii)	-	-	-	-	HMDB0039408	pos	-	-	-	-	Organic acids and derivatives	Carboxylic acids and derivatives	Amino acids, peptides, and analogues	87605-92-3	291.13	M+H	C10H18N4O6	0.6875	0.0369361	0	44.1	0.109903	3.03918e+06	2.45575e+06	2.28916e+06	1.31969e+06	1.96205e+06	61543.2	593000	81927	601273	207266	297800	152780	195909	392862	1.45901e+06	91915.5	261369	272667	325007	303141	616432	140458
C0497	pos_2988	Asparaginylglutamic acid	天冬酰胺基谷氨酸	metab_2056	B(ii)	-	-	-	-	HMDB0028730	pos	-	-	-	-	Organic acids and derivatives	Carboxylic acids and derivatives	Amino acids, peptides, and analogues	20917-58-2	244.093	M+H-H2O	C9H15N3O6	0.6875	1.16386	0	34	0.559106	23749.8	35318.3	30475.1	57233.8	7083.68	0	0	3655.92	13159.7	0	0	0	0	0	3800.8	7656.1	0	0	3194.07	2521.47	162810	172982
C0500	pos_2997	Betonicine	贝托宁	metab_2064	B(ii)	-	-	-	C08269	HMDB0029412	pos	-	-	-	-	Organic acids and derivatives	Carboxylic acids and derivatives	Amino acids, peptides, and analogues	515-25-3	160.097	M+H	C7H13NO3	0.6796	0.0692658	0	51.2	0.84898	15628.1	12675.5	13240.4	18617.9	11335.6	15896.3	39589.8	9699.69	33813.3	24827.4	21955.4	21941.4	42554	13636.4	30453.5	24807.3	25150.4	24408.4	17765.8	22287.6	7861.36	10567.7
C0507	pos_3019	L-Proline	脯氨酸	metab_2087	B(i)	map01100;map01110;map02010;map00330;map01230;map00332;map00970;map00470	Metabolic pathways;Biosynthesis of secondary metabolites;ABC transporters;Arginine and proline metabolism;Biosynthesis of amino acids;Carbapenem biosynthesis;Aminoacyl-tRNA biosynthesis;D-Amino acid metabolism	代谢途径;次级代谢产物的生物合成;ABC转运蛋白;精氨酸和脯氨酸代谢;氨基酸的生物合成;碳青霉烯生物合成;氨酰tRNA生物合成;-	C00148	PW_C000106;HMDB0251528;HMDB0000162;MJDBOTE0000527	pos	Peptides	Amino acids	Metabolism;Metabolism;Environmental Information Processing;Metabolism;Metabolism;Metabolism;Genetic Information Processing;Metabolism	Global and overview maps;Global and overview maps;Membrane transport;Amino acid metabolism;Global and overview maps;Biosynthesis of other secondary metabolites;Translation;Metabolism of other amino acids	Organic acids and derivatives	Carboxylic acids and derivatives	Amino acids, peptides, and analogues	147-85-3	116.071	M+H	C5H9NO2	0.6559	0.0130921	92.6	0	3.93597	3.32425e+06	3.38875e+06	5.89396e+06	3.35893e+06	4.01501e+06	1.46043e+06	1.84095e+06	1.25404e+06	3.67451e+06	2.35486e+06	3.48604e+06	3.88693e+06	3.07541e+06	2.84453e+06	3.54755e+06	2.20047e+06	2.53026e+06	2.82924e+06	2.03963e+06	1.97761e+06	2.50465e+06	2.50559e+06
C0509	pos_3022	Alanylglycine	丙氨酸甘氨酸	metab_2091	B(ii)	-	-	-	-	HMDB0006899	pos	-	-	-	-	Organic acids and derivatives	Carboxylic acids and derivatives	Amino acids, peptides, and analogues	687-69-4	129.066	M+H-H2O	C5H10N2O3	0.6479	0.333878	0	36.6	1.52201	42793.6	34049.6	27472.3	21870.6	53471.9	57469.8	58255.5	35836.2	26435.1	94989.1	130637	38315.1	51268.7	55178.5	34113.7	28783.2	70644.6	49758.9	24193.3	57633.6	18955.9	16120.6
C0513	pos_3028	6-Aminopenicillanic acid	6-氨基青霉烷酸	metab_2097	B(ii)	map00311;map01110	Penicillin and cephalosporin biosynthesis;Biosynthesis of secondary metabolites	青霉素和头孢菌素生物合成;次级代谢产物的生物合成	C02954	HMDB0060618	pos	-	-	Metabolism;Metabolism	Biosynthesis of other secondary metabolites;Global and overview maps	Organic acids and derivatives	Carboxylic acids and derivatives	Amino acids, peptides, and analogues	551-16-6	239.044	M+Na	C8H12N2O3S	0.6322	0.184869	0	39	-9.89752	0	0	0	0	0	0	0	0	0	0	0	0	0	0	0	0	0	0	0	0	0	0
C0522	pos_3049	Tilarginine	-	metab_2118	B(i)	-	-	-	C03884	HMDB0029416	pos	-	-	-	-	Organic acids and derivatives	Carboxylic acids and derivatives	Amino acids, peptides, and analogues	17035-90-4	189.135	M+H	C7H16N4O2	0.6167	0.0931843	89.3	0	1.20364	404854	490233	438128	409227	346396	108628	275620	142416	328135	288038	285667	246508	342991	368429	449737	137276	267932	275805	285532	198587	95266.5	88271.1
C0524	pos_3063	2-Amino-3-[[(2R)-2-carboxy-2-(diacetylamino)ethyl]disulfanyl]propanoic acid	2-氨基-3-[（2R）-2-羧基-2-（二乙酰氨基）乙基]二硫基]丙酸	metab_2129	B(ii)	-	-	-	-	HMDB0257578	pos	-	-	-	-	Organic acids and derivatives	Carboxylic acids and derivatives	Amino acids, peptides, and analogues	-	289.03	M+H-2H2O	C10H16N2O6S2	0.6009	0.0643569	0	34.3	-3.96899	0	0	0	0	0	0	0	7.6533	7.7604	0	0.3855	1.1685	6.8533	9.4521	19.2241	0	0	0	1.1463	5.3628	0	0
C0527	pos_3072	L-Asparagine	L-天门冬酰胺	metab_2136	B(i)	map01100;map01110;map00460;map01230;map00250;map00970	Metabolic pathways;Biosynthesis of secondary metabolites;Cyanoamino acid metabolism;Biosynthesis of amino acids;Alanine, aspartate and glutamate metabolism;Aminoacyl-tRNA biosynthesis	代谢途径;次级代谢产物的生物合成;氰基氨基酸代谢;氨基酸的生物合成;丙氨酸、天冬氨酸和谷氨酸代谢;氨酰tRNA生物合成	C00152	HMDB0000168;PW_C000110;HMDB0251512;MJDBOTE0000518	pos	Peptides	Amino acids	Metabolism;Metabolism;Metabolism;Metabolism;Metabolism;Genetic Information Processing	Global and overview maps;Global and overview maps;Metabolism of other amino acids;Global and overview maps;Amino acid metabolism;Translation	Organic acids and derivatives	Carboxylic acids and derivatives	Amino acids, peptides, and analogues	70-47-3	133.061	M+H	C4H8N2O3	0.6009	0.0396638	71.3	0	1.72057	1.65902e+06	1.64763e+06	1.7661e+06	749955	1.244e+06	42665.6	222673	53129.8	515867	172324	116612	234025	61379.6	153714	184088	56334.6	81274.3	224669	77933.1	61679.2	193378	313031
C0528	pos_3073	L-Serine	L-丝氨酸	metab_2137	B(i)	map01100;map00564;map01110;map00920;map01240;map00460;map00270;map01200;map01230;map00600;map00470;map00260;map00261;map02010;map00630;map00970	Metabolic pathways;Glycerophospholipid metabolism;Biosynthesis of secondary metabolites;Sulfur metabolism;Biosynthesis of cofactors;Cyanoamino acid metabolism;Cysteine and methionine metabolism;Carbon metabolism;Biosynthesis of amino acids;Sphingolipid metabolism;D-Amino acid metabolism;Glycine, serine and threonine metabolism;Monobactam biosynthesis;ABC transporters;Glyoxylate and dicarboxylate …	代谢途径;甘油磷脂代谢;次级代谢产物的生物合成;硫代谢;-;氰基氨基酸代谢;半胱氨酸和蛋氨酸代谢;碳代谢;氨基酸的生物合成;鞘脂代谢;-;甘氨酸、丝氨酸和苏氨酸代谢;单巴坦生物合成;ABC转运蛋白;乙醛酸和二羧酸代谢;氨酰tRNA生物合成	C00065	PW_C000120;HMDB0000187;MJDBOTE0001776	pos	Peptides	Amino acids	Metabolism;Metabolism;Metabolism;Metabolism;Metabolism;Metabolism;Metabolism;Metabolism;Metabolism;Metabolism;Metabolism;Metabolism;Metabolism;Environmental Information Processing;Metabolism;Genetic Information Processing	Global and overview maps;Lipid metabolism;Global and overview maps;Energy metabolism;Global and overview maps;Metabolism of other amino acids;Amino acid metabolism;Global and overview maps;Global and overview maps;Lipid metabolism;Metabolism of other amino acids;Amino acid metabolism;Biosynthesis of other secondary metabolites;Membrane transport;Carbohydrate metabolism;Translation	Organic acids and derivatives	Carboxylic acids and derivatives	Amino acids, peptides, and analogues	56-45-1	106.05	M+H	C3H7NO3	0.6009	0.0427602	70.6	0	4.81149	512904	340295	515127	350537	420209	511686	467023	227365	426987	433497	282742	333622	408497	334052	285807	367645	189880	337644	340025	314091	371920	318120
C0531	pos_313	Valylserine	丙酰丝氨酸	metab_2198	B(ii)	-	-	-	-	HMDB0029136	pos	-	-	-	-	Organic acids and derivatives	Carboxylic acids and derivatives	Amino acids, peptides, and analogues	13588-94-8	246.145	M+H-H2O, M+ACN+H	C8H16N2O4	1.6991	0.0151188	0	46.3	2.15036	0	0	0	4552.05	0	728.548	1706.06	3510.41	3113.58	6109.41	0	0	0	0	0	2636.63	924.67	0	4228.93	776.742	0	36023.7
C0535	pos_318	N6-Acetyl-5S-hydroxy-L-lysine	N6-乙酰-5S-羟基-L-赖氨酸	metab_2247	B(ii)	-	-	-	-	HMDB0033891	pos	-	-	-	-	Organic acids and derivatives	Carboxylic acids and derivatives	Amino acids, peptides, and analogues	-	246.145	M+ACN+H, 2M+ACN+Na	C8H16N2O4	2.7155	0.00962675	0	36.2	1.97687	0	0	0	3414.32	0	0	0	0	1276.13	7193.84	0	0	0	0	0	0	0	0	823.513	3216.54	0	104299
C0539	pos_320	3-[[(2S)-2,4-Dihydroxy-3,3-dimethylbutanoyl]amino]propanoic acid	3-[（2S）-2,4-二羟基-3,3-二甲基丁酰基]氨基]丙酸	metab_2267	B(ii)	-	-	-	-	HMDB0250782	pos	-	-	-	-	Organic acids and derivatives	Carboxylic acids and derivatives	Amino acids, peptides, and analogues	-	202.108	M+H-H2O, M+Na	C9H17NO5	2.7314	0.0906469	0	62.5	2.67398	2282.79	3485.59	1134.23	3346.73	1144.75	803.037	595.448	0	2015.46	1655.44	0	1318.31	611.294	2839.8	1073.07	0	557.242	1876.06	1516.03	492.661	0	0
C0567	pos_398	N-Dodecylsarcosinate	N-十二烷基肌氨酸盐	metab_2548	B(ii)	-	-	-	-	HMDB0255129	pos	-	-	-	-	Organic acids and derivatives	Carboxylic acids and derivatives	Amino acids, peptides, and analogues	-	290.269	M+H-H2O, M+CH3OH+H	C15H31NO2	6.1951	0.00816931	0	57.8	0.468868	426396	500602	282057	351734	526008	303991	339861	292333	549631	336130	311984	309264	339194	345809	270796	302976	266352	318051	284776	287709	682412	603557
C0597	pos_553	Methyl 4-[(propionyl)phenylamino]piperidine-4-carboxylate	4-[（丙酰基）苯氨基]哌啶-4-羧酸甲酯	metab_2720	B(ii)	-	-	-	-	HMDB0255725	pos	-	-	-	-	Organic acids and derivatives	Carboxylic acids and derivatives	Amino acids, peptides, and analogues	-	308.197	M+H, M+NH4	C16H22N2O3	4.0034	0.0198891	0	44	0.180723	18172.8	20023.2	17482.4	33896.6	20585.5	159186	28550.1	279681	650524	778451	95971.2	577800	255793	648809	1.79316e+06	206968	299264	624807	328023	360651	31216.4	19646.4
C0605	pos_602	Oxiracetam	奥拉西坦	metab_2773	B(ii)	-	-	-	-	HMDB0255986	pos	-	-	-	-	Organic acids and derivatives	Carboxylic acids and derivatives	Amino acids, peptides, and analogues	-	159.077	M+H, M+NH4	C6H10N2O3	0.6242	0.110178	0	39.3	0.672661	560121	567023	602395	386443	269870	93620.1	317892	64735.6	144857	447073	284468	228730	241103	371207	319871	172538	233436	459304	360349	332284	332231	332529
C0606	pos_615	O-Acetylserine	邻乙酰丝氨酸	metab_2787	B(ii)	map01100;map01110;map00920;map00908;map00270;map01200;map01230;map04122	Metabolic pathways;Biosynthesis of secondary metabolites;Sulfur metabolism;Zeatin biosynthesis;Cysteine and methionine metabolism;Carbon metabolism;Biosynthesis of amino acids;Sulfur relay system	代谢途径;次级代谢产物的生物合成;硫代谢;玉米素生物合成;半胱氨酸和蛋氨酸代谢;碳代谢;氨基酸的生物合成;硫磺继电器系统	C00979	HMDB0003011	pos	-	-	Metabolism;Metabolism;Metabolism;Metabolism;Metabolism;Metabolism;Metabolism;Genetic Information Processing	Global and overview maps;Global and overview maps;Energy metabolism;Metabolism of terpenoids and polyketides;Amino acid metabolism;Global and overview maps;Global and overview maps;Folding, sorting and degradation	Organic acids and derivatives	Carboxylic acids and derivatives	Amino acids, peptides, and analogues	5147-00-2	170.043	M+H-2H2O, M+Na	C5H9NO4	0.6009	0.102147	0	49.8	3.06791	10812.8	7890.1	0	4076.72	3266	0	5152.9	9052.03	11866.9	3847.71	7533.4	11034.4	8304.76	14417.9	4671.46	2184.46	4392.08	12841.6	9413.58	11483.2	1232.15	2153.16
C0607	pos_616	(1r,3r)-1-Aminocyclopentane-1,3-dicarboxylic acid	（1r，3r）-1-氨基环戊烷-1,3-二羧酸	metab_2788	B(ii)	-	-	-	-	HMDB0242328	pos	-	-	-	-	Organic acids and derivatives	Carboxylic acids and derivatives	Amino acids, peptides, and analogues	-	138.055	M+H-2H2O, M+H	C7H11NO4	0.6559	0.0177694	0	53.9	1.07822	16471.8	5400.95	11628.2	1209.82	1042.32	0	53963.9	0	339.821	0	1.27961e+06	2457.59	8268.83	826093	9767.18	11648.1	5018.47	19730.5	0	94938	4182.88	6261.06
C0609	pos_662	3-Hydroxynorvaline	3-羟基去甲缬氨酸	metab_2834	B(ii)	-	-	-	-	HMDB0244983	pos	-	-	-	-	Organic acids and derivatives	Carboxylic acids and derivatives	Amino acids, peptides, and analogues	-	116.071	M+H-H2O, M+H	C5H11NO3	0.7905	0.00972292	0	35.9	3.80286	4.79063e+06	5.32316e+06	8.8568e+06	5.4264e+06	6.31443e+06	2.07409e+06	2.4639e+06	2.04043e+06	5.47519e+06	3.00596e+06	4.95492e+06	5.44767e+06	4.97175e+06	3.95232e+06	5.30063e+06	3.15425e+06	3.51514e+06	3.7528e+06	2.74165e+06	3.06639e+06	2.9772e+06	2.94524e+06
C0613	pos_713	Taurine glutamate	谷氨酸牛磺酸	metab_2889	B(ii)	-	-	-	-	HMDB0258738	pos	-	-	-	-	Organic acids and derivatives	Carboxylic acids and derivatives	Amino acids, peptides, and analogues	-	306.997	M+Na, M+K	C7H12N2O7S	1.0134	0.0623341	0	46.4	-8.33502	26604.4	33898	21139.7	15943.1	23384.2	626.249	1065.79	1385.05	4117.66	707.666	1474.03	412.762	1374.54	83.1426	7012.28	141.047	30.72	488.654	170.004	1646.98	1214.68	29249.9
C0615	pos_723	2-[(2S)-2,6-Diaminohexanoyl]oxyacetic acid	2-[（2S）-2,6-二氨基己基]氧乙酸	metab_2900	B(ii)	-	-	-	-	HMDB0257672	pos	-	-	-	-	Organic acids and derivatives	Carboxylic acids and derivatives	Amino acids, peptides, and analogues	-	246.145	M+H-H2O, M+ACN+H	C8H16N2O4	1.085	0.0112285	0	46.5	1.95153	237.659	1552.82	0	12710.2	844.315	2071.8	16098.1	19488.3	5190.27	49787	4342.53	10238.2	6316.4	4749.31	5785.69	4484.22	1953.32	5904.92	22106.3	8842.03	661.504	215860
C0619	pos_757	Etiracetam	依替拉西坦	metab_2935	B(ii)	-	-	-	C07841	HMDB0252105;HMDB0015333	pos	-	-	-	-	Organic acids and derivatives	Carboxylic acids and derivatives	Amino acids, peptides, and analogues	102767-28-2	215.076	M+2Na-H	C8H14N2O2	0.3622	0.0331822	0	41	-3.85702	29386.2	23723.7	24400.9	22499.7	23868	22416.3	21087	17439.2	26109.8	23643.9	20202	19918.8	21786.5	16966.8	18408.2	25917.7	22719.6	23347.8	24662.5	19600.9	21701.7	21828.2
C0624	pos_786	Pipecolic Acid	胡椒酸	metab_2966	B(i)	map01100;map00960;map00310;map01110	Metabolic pathways;Tropane, piperidine and pyridine alkaloid biosynthesis;Lysine degradation;Biosynthesis of secondary metabolites	代谢途径;托烷、哌啶和吡啶生物碱的生物合成;赖氨酸降解;次级代谢产物的生物合成	C00408	HMDB0000716;HMDB0000070;MJDBOTE0000664	pos	-	-	Metabolism;Metabolism;Metabolism;Metabolism	Global and overview maps;Biosynthesis of other secondary metabolites;Amino acid metabolism;Global and overview maps	Organic acids and derivatives	Carboxylic acids and derivatives	Amino acids, peptides, and analogues	535-75-1;3105-95-1	130.087	M+H	C6H11NO2	0.5373	0.0103804	34.5	0	2.61846	225423	273713	345085	300760	172412	209314	356931	122068	361030	229444	193241	279258	223392	260556	361642	151690	252279	247934	212130	207337	197103	194656
C0627	pos_848	Beta-Alanine	β-丙氨酸	metab_3026	B(i)	map01100;map01110;map00770;map01240;map00240;map00640;map00410	Metabolic pathways;Biosynthesis of secondary metabolites;Pantothenate and CoA biosynthesis;Biosynthesis of cofactors;Pyrimidine metabolism;Propanoate metabolism;beta-Alanine metabolism	代谢途径;次级代谢产物的生物合成;泛酸和辅酶A生物合成;-;嘧啶代谢;丙酸代谢;β-丙氨酸代谢	C00099	HMDB0000056;PW_C000040;MJDBOTE0000512	pos	Peptides;Peptides	Amino acids;Amines	Metabolism;Metabolism;Metabolism;Metabolism;Metabolism;Metabolism;Metabolism	Global and overview maps;Global and overview maps;Metabolism of cofactors and vitamins;Global and overview maps;Nucleotide metabolism;Carbohydrate metabolism;Metabolism of other amino acids	Organic acids and derivatives	Carboxylic acids and derivatives	Amino acids, peptides, and analogues	107-95-9	90.0556	M+H	C3H7NO2	0.6089	0.00365692	63.3	0	7.63065	1.94073e+06	1.84039e+06	3.58912e+06	2.13009e+06	1.79303e+06	649956	716774	366672	1.26167e+06	589284	632604	1.02993e+06	579371	787918	927971	466095	487315	830686	404621	688481	895735	907746
C0628	pos_850	L-Glutamine	L-谷氨酰胺	metab_3029	B(i)	map01100;map00630;map00220;map02010;map00230;map01240;map01232;map00470;map00910;map01230;map00240;map00250;map00970;map00750	Metabolic pathways;Glyoxylate and dicarboxylate metabolism;Arginine biosynthesis;ABC transporters;Purine metabolism;Biosynthesis of cofactors;Nucleotide metabolism;D-Amino acid metabolism;Nitrogen metabolism;Biosynthesis of amino acids;Pyrimidine metabolism;Alanine, aspartate and glutamate metabolism;Aminoacyl-tRNA biosynthesis;Vitamin B6 metabolism	代谢途径;乙醛酸和二羧酸代谢;精氨酸生物合成;ABC转运蛋白;嘌呤代谢;-;-;-;氮代谢;氨基酸的生物合成;嘧啶代谢;丙氨酸、天冬氨酸和谷氨酸代谢;氨酰tRNA生物合成;维生素B6代谢	C00064	HMDB0003423;HMDB0000641;PW_C000500;MJDBOTE0000775	pos	Peptides	Amino acids	Metabolism;Metabolism;Metabolism;Environmental Information Processing;Metabolism;Metabolism;Metabolism;Metabolism;Metabolism;Metabolism;Metabolism;Metabolism;Genetic Information Processing;Metabolism	Global and overview maps;Carbohydrate metabolism;Amino acid metabolism;Membrane transport;Nucleotide metabolism;Global and overview maps;Global and overview maps;Metabolism of other amino acids;Energy metabolism;Global and overview maps;Nucleotide metabolism;Amino acid metabolism;Translation;Metabolism of cofactors and vitamins	Organic acids and derivatives	Carboxylic acids and derivatives	Amino acids, peptides, and analogues	5959-95-5;56-85-9	147.077	M+H	C5H10N2O3	0.6089	0.0219837	90.4	0	1.32862	4.13295e+06	1.10028e+06	4.86211e+06	387233	1.19812e+06	112737	115573	48850	95487.9	90423.5	68668.3	86048	47939.4	56179.3	44614.8	65226.6	43331.9	79582	53550.2	73342.4	622201	1.26839e+06
C0631	pos_86	Gamma-Aminobutyric Acid	γ-氨基丁酸	metab_3038	B(i)	map01100;map00760;map00650;map00330;map00250;map00410	Metabolic pathways;Nicotinate and nicotinamide metabolism;Butanoate metabolism;Arginine and proline metabolism;Alanine, aspartate and glutamate metabolism;beta-Alanine metabolism	代谢途径;烟酸和烟酰胺代谢;丁酸代谢;精氨酸和脯氨酸代谢;丙氨酸、天冬氨酸和谷氨酸代谢;β-丙氨酸代谢	C00334	PW_C000071;HMDB0000112;MJDBSJD0000074	pos	Peptides;Peptides;Hormones and transmitters	Amino acids;Amines;Neurotransmitters	Metabolism;Metabolism;Metabolism;Metabolism;Metabolism;Metabolism	Global and overview maps;Metabolism of cofactors and vitamins;Carbohydrate metabolism;Amino acid metabolism;Amino acid metabolism;Metabolism of other amino acids	Organic acids and derivatives	Carboxylic acids and derivatives	Amino acids, peptides, and analogues	1956-12-02	104.071	M+H, 2M+H, M+H-H2O	C4H9NO2	0.6242	0.00843111	89.3	0	6.33162	6.70629e+06	1.01702e+07	3.42536e+06	3.91006e+06	7.37226e+06	1.59884e+07	4.71429e+06	3.2994e+06	4.13668e+06	9.32614e+06	1.36398e+07	7.76955e+06	9.28015e+06	5.02145e+06	7.30734e+06	1.10616e+07	1.1475e+07	1.31696e+07	7.27657e+06	1.4955e+07	4.1325e+06	2.88533e+06
C0632	pos_860	Galactosylhydroxylysine	半乳糖基羟基赖氨酸	metab_3039	B(ii)	-	-	-	C05547	HMDB0000600;HMDB0242167;HMDB0246151	pos	-	-	-	-	Organic acids and derivatives	Carboxylic acids and derivatives	Amino acids, peptides, and analogues	32448-36-5	185.066	M+2Na	C12H24N2O8	0.6242	0.701124	0	63.2	-0.255718	0	3668.49	1748.45	4756.97	0	3374.87	35659.4	44069.9	20284.3	16040	27628.7	42980	29440.2	41224.9	34731.9	39331.8	12267.2	13035.8	48655.4	12531.1	10942.6	0
C0635	pos_866	Threonylhydroxyproline	苏氨酸羟脯氨酸	metab_3045	B(ii)	-	-	-	-	HMDB0029062	pos	-	-	-	-	Organic acids and derivatives	Carboxylic acids and derivatives	Amino acids, peptides, and analogues	844641-04-9	277.077	M+2Na-H	C9H16N2O5	0.6322	0.0328053	0	36.4	-1.09853	20455.6	68858.9	26262.5	89175.9	49406.1	8143.6	28522.8	28213.9	58532.2	3092.87	28338.3	33507	5685.87	26531.7	50930.9	21096	23136.3	11619	59323.1	3721.89	86280.4	0
C0640	pos_874	((2R,3S,4S,5R,6S)-6-(2-(3-(Benzofuran-5-yl)propanoyl)-3-hydroxy-5-methylphenoxy)-3,4,5-trihydroxytetrahydro-2H-pyran-2-yl)methyl methyl carbonate	（2R，3S，4S，5R，6S）-6-（2-（3-（苯并呋喃-5-基）丙酰基）-3-羟基-5-甲基苯氧基）-3,4,5-三羟基四氢-2H-吡喃-2-基）碳酸甲酯	metab_3053	B(ii)	-	-	-	-	HMDB0242227	pos	-	-	-	-	Organic acids and derivatives	Carboxylic acids and derivatives	Amino acids, peptides, and analogues	-	281.071	M+2Na	C26H28O11	0.6559	0.0692663	0	40.8	0.384249	3668.13	0	12279.6	13381.2	3357.74	0	0	0	3911.92	336.099	0	0	0	0	0	0	0	0	3385.78	0	119446	894348
C0649	pos_897	Glycyl-Methionine	甘氨酰蛋氨酸	metab_3075	B(ii)	-	-	-	-	HMDB0028847	pos	-	-	-	-	Organic acids and derivatives	Carboxylic acids and derivatives	Amino acids, peptides, and analogues	-	476.161	2M+ACN+Na	C7H14N2O3S	0.6955	0.0822733	0	30.9	0.526152	2.16379e+06	2.19144e+06	2.66828e+06	1.47577e+06	2.01138e+06	1.87183e+06	1.95955e+06	1.13273e+06	3.31195e+06	2.51167e+06	860355	1.40896e+06	800954	1.15982e+06	1.7602e+06	786361	1.66229e+06	1.60651e+06	820090	2.53888e+06	1.09333e+06	615282
C0655	pos_920	D-1-[(3-Carboxypropyl)amino]-1-deoxyfructose	D-1-[（3-羧丙基）氨基]-1-脱氧葡萄糖	metab_3096	B(ii)	-	-	-	-	HMDB0038663	pos	-	-	-	-	Organic acids and derivatives	Carboxylic acids and derivatives	Amino acids, peptides, and analogues	10003-63-1	248.113	M+H-H2O	C10H19NO7	0.7749	0.02264	0	53.9	1.50186	0	11043.5	1383.7	21461.4	5665.24	34181.6	4018.41	2523.82	0	0	2520.21	1322.53	0	0	2784.26	23658.4	36116.3	33106.9	8112.43	79181.9	0	47011.3
C0659	pos_930	4-Hydroxystachydrine	4-羟基水苏碱	metab_3104	B(ii)	-	-	-	C08269	HMDB0029412;HMDB0029230	pos	-	-	-	-	Organic acids and derivatives	Carboxylic acids and derivatives	Amino acids, peptides, and analogues	515-25-3	160.097	M+H	C7H13NO3	0.8145	0.0342345	0	63.4	1.22025	22401.7	19395	21884.8	26593.1	17916.5	20759.2	36446.8	17794.6	27527.2	31927.8	29361.8	23742.8	43665.6	21387.8	34007.7	30560.3	30109.2	26158.5	16730.6	25838.3	12464.3	5522.87
C0662	pos_940	4-Guanidinobutanoic Acid	4-胍基丁酸	metab_3113	B(i)	map01100;map00330	Metabolic pathways;Arginine and proline metabolism	代谢途径;精氨酸和脯氨酸代谢	C01035	HMDB0003464;HMDB0031842;MJDBOTE0001114	pos	-	-	Metabolism;Metabolism	Global and overview maps;Amino acid metabolism	Organic acids and derivatives	Carboxylic acids and derivatives	Amino acids, peptides, and analogues	500-65-2;463-00-3	146.093	M+H	C5H11N3O2	0.8383	0.0595185	80.1	0	1.22357	98110.1	77435.5	37515.4	48895.6	15945.2	149096	96839.8	34282.9	23894.8	276289	217348	89802.8	42059.9	68449.9	71973.9	49506.8	173188	537235	52559.2	107069	5048.36	2883.35
C0663	pos_941	L-Glutamic gamma-semialdehyde	L-谷氨酸γ-半醛	metab_3114	B(ii)	map01100;map01110;map00330;map00332;map01230	Metabolic pathways;Biosynthesis of secondary metabolites;Arginine and proline metabolism;Carbapenem biosynthesis;Biosynthesis of amino acids	代谢途径;次级代谢产物的生物合成;精氨酸和脯氨酸代谢;碳青霉烯生物合成;氨基酸的生物合成	C01165	PW_C001415;HMDB0002104	pos	-	-	Metabolism;Metabolism;Metabolism;Metabolism;Metabolism	Global and overview maps;Global and overview maps;Amino acid metabolism;Biosynthesis of other secondary metabolites;Global and overview maps	Organic acids and derivatives	Carboxylic acids and derivatives	Amino acids, peptides, and analogues	496-92-4	173.092	M+ACN+H	C5H9NO3	0.8383	0.0207283	0	50.9	2.39498	3345.57	3235.8	2030.43	12496	1545.65	1029.18	0	0	1108.01	1320.34	0	0	0	0	1095.38	0	0	0	1335.1	0	1977.91	20429.9
C0664	pos_943	Norvaline	去甲缬氨酸	metab_3115	B(i)	-	-	-	C01799	HMDB0013716;MJDBOTE0000679	pos	-	-	-	-	Organic acids and derivatives	Carboxylic acids and derivatives	Amino acids, peptides, and analogues	760-78-1	118.087	M+H	C5H11NO2	0.8462	0.00786932	71.6	0	4.16834	4.55562e+06	4.72064e+06	5.82672e+06	7.32893e+06	4.44082e+06	2.23961e+06	3.43229e+06	2.63628e+06	7.51483e+06	2.23459e+06	2.88777e+06	6.37273e+06	3.03432e+06	4.29399e+06	5.44111e+06	2.30798e+06	2.86703e+06	5.12438e+06	2.91312e+06	2.58091e+06	3.21091e+06	3.80972e+06
C0675	pos_967	2-Guanidinobutanoic acid	2-胍基丁酸	metab_3136	B(ii)	-	-	-	-	HMDB0245137	pos	-	-	-	-	Organic acids and derivatives	Carboxylic acids and derivatives	Amino acids, peptides, and analogues	-	146.093	M+H	C5H11N3O2	0.9257	0.0243649	0	46.3	1.59685	142397	127098	51399.7	78802.2	24744.9	179930	97476.6	52240.7	35275.7	328431	227066	95536.8	61626.4	78790	85734.8	61292	187095	713766	56386.8	143198	5214.1	2107.7
C0678	pos_992	Asp-Glu	天冬氨酸-谷氨酸	metab_3162	B(i)	-	-	-	-	HMDB0028752	pos	-	-	-	-	Organic acids and derivatives	Carboxylic acids and derivatives	Amino acids, peptides, and analogues	-	263.088	M+H	C9H14N2O7	1.0453	0.089137	64	0	1.05497	156411	71352.4	84430.4	16400.5	43092	0	0	0	0	0	0	0	0	0	0	0	0	0	0	0	0	0
C0682	pos_727	1-Pyrroline-5-carboxylic acid	1-吡咯啉-5-羧酸	metab_3170	B(ii)	map01100;map01110;map00330;map00332;map00250;map01230	Metabolic pathways;Biosynthesis of secondary metabolites;Arginine and proline metabolism;Carbapenem biosynthesis;Alanine, aspartate and glutamate metabolism;Biosynthesis of amino acids	代谢途径;次级代谢产物的生物合成;精氨酸和脯氨酸代谢;碳青霉烯生物合成;丙氨酸、天冬氨酸和谷氨酸代谢;氨基酸的生物合成	C03912	HMDB0001301;PW_C001003	pos	-	-	Metabolism;Metabolism;Metabolism;Metabolism;Metabolism;Metabolism	Global and overview maps;Global and overview maps;Amino acid metabolism;Biosynthesis of other secondary metabolites;Amino acid metabolism;Global and overview maps	Organic acids and derivatives	Carboxylic acids and derivatives	Amino acids, peptides, and analogues	64199-88-8;2906-39-0	96.0451	M+H-H2O, M+2Na-H	C5H7NO2	1.0691	0.0248825	0	62.1	6.68619	1086.01	3222.49	275.041	3429.02	1633.42	16428.1	9154.49	29244.2	8876.29	22570	26589.3	12303.2	32676.8	18904.1	6540.4	16658	16585.5	13989.2	22956.7	22792.5	672.983	241.939
C0687	pos_1179	Allysine	赖氨酸	metab_3175	B(ii)	map01100;map00310;map01110;map00300;map00960;map01230	Metabolic pathways;Lysine degradation;Biosynthesis of secondary metabolites;Lysine biosynthesis;Tropane, piperidine and pyridine alkaloid biosynthesis;Biosynthesis of amino acids	代谢途径;赖氨酸降解;次级代谢产物的生物合成;赖氨酸生物合成;托烷、哌啶和吡啶生物碱的生物合成;氨基酸的生物合成	C04076	HMDB0303320;PW_C000976;HMDB0001263	pos	-	-	Metabolism;Metabolism;Metabolism;Metabolism;Metabolism;Metabolism	Global and overview maps;Amino acid metabolism;Global and overview maps;Amino acid metabolism;Biosynthesis of other secondary metabolites;Global and overview maps	Organic acids and derivatives	Carboxylic acids and derivatives	Amino acids, peptides, and analogues	6665-12-9;1962-83-0	332.182	2M+ACN+H	C6H11NO3	2.7714	0.0916395	0	39.9	1.41876	0	0	0	6341.45	0	0	0	0	2719.09	2126.14	0	0	0	0	0	0	0	0	0	0	0	26656
C0699	pos_3050	L-Glutamic Acid	L-谷氨酸	metab_3187	B(i)	map02010;map01240;map01200;map00330;map00220;map00332;map00250;map00630;map00430;map00470;map00860;map01100;map00480;map01210;map00340;map00524;map01230;map01110;map00660;map00650;map00910;map00970	ABC transporters;Biosynthesis of cofactors;Carbon metabolism;Arginine and proline metabolism;Arginine biosynthesis;Carbapenem biosynthesis;Alanine, aspartate and glutamate metabolism;Glyoxylate and dicarboxylate metabolism;Taurine and hypotaurine metabolism;D-Amino acid metabolism;Porphyrin metabolism;Metabolic pathways;Glutathione metabolism;2-Oxocarboxylic acid metabolism;Histidine metabolism;N…	ABC转运蛋白;-;碳代谢;精氨酸和脯氨酸代谢;精氨酸生物合成;碳青霉烯生物合成;丙氨酸、天冬氨酸和谷氨酸代谢;乙醛酸和二羧酸代谢;牛磺酸和低牛磺酸代谢;-;卟啉与叶绿素代谢;代谢途径;谷胱甘肽代谢;2-氧羰基酸代谢;组氨酸代谢;新霉素、卡那霉素和庆大霉素生物合成;氨基酸的生物合成;次级代谢产物的生物合成;C5支化二元酸代谢;丁酸代谢;氮代谢;氨酰tRNA生物合成	C00025	HMDB0060475;PW_C000095;HMDB0003339;HMDB0000148;MJDBOTE0000649	pos	Peptides;Hormones and transmitters	Amino acids;Neurotransmitters	Environmental Information Processing;Metabolism;Metabolism;Metabolism;Metabolism;Metabolism;Metabolism;Metabolism;Metabolism;Metabolism;Metabolism;Metabolism;Metabolism;Metabolism;Metabolism;Metabolism;Metabolism;Metabolism;Metabolism;Metabolism;Metabolism;Genetic Information Processing	Membrane transport;Global and overview maps;Global and overview maps;Amino acid metabolism;Amino acid metabolism;Biosynthesis of other secondary metabolites;Amino acid metabolism;Carbohydrate metabolism;Metabolism of other amino acids;Metabolism of other amino acids;Metabolism of cofactors and vitamins;Global and overview maps;Metabolism of other amino acids;Global and overview maps;Amino acid me…	Organic acids and derivatives	Carboxylic acids and derivatives	Amino acids, peptides, and analogues	6893-26-1;56-86-0	148.061	M+H	C5H9NO4	0.6167	0.00227926	83.5	0	1.09665	5.59066e+06	5.224e+06	3.52292e+06	4.1423e+06	3.89803e+06	6.42741e+06	7.94532e+06	6.37562e+06	7.19559e+06	3.22547e+06	5.54257e+06	7.07413e+06	5.72095e+06	7.96811e+06	7.47191e+06	8.43231e+06	6.78486e+06	6.66371e+06	5.97631e+06	3.23687e+06	3.246e+06	2.41551e+06
C0702	pos_617	Meso-2,6-Diaminoheptanedioate	-	metab_3190	B(i)	map01100;map01110;map00470;map01230;map00300	Metabolic pathways;Biosynthesis of secondary metabolites;D-Amino acid metabolism;Biosynthesis of amino acids;Lysine biosynthesis	代谢途径;次级代谢产物的生物合成;-;氨基酸的生物合成;赖氨酸生物合成	C00680	HMDB0001370	pos	-	-	Metabolism;Metabolism;Metabolism;Metabolism;Metabolism	Global and overview maps;Global and overview maps;Metabolism of other amino acids;Global and overview maps;Amino acid metabolism	Organic acids and derivatives	Carboxylic acids and derivatives	Amino acids, peptides, and analogues	583-93-7	191.103	M+H, M+K	C7H14N2O4	0.6559	0.350624	46.8	0	1.05503	296863	133476	275600	27831.4	75943	8111.24	1944.31	0	0	2575.33	2343.47	1453.85	0	0	0	0	1749.65	2960.89	0	1374.59	46549.9	128399
C0703	pos_2879	Nicotinic Acid	烟酸	metab_3191	B(i)	map01100;map00960;map01110;map00760;map01240	Metabolic pathways;Tropane, piperidine and pyridine alkaloid biosynthesis;Biosynthesis of secondary metabolites;Nicotinate and nicotinamide metabolism;Biosynthesis of cofactors	代谢途径;托烷、哌啶和吡啶生物碱的生物合成;次级代谢产物的生物合成;烟酸和烟酰胺代谢;-	C00253	PW_C001145;HMDB0003269;HMDB0001488;MJDBOTE0000774	pos	Vitamins and cofactors	Vitamins	Metabolism;Metabolism;Metabolism;Metabolism;Metabolism	Global and overview maps;Biosynthesis of other secondary metabolites;Global and overview maps;Metabolism of cofactors and vitamins;Global and overview maps	Organic acids and derivatives	Carboxylic acids and derivatives	Amino acids, peptides, and analogues	59-67-6;583-08-4	124.04	M+H	C6H5NO2	0.9417	0.0100812	57.4	0	3.1475	226218	214207	220869	325400	195425	71192.6	66545.9	59222	159929	52935.8	56409.6	89272.7	80979.7	87500.2	82399.9	104159	75328.7	81824.2	71838.3	72486.8	266740	164932
C0704	pos_787	Ornithine	鸟氨酸	metab_3192	B(i)	map01100;map00220;map01110;map01210;map02010;map00330;map00480;map01230;map00470	Metabolic pathways;Arginine biosynthesis;Biosynthesis of secondary metabolites;2-Oxocarboxylic acid metabolism;ABC transporters;Arginine and proline metabolism;Glutathione metabolism;Biosynthesis of amino acids;D-Amino acid metabolism	代谢途径;精氨酸生物合成;次级代谢产物的生物合成;2-氧羰基酸代谢;ABC转运蛋白;精氨酸和脯氨酸代谢;谷胱甘肽代谢;氨基酸的生物合成;-	C00077	HMDB0003374;HMDB0000214;PW_C000140;MJDBOTE0000357	pos	Peptides	Amino acids	Metabolism;Metabolism;Metabolism;Metabolism;Environmental Information Processing;Metabolism;Metabolism;Metabolism;Metabolism	Global and overview maps;Amino acid metabolism;Global and overview maps;Global and overview maps;Membrane transport;Amino acid metabolism;Metabolism of other amino acids;Global and overview maps;Metabolism of other amino acids	Organic acids and derivatives	Carboxylic acids and derivatives	Amino acids, peptides, and analogues	3184-13-2;348-66-3;70-26-8	133.097	M+H	C5H12N2O2	0.5373	0.0483611	34.9	0	2.17176	98942	49047.2	132955	24754.2	134855	36607.3	39344.5	13351.3	21845.2	32946.6	83549	31438.2	54054.1	18967.1	35771.9	24104.6	33501.6	52504	21618.7	39403.4	44734.4	24707.1
C0705	pos_2472	Quercetin 3-O-sophoroside	槲皮素3-O-槐苷	metab_3193	B(ii)	-	-	-	C08549	HMDB0304729	pos	-	-	-	-	Organic acids and derivatives	Carboxylic acids and derivatives	Amino acids, peptides, and analogues	18609-17-1	291.098	M+H-H2O	C14H16N2O6	3.4353	0.024331	0	38.4	-0.0166018	1862.13	2.1736	365547	33876.4	1123.36	52676.1	67286.6	11344.8	55316.6	5977.41	7481.82	1476.44	98355.9	18190.2	0	76642.6	25380.1	15774.5	1564.71	24425	281902	1.03101e+06
C0423	pos_2626	Primaquine	伯氨喹	metab_1680	B(ii)	-	-	-	C07627	HMDB0015219;MJDBOTE0001566	pos	-	-	-	-	Organoheterocyclic compounds	Quinolines and derivatives	Aminoquinolines and derivatives	90-34-6	292.202	M+CH3OH+H	C15H21N3O	2.6836	0.0310237	0	31.8	0.685801	0	0	0	0	0	267437	86792.6	83156.7	0	37342.4	0	14992.1	90802	47151.4	30342.1	13766.5	1033.96	3963.84	14018.9	2939.67	0	0
C0440	pos_2720	Ameltolide	阿米托内酯	metab_1781	B(ii)	-	-	-	C11485	HMDB0248285	pos	-	-	-	-	Benzenoids	Benzene and substituted derivatives	Anilides	787-93-9	263.114	M+Na	C15H16N2O	1.7071	0.0881195	0	44.4	-5.21651	0	0	0	0	0	0	0	0	0	0	0	0	761.232	0	0	0	0	0	0	0	0	0
C0391	pos_2551	Dinitrophenyl-lysine	二硝基苯基赖氨酸	metab_1601	B(ii)	-	-	-	-	HMDB0251421	pos	-	-	-	-	Benzenoids	Benzene and substituted derivatives	Aniline and substituted anilines	-	295.103	M+H-H2O	C12H16N4O6	3.0118	0.063088	0	44.9	-3.03535	0	0	0	0	0	0	0	0	0	0	0	0	0	0	0	0	0	0	0	0	0	0
C0536	pos_3184	2-Hydroxymethylanthraquinone	2-羟甲基蒽醌	metab_2250	B(ii)	-	-	-	C10354	HMDB0302602	pos	-	-	-	-	Benzenoids	Anthracenes	Anthraquinones	17241-59-7	283.034	M+2Na-H	C15H10O3	0.5533	0.0606032	0	38.2	-0.165818	0	0	0	0	0	0	0	0	0	0	0	0	0	0	0	1060.46	0	0	0	0	0	4118.74
C0384	pos_2531	Dopamine	多巴胺	metab_1581	B(i)	map01100;map00950;map01110;map00965;map00350	Metabolic pathways;Isoquinoline alkaloid biosynthesis;Biosynthesis of secondary metabolites;Betalain biosynthesis;Tyrosine metabolism	代谢途径;异喹啉生物碱生物合成;次级代谢产物的生物合成;倍他林生物合成;酪氨酸代谢	C03758	PW_C000052;HMDB0000073;MJDBSJD0000070	pos	Peptides;Hormones and transmitters;Hormones and transmitters	Amines;Other hormones;Neurotransmitters	Metabolism;Metabolism;Metabolism;Metabolism;Metabolism	Global and overview maps;Biosynthesis of other secondary metabolites;Global and overview maps;Biosynthesis of other secondary metabolites;Amino acid metabolism	Benzenoids	Phenols	Benzenediols	62-31-7;51-61-6	118.066	M+H-2H2O	C8H11NO2	3.0915	0.0092671	80.4	0	3.17486	1.06448e+06	1.07881e+06	1.0802e+06	1.1431e+06	1.00668e+06	1.05865e+06	1.0275e+06	1.01188e+06	1.37765e+06	1.11195e+06	1.02521e+06	1.18767e+06	1.07755e+06	1.04255e+06	1.26556e+06	1.03423e+06	1.04124e+06	1.08742e+06	1.31861e+06	1.10277e+06	1.05153e+06	1.11284e+06
C0408	pos_2591	Paucine	鲍辛	metab_1643	B(ii)	-	-	-	C03002	HMDB0029876	pos	-	-	-	-	Benzenoids	Phenols	Benzenediols	29554-26-5	251.139	M+H	C13H18N2O3	2.8272	0.0174616	0	54.7	1.31109	0	0	0	0	0	1622.24	0	0	21959.9	2674.42	0	71049.4	737.931	7519.08	340846	720.161	0	13446.3	680.627	0	0	0
C0417	pos_2608	3,4-Dihydroxybenzeneacetic acid	3,4-二羟基苯乙酸	metab_1661	B(ii)	map01100;map00350	Metabolic pathways;Tyrosine metabolism	代谢途径;酪氨酸代谢	C01161	PW_C001029;HMDB0001336	pos	-	-	Metabolism;Metabolism	Global and overview maps;Amino acid metabolism	Benzenoids	Phenols	Benzenediols	102-32-9	169.05	M+H	C8H8O4	2.7714	0.0256861	0	45.6	1.30046	81385.2	60412.5	114448	27915.7	40629.5	73227.2	126110	67894.7	41331.2	109579	44204.8	77317	73824.3	60685.1	42003.2	129912	66173	63132.6	64615.6	78565.2	28239.1	22368
C0269	pos_2248	Diphenyl Sulfone	-	metab_1298	B(i)	-	-	-	-	HMDB0251453	pos	-	-	-	-	Benzenoids	Benzene and substituted derivatives	Benzenesulfonyl compounds	-	219.048	M+H	C12H10O2S	6.0992	0.0592314	36.9	0	1.4904	12399.3	11486.5	14122.6	11517.8	13614.2	13452.7	14100.6	10942.2	9810.12	9044.3	10750.8	5588.56	7956.46	6686.75	8573.95	8743.29	6072.96	6853.79	7172.77	11155.5	6420.76	6790.01
C0520	pos_3045	Firocoxib	非罗考昔	metab_2114	B(ii)	-	-	-	C18363	HMDB0252268	pos	-	-	-	-	Benzenoids	Benzene and substituted derivatives	Benzenesulfonyl compounds	189954-96-9	337.109	M+H	C17H20O5S	0.6167	1.15531	0	31.5	-4.47282	147081	504273	113176	207466	229405	0	50555.1	8478.08	156199	11284.8	28940	59139	4058.54	47913.7	64856.6	0	2601.61	19352.6	18982.6	4667.82	10431.9	0
C0645	pos_888	1,2,3-Trihydroxybenzene	1,2,3-三羟基苯	metab_3065	B(i)	-	-	-	C01108	HMDB0013674	pos	-	-	-	-	Benzenoids	Phenols	Benzenetriols and derivatives	87-66-1	127.039	M+H	C6H6O3	0.6796	0.054512	77.9	0	2.31571	282759	295061	444241	310810	334846	939215	747384	897755	374114	724652	670829	332506	773249	688561	437385	931421	647243	494880	819093	648724	819906	904211
C0066	pos_1201	Copanlisib	-	metab_206	B(ii)	-	-	-	-	HMDB0250446	pos	-	-	-	-	Organoheterocyclic compounds	Diazanaphthalenes	Benzodiazines	-	494.236	2M+3H2O+2H	C23H28N8O4	2.8832	0.0216107	0	36.6	1.61633	0	51596.2	0	13108.3	0	0	0	0	0	0	0	0	0	0	0	0	0	0	0	0	0	0
C0314	pos_2364	Isofebrifugine	异佛比林	metab_1412	B(ii)	-	-	-	C10698	HMDB0242253;HMDB0253633	pos	-	-	-	-	Organoheterocyclic compounds	Diazanaphthalenes	Benzodiazines	32434-44-9	302.15	M+H	C16H19N3O3	4.1874	0.0540438	0	41	1.39422	0	998.702	0	0	733.693	0	0	762.601	699.291	0	0	0	1832.95	942.415	0	0	939.784	2183.61	0	0	0	809.173
C0671	pos_957	Cinoxacin	西诺沙星	metab_3127	B(ii)	-	-	-	C08052	HMDB0014965	pos	-	-	-	-	Organoheterocyclic compounds	Diazanaphthalenes	Benzodiazines	28657-80-9	525.122	2M+H	C12H10N2O5	0.894	0.043374	0	35.8	-5.98189	0	0	0	4147.01	0	8361.93	3356.84	28565.6	0	0	0	0	38941.1	14424.7	0	49702.2	4355.21	3251.06	12460.9	26247.7	0	0
C0566	pos_394	PHENOLPHTHALEIN	-	metab_2544	B(i)	-	-	-	C14286	HMDB0256412	pos	-	-	-	-	Organoheterocyclic compounds	Benzofurans	Benzofuranones	1977-09-08	319.097	M+H, M+Na	C20H14O4	6.0192	0.0590123	44.1	0	0.158911	0	0	0	0	0	0	5210	3953.43	25565.5	1213.84	316083	0	452153	0	11476.5	179565	121574	8012.34	25562.4	59662.1	44957.3	109811
C0184	pos_1711	Monoisobutyl Phthalate	邻苯二甲酸单异丁酯	metab_732	B(i)	-	-	-	-	HMDB0002056	pos	-	-	-	-	Benzenoids	Benzene and substituted derivatives	Benzoic acids and derivatives	30833-53-5	223.097	M+H	C12H14O4	7.7366	0.0432745	53.5	0	0.717575	64547.5	52214	63397.1	56336.9	55804.2	59803.4	58966.7	55514.4	51794.3	55822	57857	54846.4	50328.2	41745.8	44943.9	49337.9	53724.5	49879	57257.7	51690.1	51933.5	50816.5
C0341	pos_2432	Dimethyl phthalate	邻苯二甲酸二甲酯	metab_1481	B(ii)	-	-	-	C11233	HMDB0251388	pos	-	-	-	-	Benzenoids	Benzene and substituted derivatives	Benzoic acids and derivatives	131-11-3	177.055	M+H-H2O	C10H10O4	3.7553	0.0052515	0	45.7	1.97989	19886.4	74412.8	42940.4	49485.4	32288.6	33835.9	25507.9	27097.5	37312.5	41996.7	72099.6	43276.7	45764.6	33095.2	24596.5	56123	50770.1	53759.7	38063.6	47459.1	26947.2	70096.8
C0537	pos_3198	Phthalic Acid	邻苯二甲酸	metab_2264	B(i)	map01100;map02010	Metabolic pathways;ABC transporters	代谢途径;ABC转运蛋白	C01606	HMDB0002107;MJDBOTE0000627	pos	-	-	Metabolism;Environmental Information Processing	Global and overview maps;Membrane transport	Benzenoids	Benzene and substituted derivatives	Benzoic acids and derivatives	88-99-3	167.032	M+H	C8H6O4	0.5533	0.107632	69.7	0	-9.37726	1076.02	2019.37	0	1927.41	2691.63	0	894.471	1054.61	0	472.489	2994.88	3238.21	0	691.687	917.147	1021.32	1079.04	2340.62	964.674	0	0	1099.09
C0554	pos_363	Fenamic acid	芬那酸	metab_2511	B(i)	-	-	-	C13697	HMDB0246312;HMDB0255225	pos	-	-	-	-	Benzenoids	Benzene and substituted derivatives	Benzoic acids and derivatives	91-40-7	231.113	M+H, M+NH4	C13H11NO2	3.8034	0.0132684	40.7	0	1.9852	0	0	5478.23	557.26	0	0	0	0	0	0	0	685.848	891.608	690.73	2930.87	0	0	0	6885.84	0	0	0
C0557	pos_374	4-(Phenylamino)benzoic acid	4-（苯氨基）苯甲酸	metab_2522	B(ii)	-	-	-	C13697	HMDB0246312;HMDB0255225	pos	-	-	-	-	Benzenoids	Benzene and substituted derivatives	Benzoic acids and derivatives	-	231.113	M+H, M+NH4	C13H11NO2	4.0434	0.0446999	0	31.7	2.02118	0	0	0	0	0	0	0	0	649.318	0	0	1403.17	665.632	693.299	2622.04	0	0	0	6291.11	0	0	0
C0581	pos_492	Bis(2-ethylhexyl) phthalate	邻苯二甲酸二（2-乙基己基）酯	metab_2653	B(i)	-	-	-	C03690	HMDB0249243	pos	-	-	-	-	Benzenoids	Benzene and substituted derivatives	Benzoic acids and derivatives	-	413.266	M+H, M+Na	C24H38O4	6.8978	0.0271404	38.5	0	0.200508	1.30027e+06	1.5896e+06	1.35457e+06	1.52201e+06	1.50759e+06	1.34819e+06	1.25385e+06	1.37888e+06	1.34461e+06	1.2679e+06	1.33748e+06	1.28853e+06	1.21519e+06	1.19577e+06	1.20138e+06	1.32059e+06	1.33984e+06	1.18604e+06	1.22849e+06	1.28982e+06	1.44985e+06	1.53037e+06
C0634	pos_864	(+)-Zeylenol	（+）-玉米醇	metab_3043	B(i)	-	-	-	-	HMDB0029541	pos	-	-	-	-	Benzenoids	Benzene and substituted derivatives	Benzoic acids and derivatives	113532-12-0	385.132	M+H	C21H20O7	0.6242	0.0152972	59.2	0	9.07288	1633.89	18385.7	25953.1	124426	8378.79	1275.13	0	28520.6	16729.9	0	14056.4	16497.6	352.813	343.456	7126.93	1885.75	6285.73	0	36420.2	0	377058	5386.5
C0691	pos_2446	Dioctyl Phthalate	-	metab_3179	B(i)	-	-	-	C03690	HMDB0251427;HMDB0249243	pos	-	-	-	-	Benzenoids	Benzene and substituted derivatives	Benzoic acids and derivatives	117-81-7	391.285	M+H	C24H38O4	3.6113	0.238402	53	0	0.673392	1727.17	8807.75	7151.02	5593.06	0	6762.91	3313.81	12332	4873.33	6418.15	11284.6	5078.84	10350.2	5717.22	3658.91	5779.61	1915.24	5716.4	6340.08	13680.3	3436.11	9353.28
C0706	pos_2308	Salicylic Acid	水杨酸	metab_3194	B(i)	map01100;map00996;map01110;map04075	Metabolic pathways;Biosynthesis of various alkaloids;Biosynthesis of secondary metabolites;Plant hormone signal transduction	代谢途径;-;次级代谢产物的生物合成;植物激素信号转导	C00805	PW_C001263;HMDB0302214;HMDB0000840;HMDB0001895;MJDBZSJ0000117	pos	-	-	Metabolism;Metabolism;Metabolism;Environmental Information Processing	Global and overview maps;Biosynthesis of other secondary metabolites;Global and overview maps;Signal transduction	Benzenoids	Benzene and substituted derivatives	Benzoic acids and derivatives	69-72-7;487-54-7	139.039	M+H	C7H6O3	4.8914	0.10469	92.5	0	1.98413	10029.7	5887.9	12213.4	4940.71	11241.8	7863.03	7868.2	8596.04	6793.92	9907.24	7449.56	7140.87	6877.45	7206.81	9833.29	10005.3	8596.18	8101.38	6071.01	9231.07	7329.01	10084.6
C0429	pos_2667	Benzaldehyde	苯甲醛	metab_1723	B(ii)	map01100	Metabolic pathways	代谢途径	C00261	HMDB0006115	pos	-	-	Metabolism	Global and overview maps	Benzenoids	Benzene and substituted derivatives	Benzoyl derivatives	100-52-7	107.05	M+H	C7H6O	2.3878	0.0229096	0	39.6	5.88661	181498	212240	210400	248868	202367	198011	197379	190492	230662	215735	177573	189201	211959	194051	211792	196598	224239	208598	187648	226776	238792	265682
C0114	pos_1345	Salicyl-6-hydroxy-2-cyclohexene-on-oyl	-	metab_353	B(ii)	-	-	-	-	HMDB0304479	pos	-	-	-	-	Benzenoids	Benzene and substituted derivatives	Benzyloxycarbonyls	-	547.16	2M+Na	C14H14O5	4.1474	0.215413	0	52.5	5.37539	0	0	0	0	2564.14	0	0	0	0	0	0	0	0	0	0	0	0	0	0	0	0	0
C0464	pos_2843	Hydroxypyruvic acid	羟基丙酮酸	metab_1914	B(ii)	map01100;map00630;map01110;map00260;map01200	Metabolic pathways;Glyoxylate and dicarboxylate metabolism;Biosynthesis of secondary metabolites;Glycine, serine and threonine metabolism;Carbon metabolism	代谢途径;乙醛酸和二羧酸代谢;次级代谢产物的生物合成;甘氨酸、丝氨酸和苏氨酸代谢;碳代谢	C00168	PW_C001043;HMDB0001352	pos	-	-	Metabolism;Metabolism;Metabolism;Metabolism;Metabolism	Global and overview maps;Carbohydrate metabolism;Global and overview maps;Amino acid metabolism;Global and overview maps	Organic acids and derivatives	Hydroxy acids and derivatives	Beta hydroxy acids and derivatives	1113-60-6	87.0083	M+H-H2O	C3H4O4	1.0691	0.0743254	0	48.5	6.40424	2417.43	7581.42	202.863	18937.4	6133.03	29791.3	18814.1	43325.2	17638	37540.1	41391	24330.5	52017.9	33513.4	15523.2	31893.7	26969.1	26970.9	37461.1	37569.6	4836.73	705.463
C0493	pos_2965	L-Malic acid	-	metab_2038	B(i)	map01100;map00630;map01110;map01200;map00620;map00710;map00020	Metabolic pathways;Glyoxylate and dicarboxylate metabolism;Biosynthesis of secondary metabolites;Carbon metabolism;Pyruvate metabolism;Carbon fixation in photosynthetic organisms;Citrate cycle (TCA cycle)	代谢途径;乙醛酸和二羧酸代谢;次级代谢产物的生物合成;碳代谢;丙酮酸代谢;光合生物的固碳作用;柠檬酸循环（TCA循环）	C00149	HMDB0000156;PW_C000101	pos	Organic acids	Carboxylic acids	Metabolism;Metabolism;Metabolism;Metabolism;Metabolism;Metabolism;Metabolism	Global and overview maps;Carbohydrate metabolism;Global and overview maps;Global and overview maps;Carbohydrate metabolism;Energy metabolism;Carbohydrate metabolism	Organic acids and derivatives	Hydroxy acids and derivatives	Beta hydroxy acids and derivatives	97-67-6	157.011	M+Na	C4H6O5	0.735	0.0409912	43.8	0	1.27662	141784	147943	74720.1	231356	56326.9	4270.24	29095.3	61725.4	95335.1	19449	54658.6	107078	3790.12	55824.6	58193.6	0	26495.5	11196.4	51270.9	22063.8	40653.6	31409.7
C0012	pos_1020	Desacetylcephalothin	脱乙酰头孢噻吩	metab_22	B(ii)	-	-	-	-	HMDB0247000	pos	-	-	-	-	Organoheterocyclic compounds	Lactams	Beta lactams	-	399.004	M+2Na-H	C14H14N2O5S2	1.2124	0.0835546	0	58.8	-5.80881	6546.08	32795.6	12401.1	137646	36979.2	268473	265750	268082	522757	169699	245291	354044	382482	302782	181612	352249	318480	379832	306765	218478	38828.7	20738.1
C0505	pos_3012	Cephamycin C	头孢霉素C	metab_2082	B(ii)	map01100;map00311;map01110	Metabolic pathways;Penicillin and cephalosporin biosynthesis;Biosynthesis of secondary metabolites	代谢途径;青霉素和头孢菌素生物合成;次级代谢产物的生物合成	C06566	HMDB0249812	pos	Antibiotics	beta-Lactams	Metabolism;Metabolism;Metabolism	Global and overview maps;Biosynthesis of other secondary metabolites;Global and overview maps	Organoheterocyclic compounds	Lactams	Beta lactams	38429-35-5	411.098	M+H-2H2O	C16H22N4O9S	0.6559	0.209424	0	40.2	2.94798	550747	469871	239125	475960	369063	181484	369406	368794	506176	224333	574831	515177	336556	324021	545119	161293	248478	262961	342080	220571	73350.9	40379.9
C0098	pos_1308	3,3',4',5,7-Pentahydroxyflavan(4->8)-3,4',5,7-tetrahydroxyflavan	-	metab_314	B(ii)	-	-	-	-	HMDB0037662	pos	-	-	-	-	Phenylpropanoids and polyketides	Flavonoids	Biflavonoids and polyflavonoids	80685-13-8	563.155	M+H	C30H26O11	3.7553	0.0505719	0	74.1	0.62823	318155	17591.7	17560.5	0	504395	0	0	0	0	0	0	0	0	0	0	0	0	0	0	0	0	2204.03
C0298	pos_2329	Procyanidin B3	原花青素B3	metab_1377	B(ii)	-	-	-	C10209	HMDB0033974;LMPK12030003	pos	-	-	-	-	Phenylpropanoids and polyketides	Flavonoids	Biflavonoids and polyflavonoids	23567-23-9	579.15	M+H	C30H26O12	4.5394	0.674685	0	72.7	-0.255632	427790	0	16155.2	0	318508	0	2667.82	0	0	0	0	0	0	0	0	207.446	0	0	0	0	0	0
C0335	pos_2421	Epicatechin-(4beta->8)-epicatechin-(4beta->8)-catechin	-	metab_1470	B(ii)	-	-	-	C17894	HMDB0303063	pos	-	-	-	-	Phenylpropanoids and polyketides	Flavonoids	Biflavonoids and polyflavonoids	-	867.213	M+H	C45H38O18	3.8354	0.127983	0	61.1	0.278086	3.08216e+06	0	121449	0	2.1826e+06	0	0	0	0	0	0	0	3705.35	0	0	0	0	0	0	0	0	7804.37
C0356	pos_2461	Procyanidin	原花青素	metab_1511	B(ii)	-	-	-	C10238	HMDB0013690	pos	-	-	-	-	Phenylpropanoids and polyketides	Flavonoids	Biflavonoids and polyflavonoids	4852-22-6	579.15	M+H	C30H26O12	3.4833	0.0315655	0	76.6	0.442996	6.0979e+06	35055.6	664636	35330.3	4.91363e+06	128.279	73247	591.521	2696.09	172.312	1038.24	1636.46	0	127.094	0	654.556	0	436.871	203.296	30558.8	182978	429892
C0365	pos_2478	Epifisetinidol-(4beta->8)-catechin	表阿非西汀-（4β->8）-儿茶素	metab_1528	B(ii)	-	-	-	-	HMDB0032007	pos	-	-	-	-	Phenylpropanoids and polyketides	Flavonoids	Biflavonoids and polyflavonoids	-	563.155	M+H	C30H26O11	3.403	0.0297749	0	62	0.687126	544324	41945.6	63625.3	7391.44	776059	0	0	0	0	0	0	0	0	0	0	0	0	0	0	0	0	12211.4
C0386	pos_2534	Arecatannin B1	阿雷卡坦宁B1	metab_1583	B(ii)	-	-	-	C17892	HMDB0303620;HMDB0303062	pos	-	-	-	-	Phenylpropanoids and polyketides	Flavonoids	Biflavonoids and polyflavonoids	-	867.213	M+H	C45H38O18	3.0679	0.11817	0	51.6	0.300273	5.36953e+06	0	230992	0	3.83777e+06	0	0	0	0	0	0	0	0	4963.15	0	0	0	0	0	0	0	0
C0387	pos_2538	Procyanidin B1	原花青素B1	metab_1587	B(ii)	-	-	-	C10221	HMDB0029754;LMPK12030001	pos	-	-	-	-	Phenylpropanoids and polyketides	Flavonoids	Biflavonoids and polyflavonoids	20315-25-7	579.15	M+H	C30H26O12	3.0519	0.0331414	0	75.7	0.33512	8.79049e+06	81344.1	1.68504e+06	104974	7.38688e+06	0	84285.2	0	0	141.103	68.2297	0	0	0	0	130.554	0	0	0	3283.35	249213	993386
C0395	pos_2560	Dihydromorelloflavone	二氢茉莉黄酮	metab_1610	B(ii)	-	-	-	-	HMDB0038392	pos	-	-	-	-	Phenylpropanoids and polyketides	Flavonoids	Biflavonoids and polyflavonoids	-	591.15	M+CH3OH+H	C30H22O11	2.9878	0.0622289	0	82.6	0.702843	603428	0	167721	0	285827	0	0	0	0	0	0	0	0	0	0	0	0	0	0	0	0	0
C0170	pos_1587	Ecdysone	蜕皮激素	metab_599	B(ii)	-	-	-	C00477	LMST01010210;HMDB0251684	pos	Steroids;Hormones and transmitters	27-Carbon atoms;Steroid hormones	-	-	Lipids and lipid-like molecules	Steroids and steroid derivatives	Bile acids, alcohols and derivatives	3604-87-3	465.318	M+H	C27H44O6	6.8898	0.689921	0	36.1	-5.70793	0	0	0	78.0354	0	209788	183101	111352	149697	75537.2	78679.4	11918.7	45071.8	139336	16528.2	137031	116236	92393	138782	96253.2	20948.7	0
C0107	pos_1331	E-3174	-	metab_339	B(ii)	-	-	-	C15554	HMDB0060553	pos	-	-	-	-	Benzenoids	Benzene and substituted derivatives	Biphenyls and derivatives	-	454.171	M+NH4	C22H21ClN6O2	4.0194	0.0765617	0	81.5	-9.91401	0	0	10944.7	49540.2	0	0	0	0	0	0	0	0	0	0	0	0	0	0	0	0	0	0
C0203	pos_1918	ISOPRENE	异戊二烯	metab_950	B(ii)	map01110;map00900	Biosynthesis of secondary metabolites;Terpenoid backbone biosynthesis	次级代谢产物的生物合成;萜类主链生物合成	C16521	HMDB0253673	pos	-	-	Metabolism;Metabolism	Global and overview maps;Metabolism of terpenoids and polyketides	Hydrocarbons	Unsaturated hydrocarbons	Branched unsaturated hydrocarbons	78-79-5	86.0971	M+NH4	C5H8	7.313	0.683547	0	49.1	9.74954	2294.83	2949.67	1805.23	3901.6	3835.39	917.708	2929.93	2650.68	4266.66	788.425	3948.86	1964.4	742.254	1716.51	10190.1	4317.73	1338.17	2566.39	6633.6	1492.35	7831.95	1496.16
C0004	pos_1003	Methylarbutin	甲基熊果苷	metab_6	B(ii)	-	-	-	C17599	HMDB0303383	pos	-	-	-	-	Organic oxygen compounds	Organooxygen compounds	Carbohydrates and carbohydrate conjugates	6032-32-2	319.141	M+CH3OH+H	C13H18O7	1.1168	0.667966	0	43.1	6.16619	0	0	0	0	0	0	0	0	0	0	0	0	0	0	0	0	0	0	0	0	0	6133.61
C0010	pos_1016	Deoxyribose 5-phosphate	5-磷酸脱氧核糖	metab_17	B(ii)	map01100;map00030	Metabolic pathways;Pentose phosphate pathway	代谢途径;戊糖磷酸途径	C00673	HMDB0001031;PW_C000813	pos	-	-	Metabolism;Metabolism	Global and overview maps;Carbohydrate metabolism	Organic oxygen compounds	Organooxygen compounds	Carbohydrates and carbohydrate conjugates	102916-66-5	247.058	M+CH3OH+H	C5H11O7P	1.1806	0.0429364	0	32.7	2.37529	0	0	0	0	0	11364.3	6480.45	32731.3	27251.1	20610.8	925.728	1570.73	5332.48	3652.04	0	4508.54	3184.89	4817.82	5448.02	0	28289.9	18933.8
C0017	pos_1047	Cis-Melilotoside	-	metab_48	B(ii)	map01110;map00999	Biosynthesis of secondary metabolites;Biosynthesis of various plant secondary metabolites	次级代谢产物的生物合成;多种次生代谢产物的生物合成Ⅰ	C05839	HMDB0060077	pos	-	-	Metabolism;Metabolism	Global and overview maps;Biosynthesis of other secondary metabolites	Organic oxygen compounds	Organooxygen compounds	Carbohydrates and carbohydrate conjugates	2446-60-8	344.134	M+NH4	C15H18O8	1.3481	0.0326726	0	50.1	0.952117	0	0	0	0	0	0	0	0	0	0	0	0	0	0	0	0	0	0	0	0	0	0
C0039	pos_1096	1-(beta-D-Ribofuranosyl)-1,4-dihydronicotinamide	1-（β-D-呋喃核糖基）-1,4-二氢烟酰胺	metab_99	B(ii)	-	-	-	C15497	HMDB0011643;HMDB0011648	pos	-	-	-	-	Organic oxygen compounds	Organooxygen compounds	Carbohydrates and carbohydrate conjugates	-	239.102	M+H-H2O	C11H16N2O5	1.8832	0.0564276	0	54.4	-1.16252	9056.6	4029.07	9401.39	7586.3	4793.92	6628.01	5662.66	7230.23	7474.73	5191.77	8487.23	5365.07	8621.17	7360.43	9578.62	9584.76	8654.94	3748.15	10308.6	11384.6	8909.08	12692.8
C0059	pos_1181	6-O-b-D-Fructofuranosyl-2-deoxy-D-glucose	6-O-b-D-呋喃果糖基-2-脱氧-D-葡萄糖	metab_185	B(ii)	-	-	-	-	HMDB0040154	pos	-	-	-	-	Organic oxygen compounds	Organooxygen compounds	Carbohydrates and carbohydrate conjugates	57440-92-3	368.157	M+ACN+H	C12H22O10	2.7793	0.0521708	0	60.8	5.13223	0	0	0	0	0	0	0	403.271	0	0	0	0	0	0	0	0	0	0	0	0	0	0
C0064	pos_1195	6-O-Acetylarbutin	6-O-乙酰熊果苷	metab_198	B(ii)	-	-	-	-	HMDB0034060	pos	-	-	-	-	Organic oxygen compounds	Organooxygen compounds	Carbohydrates and carbohydrate conjugates	10338-88-2	332.134	M+NH4	C14H18O8	2.8432	0.147751	0	30.6	0.0837678	0	1394.65	0	16491.6	0	64789	32491.9	142045	46790	26729.4	34704.4	62888.6	46538.5	65569.8	19998.6	46884.8	65607.4	22031.3	8948.98	21015.6	11336.8	2403.16
C0079	pos_1245	4-Acetyl-2-prenylphenol glucoside	4-乙酰基-2-丙炔基苯酚葡萄糖苷	metab_247	B(ii)	-	-	-	-	HMDB0038282	pos	-	-	-	-	Organic oxygen compounds	Organooxygen compounds	Carbohydrates and carbohydrate conjugates	-	408.198	M+ACN+H	C19H26O7	3.1153	1.21855	0	59.8	-9.88833	0	0	0	0	0	0	0	0	0	0	0	0	0	0	0	0	0	0	0	0	0	0
C0082	pos_1257	(N-acetylneuraminosyl(a2-6)lactosamine)	-	metab_260	B(ii)	-	-	-	C04886	HMDB0001081	pos	-	-	-	-	Organic oxygen compounds	Organooxygen compounds	Carbohydrates and carbohydrate conjugates	64364-50-7	657.241	M+H-H2O	C25H42N2O19	3.2589	0.0687028	0	45.8	9.45484	0	0	0	0	0	0	0	0	0	0	0	0	0	0	0	0	0	0	0	0	0	11320.1
C0084	pos_1259	Ptaquiloside	精对苯二甲酸乙二醇酯	metab_262	B(ii)	-	-	-	C19515	HMDB0242690	pos	-	-	-	-	Organic oxygen compounds	Organooxygen compounds	Carbohydrates and carbohydrate conjugates	87625-62-5	381.187	M+H-H2O	C20H30O8	3.275	1.46303	0	65.6	-8.9802	0	0	0	0	0	0	0	0	0	0	0	0	0	0	0	0	0	0	0	0	0	0
C0089	pos_1276	Casuarine 6-alpha-D-glucoside	木麻黄6-α-D-葡萄糖苷	metab_281	B(ii)	-	-	-	-	HMDB0031999	pos	-	-	-	-	Organic oxygen compounds	Organooxygen compounds	Carbohydrates and carbohydrate conjugates	186795-20-0	409.182	M+ACN+H	C14H25NO10	3.379	0.222655	0	54.4	1.41797	0	0	0	0	0	0	0	0	0	0	0	0	0	0	0	0	0	0	0	0	0	0
C0121	pos_1361	2,3-Butanediol glucoside	2,3-丁二醇葡萄糖苷	metab_370	B(ii)	-	-	-	-	HMDB0040822	pos	-	-	-	-	Organic oxygen compounds	Organooxygen compounds	Carbohydrates and carbohydrate conjugates	146763-54-4	217.107	M+H-2H2O	C10H20O7	4.3554	0.0586114	0	64.5	1.06837	40078	40033.4	31043.6	27163.6	34362	37004.7	33474.3	30989.3	25288.8	28329.8	34636.4	25267.5	25257.3	27602	28738.4	29725.2	25549.2	35264.8	29392.1	22578.6	27081.9	21958.6
C0139	pos_1413	Swertiamarin	獐牙菜苦苷	metab_423	B(i)	-	-	-	C09800	HMDB0258644;MJDBOTE0000976	pos	-	-	-	-	Organic oxygen compounds	Organooxygen compounds	Carbohydrates and carbohydrate conjugates	17388-39-5	339.108	M+H-2H2O	C16H22O10	5.8512	0.0314736	72.2	0	0.810995	0	0	0	0	0	2474.38	28134.7	0	45347.3	1329.16	1152.15	0	0	0	0	0	5295.9	1113.43	0	0	0	0
C0181	pos_169	4-Galactosylxylose	4-半乳糖基木糖	metab_708	B(ii)	-	-	-	-	HMDB0246432	pos	-	-	-	-	Organic oxygen compounds	Organooxygen compounds	Carbohydrates and carbohydrate conjugates	-	351.069	M+NH4, M+K, M+Na	C11H20O10	1.085	0.0369164	0	33.9	1.01667	3082.57	43022.7	0	27176.1	3187.46	67617.2	101195	90010.6	75810.3	73500.2	168006	65307.3	90231	141308	72776.5	140264	74445.7	104179	155772	115431	19480.1	0
C0272	pos_2256	Gein	盖恩	metab_1307	B(ii)	-	-	-	C17058	HMDB0029909	pos	Steroids	24-Carbon atoms	-	-	Organic oxygen compounds	Organooxygen compounds	Carbohydrates and carbohydrate conjugates	585-90-0	491.21	M+CH3OH+H	C21H30O11	6.0592	0.0745275	0	65.6	-4.26115	0	0	0	0	0	6078.93	0	0	5277.18	10974.8	0	6563.36	0	2757.66	64206	0	7328.14	15634.9	2785.37	5443.85	0	0
C0282	pos_2297	Verbasoside	马巴斯德	metab_1346	B(ii)	-	-	-	-	HMDB0039233	pos	-	-	-	-	Organic oxygen compounds	Organooxygen compounds	Carbohydrates and carbohydrate conjugates	61548-34-3	463.179	M+H	C20H30O12	5.2115	0.105368	0	85.2	-4.59577	0	0	0	0	0	0	0	0	0	0	0	0	0	0	0	0	0	0	0	0	0	0
C0284	pos_2302	Neolinustatin	新尿抑素	metab_1352	B(ii)	-	-	-	C08336	HMDB0038482	pos	-	-	-	-	Organic oxygen compounds	Organooxygen compounds	Carbohydrates and carbohydrate conjugates	72229-42-6	388.16	M+H-2H2O	C17H29NO11	5.0995	1.1551	0	34.5	0.66362	0	0	0	0	0	0	0	0	0	632.307	0	0	0	0	0	0	0	0	0	0	0	1315.09
C0285	pos_2310	Simonin III	-	metab_1358	B(ii)	-	-	-	-	HMDB0029976	pos	-	-	-	-	Organic oxygen compounds	Organooxygen compounds	Carbohydrates and carbohydrate conjugates	151310-52-0	648.354	M+2Na	C63H110O24	4.8594	1.15497	0	70.5	-7.28391	0	0	0	0	0	0	2565.7	0	0	0	0	0	0	0	0	1.3253	0	0	0	0	0	0
C0329	pos_2409	Phenethylamine glucuronide	苯乙胺葡糖苷酸	metab_1457	B(ii)	map01100;map00040;map00053;map01240	Metabolic pathways;Pentose and glucuronate interconversions;Ascorbate and aldarate metabolism;Biosynthesis of cofactors	代谢途径;戊糖和葡萄糖醛酸的相互转化;抗坏血酸和醛酸代谢;-	C03033	HMDB0010323	pos	-	-	Metabolism;Metabolism;Metabolism;Metabolism	Global and overview maps;Carbohydrate metabolism;Carbohydrate metabolism;Global and overview maps	Organic oxygen compounds	Organooxygen compounds	Carbohydrates and carbohydrate conjugates	-	320.113	M+Na	C14H19NO6	3.8834	0.0207106	0	65.4	9.0224	57392.3	74165.5	226957	140730	31102.5	22824.6	5093.64	1267.64	81733.2	3403.92	8971.42	87674	15493.4	55784.3	74486.7	6285.75	46532.7	1193.51	0	15741.6	190212	187961
C0345	pos_2440	5-Oxoheptyl glucosinolate	5-氧庚基硫代葡萄糖苷	metab_1489	B(ii)	-	-	-	-	HMDB0301923	pos	-	-	-	-	Organic oxygen compounds	Organooxygen compounds	Carbohydrates and carbohydrate conjugates	-	456.096	M+Na	C14H27NO10S2	3.6753	0.10884	0	48.5	-1.20387	23401.8	0	0	0	23554.1	0	0	0	0	0	0	0	0	0	0	0	0	0	0	0	0	0
C0346	pos_2441	Neohesperidose	新橙皮剂	metab_1490	B(ii)	-	-	-	C08244	HMDB0302540;HMDB0029523	pos	-	-	-	-	Organic oxygen compounds	Organooxygen compounds	Carbohydrates and carbohydrate conjugates	17074-02-1	309.118	M+H-H2O	C12H22O10	3.6753	0.0431429	0	32.9	1.06793	0	0	0	0	0	0	1043.6	0	1096.86	0	0	4705.24	4968.08	11234.4	8918.09	1301.82	0	8754.94	0	8713.24	0	0
C0357	pos_2463	(2S,4R,5S)-Muscarine	（2S，4R，5S）-毒蕈碱	metab_1513	B(ii)	-	-	-	C07473	HMDB0029936	pos	-	-	-	-	Organic oxygen compounds	Organooxygen compounds	Carbohydrates and carbohydrate conjugates	300-54-9	213.113	M+K	C9H20NO2+	3.4673	0.00778751	0	63.8	0.168628	0	0	0	0	0	0	2139.67	905.329	0	0	653.427	2735.64	0	15011.6	19517.2	1449.35	10368.6	2716.16	13374.2	1712.11	0	0
C0394	pos_2556	Beta-D-Glucopyranuronic acid	β-D-吡喃葡萄糖酸	metab_1606	B(ii)	-	-	-	C08350	HMDB0010314	pos	-	-	-	-	Organic oxygen compounds	Organooxygen compounds	Carbohydrates and carbohydrate conjugates	29315-53-5	279.047	M+H-2H2O	C13H14O9	3.0038	0.0323595	0	51.3	-8.85206	0	0	0	0	0	0	0	0	0	0	0	0	0	0	0	0	0	0	0	0	0	0
C0399	pos_2569	Zizybeoside I	齐齐贝甙I	metab_1619	B(ii)	-	-	-	C17564	HMDB0034954	pos	-	-	-	-	Organic oxygen compounds	Organooxygen compounds	Carbohydrates and carbohydrate conjugates	76819-28-8	465.198	M+CH3OH+H	C19H28O11	2.9638	0.690817	0	71.3	4.00593	0	0	0	0	0	0	0	0	0	0	0	0	0	0	0	0	0	0	0	0	0	0
C0416	pos_2607	Galactaric acid	半乳酸	metab_1660	B(ii)	map01100;map00053	Metabolic pathways;Ascorbate and aldarate metabolism	代谢途径;抗坏血酸和醛酸代谢	C00879	LMFA01170107;HMDB0000639	pos	-	-	Metabolism;Metabolism	Global and overview maps;Carbohydrate metabolism	Organic oxygen compounds	Organooxygen compounds	Carbohydrates and carbohydrate conjugates	526-99-8	252.073	M+ACN+H	C6H10O8	2.7714	0.00872808	0	34	7.45346	309911	144176	204847	106223	145876	9727.9	7025.28	13112.9	22027.4	7913.89	19388.1	11949.5	24692.4	18124.2	22135.7	20938.7	14991	17417	12720.5	23595.2	169389	61304.8
C0418	pos_2609	2,5-diamino-6-(5-phospho-D-ribitylamino)pyrimidin-4(3H)-one	2,5-二氨基-6-（5-磷酸-D-三氨基）嘧啶-4（3H）-酮	metab_1662	B(ii)	map01100;map00740;map01240	Metabolic pathways;Riboflavin metabolism;Biosynthesis of cofactors	代谢途径;核黄素代谢;-	C18910	HMDB0304043	pos	-	-	Metabolism;Metabolism;Metabolism	Global and overview maps;Metabolism of cofactors and vitamins;Global and overview maps	Organic oxygen compounds	Organooxygen compounds	Carbohydrates and carbohydrate conjugates	-	320.074	M+H-2H2O	C9H18N5O8P	2.7634	0.0996055	0	43.7	-4.96097	0	0	0	0	0	0	0	0	0	0	0	0	0	0	0	0	0	0	0	0	0	0
C0420	pos_2615	(2S,3R,4S,5R,6R)-6-Ethyloxane-2,3,4,5-tetrol	（2S，3R，4S，5R，6R）-6-乙基氧烷-2,3,4,5-四醇	metab_1668	B(ii)	-	-	-	-	HMDB0242656	pos	-	-	-	-	Organic oxygen compounds	Organooxygen compounds	Carbohydrates and carbohydrate conjugates	-	220.118	M+ACN+H	C7H14O5	2.7314	0.0101416	0	34.9	2.81284	178437	194451	174799	217284	150053	89319.7	104795	109620	146257	93263.2	123731	126996	144390	145447	139009	90688.7	102507	117048	81436	107398	105731	60599.1
C0472	pos_2880	Empagliflozin	恩帕格利洛津	metab_1951	B(ii)	-	-	-	C22194	HMDB0251778	pos	-	-	-	-	Organic oxygen compounds	Organooxygen compounds	Carbohydrates and carbohydrate conjugates	-	492.175	M+ACN+H	C23H27ClO7	0.9337	0.0186678	0	55.3	-7.88488	1.25725e+06	526222	1.84625e+06	853882	609452	446407	463073	395674	1.47825e+06	178265	570488	438629	777282	681527	786181	578979	445682	550275	697457	568243	371313	462268
C0474	pos_2890	Glyceric acid	甘油酸	metab_1962	B(ii)	map01100;map00630;map01110;map00561;map01200;map00260;map00030	Metabolic pathways;Glyoxylate and dicarboxylate metabolism;Biosynthesis of secondary metabolites;Glycerolipid metabolism;Carbon metabolism;Glycine, serine and threonine metabolism;Pentose phosphate pathway	代谢途径;乙醛酸和二羧酸代谢;次级代谢产物的生物合成;甘油酯代谢;碳代谢;甘氨酸、丝氨酸和苏氨酸代谢;戊糖磷酸途径	C00258	PW_C000090;HMDB0000139	pos	-	-	Metabolism;Metabolism;Metabolism;Metabolism;Metabolism;Metabolism;Metabolism	Global and overview maps;Carbohydrate metabolism;Global and overview maps;Lipid metabolism;Global and overview maps;Amino acid metabolism;Carbohydrate metabolism	Organic oxygen compounds	Organooxygen compounds	Carbohydrates and carbohydrate conjugates	473-81-4	89.024	M+H-H2O	C3H6O4	0.9178	0.113154	0	30.7	6.6831	38511.4	49388.2	41914.7	56537	49276	16709.7	29320.9	26284.6	36736.2	22466	24328.3	31947.6	18661.7	26161.9	35614.1	18240.3	19291	26021	28270.6	31087.1	27491.2	31870.9
C0475	pos_2896	Umbelliferose	Umbelliferose	metab_1968	B(ii)	-	-	-	C08251	HMDB0033748	pos	-	-	-	-	Organic oxygen compounds	Organooxygen compounds	Carbohydrates and carbohydrate conjugates	546-60-1	522.203	M+NH4	C18H32O16	0.894	0.182194	0	76.4	0.162975	117072	240385	269542	413664	206692	815143	472745	795831	239428	554277	556147	155088	762058	557615	321739	742365	501277	287439	568774	554800	331923	285242
C0478	pos_2902	1,5-Anhydro-d-mannitol	1,5-脱水-d-甘露醇	metab_1976	B(ii)	-	-	-	C16538	HMDB0244228	pos	-	-	-	-	Organic oxygen compounds	Organooxygen compounds	Carbohydrates and carbohydrate conjugates	-	165.076	M+H	C6H12O5	0.878	0.00457888	0	37.1	1.54161	9033.4	51667.8	3913.29	49600.1	24241.4	80316.8	109124	130459	79229.4	92227.9	117220	104284	122634	114550	82701.4	146674	113549	112446	107693	89871.8	64039.3	8280.98
C0479	pos_2909	Tuliposide B	郁金香甙B	metab_1983	B(ii)	-	-	-	C08570	HMDB0303141;LMFA13010038	pos	-	-	-	-	Organic oxygen compounds	Organooxygen compounds	Carbohydrates and carbohydrate conjugates	19870-33-8	312.129	M+NH4	C11H18O9	0.87	0.0324908	0	31.3	0.47364	1074.77	3495.48	940.124	0	0	0	0	0	0	0	0	0	0	0	0	0	0	0	0	0	0	0
C0481	pos_2911	Glucomannan	葡甘聚糖	metab_1986	B(ii)	-	-	-	C01810	HMDB0252767	pos	-	-	-	-	Organic oxygen compounds	Organooxygen compounds	Carbohydrates and carbohydrate conjugates	-	705.186	M+K	C24H42O21	0.8621	0.122468	0	51.1	1.39363	0	6143.2	7748.62	0	6284.55	21409.4	18398.7	77682.3	18612.3	0	18057.5	5070.82	67027	35756.1	6615.34	66618.9	45031.5	14334.8	30188.8	56255.4	0	527.231
C0482	pos_2918	Muramic Acid	胞壁酸	metab_1992	B(i)	-	-	-	C06470	HMDB0003254;HMDB0248237	pos	Carbohydrates	Monosaccharides	-	-	Organic oxygen compounds	Organooxygen compounds	Carbohydrates and carbohydrate conjugates	1114-41-6	252.108	M+H	C9H17NO7	0.8462	0.0247982	84.4	0	1.08542	15703.4	17383.4	46293.2	33721.8	14428.1	0	3656.83	2226.37	9760.68	2948.54	2886.41	1941.69	1083.62	8346.13	12173.4	0	0	4034.51	0	3047.82	5668.38	7241.32
C0485	pos_2928	Beta-D-ribosylnicotinate	-	metab_2003	B(ii)	map01100;map00760	Metabolic pathways;Nicotinate and nicotinamide metabolism	代谢途径;烟酸和烟酰胺代谢	C05841	HMDB0006809;HMDB0304540	pos	-	-	Metabolism;Metabolism	Global and overview maps;Metabolism of cofactors and vitamins	Organic oxygen compounds	Organooxygen compounds	Carbohydrates and carbohydrate conjugates	4013-06-03	256.082	M+H	C11H13NO6	0.8225	0.0179406	0	55.3	0.96171	32885.3	157905	82215.8	197574	45151.3	98520.2	124619	79846.3	216057	76019.8	72323.3	138444	102323	156099	144548	104916	125825	113126	112661	106435	122457	109339
C0488	pos_294	Difructose anhydride III	二果糖酸酐III	metab_2014	B(ii)	-	-	-	-	HMDB0251271	pos	-	-	-	-	Organic oxygen compounds	Organooxygen compounds	Carbohydrates and carbohydrate conjugates	-	366.141	M+H, M+ACN+H	C12H20O10	1.7071	0.0426707	0	72.7	5.25487	0	0	0	0	0	22905.3	0	4007.01	4566.3	351.616	7536.81	0	47850.5	5472.22	8086.94	13038.4	14001.6	848.207	7827.32	11652.2	0	0
C0499	pos_2994	A-L-Arabinofuranosyl-(1->3)-[a-L-arabinofuranosyl-(1r5)]-L-arabinose	-	metab_2061	B(ii)	-	-	-	-	HMDB0041223	pos	-	-	-	-	Organic oxygen compounds	Organooxygen compounds	Carbohydrates and carbohydrate conjugates	-	432.171	M+NH4	C15H26O13	0.6796	0.0391427	0	71.6	-0.199215	6.28452e+06	6.37289e+06	1.31324e+07	7.41935e+06	5.89578e+06	4.40311e+06	3.9181e+06	2.494e+06	4.71379e+06	3.4371e+06	3.57083e+06	3.47198e+06	3.47573e+06	4.27951e+06	3.72511e+06	2.8718e+06	2.59836e+06	3.63085e+06	2.37865e+06	3.58378e+06	2.97143e+06	2.4394e+06
C0503	pos_3004	Trehalose	海藻糖	metab_2073	B(i)	map01100;map00500;map01110;map02010	Metabolic pathways;Starch and sucrose metabolism;Biosynthesis of secondary metabolites;ABC transporters	代谢途径;淀粉和蔗糖代谢;次级代谢产物的生物合成;ABC转运蛋白	C01083	PW_C000776;HMDB0000975	pos	Carbohydrates	Oligosaccharides	Metabolism;Metabolism;Metabolism;Environmental Information Processing	Global and overview maps;Carbohydrate metabolism;Global and overview maps;Membrane transport	Organic oxygen compounds	Organooxygen compounds	Carbohydrates and carbohydrate conjugates	99-20-7	365.106	M+Na	C12H22O11	0.6718	0.0215537	90.4	0	0.655023	1.53819e+07	1.70973e+07	1.59556e+07	2.27738e+07	7.44808e+06	9.7318e+06	1.06064e+07	2.29423e+07	1.46841e+07	1.20949e+07	1.82696e+07	1.81596e+07	7.91902e+06	1.9276e+07	9.64681e+06	6.54784e+06	1.2628e+07	6.96001e+06	1.66912e+07	9.33589e+06	1.98485e+07	1.60047e+07
C0511	pos_3025	Specnuezhenide	特女贞苷	metab_2094	B(ii)	-	-	-	-	HMDB0302806;HMDB0258412	pos	-	-	-	-	Organic oxygen compounds	Organooxygen compounds	Carbohydrates and carbohydrate conjugates	-	355.116	M+H+Na	C31H42O17	0.6322	0.666738	0	53.8	-9.23941	0	0	0	11732.5	0	0	31013.3	24807.1	42476.8	26241.4	6921.18	0	6287.85	17859.1	27368.8	23778.4	0	0	17953.8	9242.77	0	0
C0517	pos_3038	Beta-D-glucosaminyl-(1->4)-beta-D-glucosamine	-	metab_2107	B(ii)	-	-	-	-	HMDB0249120	pos	-	-	-	-	Organic oxygen compounds	Organooxygen compounds	Carbohydrates and carbohydrate conjugates	-	193.063	M+2Na	C12H24N2O9	0.6242	0.0412486	0	39.1	1.00932	248215	680031	324762	1.06613e+06	506897	213523	613494	697219	818042	246095	578573	574628	415643	541458	574743	571190	388068	338225	925106	340774	1.95244e+06	424522
C0526	pos_3069	2,3-Dihydroxypropanamide	2,3-二羟基丙胺	metab_2133	B(ii)	-	-	-	-	HMDB0245395	pos	-	-	-	-	Organic oxygen compounds	Organooxygen compounds	Carbohydrates and carbohydrate conjugates	-	169.059	M+ACN+Na	C3H7NO3	0.6009	0.0978443	0	36.3	1.72817	116419	35490.8	123666	10227.6	9522.99	0	0	0	0	0	0	977.689	0	0	0	0	0	0	0	0	2812.43	3967.68
C0532	pos_315	1-[[(2S,3S,4S,5R)-3,4-Dihydroxy-5-(hydroxymethyl)-2-[(2R,3R,4S,5S,6R)-3,4,5-trihydroxy-6-(hydroxymethyl)oxan-2-yl]oxyoxolan-2-yl]methoxy]propan-2-one	-	metab_2218	B(ii)	-	-	-	-	HMDB0260242	pos	-	-	-	-	Organic oxygen compounds	Organooxygen compounds	Carbohydrates and carbohydrate conjugates	-	838.322	M+H-2H2O, 2M+ACN+H	C15H26O12	2.6753	0.0403505	0	47	3.74265	0	0	0	0	0	0	0	0	0	0	0	0	0	0	0	0	0	0	0	0	0	0
C0540	pos_3200	3-Hydroxy-4-butanolide	3-羟基-4-丁醇	metab_2268	B(ii)	-	-	-	-	HMDB0034681	pos	-	-	-	-	Organic oxygen compounds	Organooxygen compounds	Carbohydrates and carbohydrate conjugates	211107-44-7	155.032	M+2Na	C10H16O8	0.5533	0.0404078	0	40.3	6.20424	499.938	0	0	0	0	0	0	0	0	0	1715.29	0	968.394	0	0	494.428	0	0	452.109	0	0	0
C0545	pos_334	Trestatin B	曲他汀B	metab_2401	B(ii)	-	-	-	-	HMDB0259124	pos	-	-	-	-	Organic oxygen compounds	Organooxygen compounds	Carbohydrates and carbohydrate conjugates	-	970.364	M+2H, M+H	C37H63NO28	3.0038	0.0163138	0	59.7	3.57972	0	0	0	0	0	0	0	0	0	0	0	0	0	0	0	0	0	0	0	0	5552.58	0
C0551	pos_352	(-)-erythro-Anethole glycol 2-glucoside	（-）-红茴香脑乙二醇2-葡萄糖苷	metab_2499	B(i)	-	-	-	-	HMDB0033067	pos	-	-	-	-	Organic oxygen compounds	Organooxygen compounds	Carbohydrates and carbohydrate conjugates	217973-39-2	362.181	M+NH4, M+Na	C16H24O8	3.347	0.0143366	37.8	0	0.609422	41394.8	276128	320514	314961	236397	20679	44248.6	63260.8	70011.1	70077.1	4284.46	4783.22	10685	38160.7	59538.1	26851.1	45154.9	62990	41826.5	11285	554806	268939
C0552	pos_354	Gentiopicrin	龙胆苦苷	metab_2501	B(i)	map01110;map00902	Biosynthesis of secondary metabolites;Monoterpenoid biosynthesis	次级代谢产物的生物合成;单萜生物合成	C09782	HMDB0252696;LMPR0102070009;MJDBOTE0000930	pos	-	-	Metabolism;Metabolism	Global and overview maps;Metabolism of terpenoids and polyketides	Organic oxygen compounds	Organooxygen compounds	Carbohydrates and carbohydrate conjugates	20831-76-9	374.145	M+NH4, M+Na	C16H20O9	3.307	0.0526223	46.9	0	0.515418	3811.08	113551	243882	74595.6	34164.9	12801.3	44150.3	2190.13	35323.7	125144	2409.94	9858.65	36844.6	46154.2	25038.5	36643.1	8661.45	19790.4	23312.5	71469.3	192881	69802.8
C0591	pos_529	2-Phenylethyl beta-D-glucopyranoside	2-苯乙基β-D-吡喃葡萄糖苷	metab_2693	B(ii)	-	-	-	-	HMDB0029819	pos	-	-	-	-	Organic oxygen compounds	Organooxygen compounds	Carbohydrates and carbohydrate conjugates	18997-54-1	267.123	M+H-H2O, M+H	C14H20O6	6.1871	0.0339323	0	32.7	0.744598	157689	134414	168955	148417	154229	171781	169086	137867	169570	147852	170937	174336	146766	170288	127603	144468	131270	138054	159602	122237	173503	150610
C0608	pos_621	Diflunisal glucuronide ester	二氟尼柳葡糖苷酸酯	metab_2793	B(ii)	-	-	-	-	HMDB0251263	pos	-	-	-	-	Organic oxygen compounds	Organooxygen compounds	Carbohydrates and carbohydrate conjugates	-	465.041	M+Na, M+K	C19H16F2O9	0.6559	0.229284	0	78.3	3.04629	38011.3	50984.6	43697.9	74720.7	80466.3	28908	27092.2	57777.7	44293.8	33536.9	23955.3	31029.7	28959.6	27619.4	48230.8	27044.6	54862	38410.2	35672.2	62044.3	8318.8	0
C0611	pos_686	L-Iditol	左旋异丁醇	metab_2858	B(i)	-	-	-	C01507	HMDB0011632	pos	-	-	-	-	Organic oxygen compounds	Organooxygen compounds	Carbohydrates and carbohydrate conjugates	488-45-9	183.086	M+H, M+NH4	C6H14O6	0.8621	0.00458454	47.4	0	0.909039	130478	618479	73364.1	554102	262578	1.34229e+06	2.03982e+06	2.07452e+06	1.00518e+06	1.58877e+06	1.92982e+06	1.68737e+06	1.81038e+06	1.78302e+06	1.34407e+06	2.36415e+06	1.78799e+06	1.63763e+06	1.83026e+06	1.52747e+06	1.20613e+06	158301
C0612	pos_690	Palatinose	帕拉金糖	metab_2863	B(i)	-	-	-	C01742	HMDB0256083	pos	Carbohydrates	Oligosaccharides	-	-	Organic oxygen compounds	Organooxygen compounds	Carbohydrates and carbohydrate conjugates	13718-94-0	360.15	M+H, M+NH4	C12H22O11	0.894	0.0726148	44.2	0	0.288966	4.91484e+06	5.23606e+06	5.49915e+06	4.48467e+06	5.43644e+06	9.17084e+06	6.73278e+06	8.50009e+06	4.82228e+06	8.05153e+06	7.25428e+06	4.09599e+06	8.05053e+06	7.08498e+06	5.63698e+06	7.48494e+06	7.16248e+06	4.96206e+06	6.95736e+06	6.91395e+06	5.59143e+06	4.61576e+06
C0617	pos_726	2-Acetamido-2,6-dideoxygalactose	2-乙酰氨基-2,6-二脱氧半乳糖	metab_2903	B(ii)	-	-	-	-	HMDB0259683	pos	-	-	-	-	Organic oxygen compounds	Organooxygen compounds	Carbohydrates and carbohydrate conjugates	-	188.092	M+H-H2O, M+H	C8H15NO5	1.1168	0.0128632	0	31.8	2.31945	1303.61	3417.61	11830	9120.27	1603.53	48815.5	25861.1	21720.4	33504.9	20105.3	28041.6	28583.6	42344	42550	46537.3	54557.3	58094.5	30003.7	19999.7	44604.5	12834.5	2003.81
C0639	pos_872	D-Glycero-D-galacto-heptitol	D-甘油-D-半乳糖-庚醇	metab_3051	B(ii)	-	-	-	C08255	HMDB0033750	pos	-	-	-	-	Organic oxygen compounds	Organooxygen compounds	Carbohydrates and carbohydrate conjugates	527-06-0	235.079	M+Na	C7H16O7	0.6559	0.0759854	0	35.9	-0.0464287	0	0	0	0	0	2428.79	0	0	0	0	0	0	0	2721.75	2494.25	6535.36	2752.01	3607.73	12476.7	2482.26	0	0
C0643	pos_88	Sweroside	獐牙菜苷	metab_3058	B(ii)	-	-	-	C17071	HMDB0258643;MJDBOTE0001224	pos	-	-	-	-	Organic oxygen compounds	Organooxygen compounds	Carbohydrates and carbohydrate conjugates	14215-86-2	376.16	M+NH4, M+K, M+Na	C16H22O9	3.4513	0.02382	0	40.2	0.386442	253890	246651	388856	393674	67562.3	524680	321888	448330	525886	557043	89560.8	127450	199392	217895	204609	112913	133840	107856	81315.4	257578	288328	156911
C0653	pos_919	(2S,3R,4R,5S,6S)-2-(Hydroxymethyl)-6-phenylmethoxyoxane-3,4,5-triol	（2S，3R，4R，5S，6S）-2-（羟甲基）-6-苯基甲氧基氧烷-3,4,5-三醇	metab_3094	B(ii)	-	-	-	-	HMDB0243491	pos	-	-	-	-	Organic oxygen compounds	Organooxygen compounds	Carbohydrates and carbohydrate conjugates	-	293.1	M+Na	C13H18O6	0.767	0.10677	0	33.1	0.244403	0	0	0	0	0	0	0	0	0	0	0	0	0	0	0	0	0	0	0	0	0	0
C0666	pos_946	Miserotoxin	米沙毒素	metab_3118	B(ii)	-	-	-	C08507	HMDB0254754	pos	-	-	-	-	Organic oxygen compounds	Organooxygen compounds	Carbohydrates and carbohydrate conjugates	24502-76-9	309.129	M+ACN+H	C9H17NO8	0.8621	0.0998449	0	62.1	0.726385	2426.29	0	9165.69	0	0	0	0	0	0	0	0	0	0	0	0	0	0	0	0	0	0	0
C0674	pos_963	Lotaustralin	洛托司他林	metab_3133	B(ii)	map00460;map01110	Cyanoamino acid metabolism;Biosynthesis of secondary metabolites	氰基氨基酸代谢;次级代谢产物的生物合成	C08334	HMDB0033865	pos	-	-	Metabolism;Metabolism	Metabolism of other amino acids;Global and overview maps	Organic oxygen compounds	Organooxygen compounds	Carbohydrates and carbohydrate conjugates	534-67-8	262.129	M+H	C11H19NO6	0.9178	0.00849211	0	44.3	1.18905	414.194	2077.27	272.83	1177.88	366.325	283.811	2110.73	1106.94	3159.56	173.058	1155.24	844.34	844.762	2022.42	4841.31	527.974	2567	774.094	1998.97	1770.65	1431.84	0
C0689	pos_2917	D-Galactose	D-半乳糖	metab_3177	B(i)	map01100;map00052	Metabolic pathways;Galactose metabolism	代谢途径;半乳糖代谢	C00124	HMDB0003449;HMDB0000143;HMDB0250761;PW_C000093;MJDBOTE0001042	pos	Carbohydrates	Monosaccharides	Metabolism;Metabolism	Global and overview maps;Carbohydrate metabolism	Organic oxygen compounds	Organooxygen compounds	Carbohydrates and carbohydrate conjugates	59-23-4;10257-28-0;3646-73-9;7296-64-2;59-23-4	198.098	M+NH4	C6H12O6	0.8542	0.0799965	74.1	0	1.69991	373214	314954	651562	338075	376996	602789	410319	551997	294708	471181	421361	216565	491009	376184	305797	458830	427496	220377	431007	386825	1.76391e+06	2.21411e+06
C0700	pos_950	Lactose	乳糖	metab_3188	B(i)	map01100;map02010;map00052	Metabolic pathways;ABC transporters;Galactose metabolism	代谢途径;ABC转运蛋白;半乳糖代谢	C00243	HMDB0000186;HMDB0041627;MJDBOTE0001702	pos	Carbohydrates	Oligosaccharides	Metabolism;Environmental Information Processing;Metabolism	Global and overview maps;Membrane transport;Carbohydrate metabolism	Organic oxygen compounds	Organooxygen compounds	Carbohydrates and carbohydrate conjugates	5965-66-2;63-42-3	325.113	M+H-H2O	C12H22O11	0.87	0.0125711	66.6	0	0.479262	1.7666e+06	2.54924e+06	2.94855e+06	2.47537e+06	2.43421e+06	6.50999e+06	4.44852e+06	7.07706e+06	2.5137e+06	4.4137e+06	4.74008e+06	1.82708e+06	6.33766e+06	4.67008e+06	3.12224e+06	7.21837e+06	4.25515e+06	2.75431e+06	5.40626e+06	5.15983e+06	3.84337e+06	4.8597e+06
C0701	pos_2991	Levan	莱文	metab_3189	B(ii)	map00500	Starch and sucrose metabolism	淀粉和蔗糖代谢	C06215	HMDB0003539	pos	-	-	Metabolism	Carbohydrate metabolism	Organic oxygen compounds	Organooxygen compounds	Carbohydrates and carbohydrate conjugates	9013-95-0	543.132	M+K	C18H32O16	0.6796	0.0487969	0	79.6	0.3614	1.90957e+06	3.91515e+06	4.51564e+06	9.13896e+06	4.03085e+06	1.20182e+07	8.15061e+06	1.34439e+07	5.08185e+06	9.19228e+06	8.30691e+06	3.2548e+06	1.2683e+07	9.21845e+06	5.42325e+06	1.36152e+07	8.40133e+06	6.06913e+06	9.98878e+06	9.82188e+06	5.93368e+06	4.90937e+06
C0046	pos_1132	2-Deoxy-D-ribose	2-脱氧-D-核糖	metab_138	B(ii)	map01100;map00030	Metabolic pathways;Pentose phosphate pathway	代谢途径;戊糖磷酸途径	C01801	HMDB0245099	pos	Carbohydrates	Monosaccharides	Metabolism;Metabolism	Global and overview maps;Carbohydrate metabolism	Organic oxygen compounds	Organooxygen compounds	Carbonyl compounds	533-67-5	176.092	M+ACN+H	C5H10O4	2.5317	0.0897866	0	49.6	2.95826	0	0	0	0	0	0	0	0	0	0	0	0	0	0	0	0	0	0	0	0	0	0
C0053	pos_1154	Acetamidopropanal	乙酰胺丙醛	metab_157	B(ii)	-	-	-	C18170	HMDB0012880	pos	-	-	-	-	Organic oxygen compounds	Organooxygen compounds	Carbonyl compounds	-	272.161	2M+ACN+H	C5H9NO2	2.6674	0.00829838	0	33.9	1.6542	0	0	0	14424	0	0	0	0	912.782	0	0	0	1059.29	0	963.122	0	0	0	0	0	0	37665.6
C0081	pos_1256	Paeonol	丹皮酚	metab_259	B(i)	-	-	-	C10712	HMDB0256081;MJDBOTE0001333	pos	-	-	-	-	Organic oxygen compounds	Organooxygen compounds	Carbonyl compounds	552-41-0	167.071	M+H	C9H10O3	3.2509	0.0201729	55.4	0	1.84826	12642.7	23106.6	15692	19877.1	14000.4	19235.6	17009.8	13401.8	15014.3	15067.2	24412.2	18105.8	18030.1	19464.9	16951.8	18621.5	24471.2	15999.3	11217.8	12586.3	18130.4	17551.9
C0135	pos_1394	Thermophillin	嗜热菌素	metab_403	B(ii)	-	-	-	C01692	HMDB0034335	pos	-	-	-	-	Organic oxygen compounds	Organooxygen compounds	Carbonyl compounds	3117-03-01	151.039	M+H-H2O	C8H8O4	5.1795	0.0507931	0	37.5	2.04967	0	39.801	0	12.1276	0	45.4971	1945.48	492.669	4427.84	2190.11	371.077	2029.43	1850.58	375.082	1199.48	372.512	1517.77	3400.18	1675.26	1515.14	360.729	9677.28
C0165	pos_1550	(Z)-9-Cycloheptadecen-1-one	（Z） -9-环庚烯-1-酮	metab_565	B(ii)	-	-	-	-	HMDB0031336	pos	-	-	-	-	Organic oxygen compounds	Organooxygen compounds	Carbonyl compounds	542-46-1	268.264	M+NH4	C17H30O	6.6991	0.0306658	0	52.5	0.467801	127657	104009	138995	117319	147049	142667	105204	132762	107723	157202	108525	134679	149562	79229.9	105689	160016	129077	121668	166929	165299	106234	160369
C0168	pos_1570	(E)-6,10-Dimethyl-9-methylene-5-undecen-2-one	（E） -6,10-二甲基-9-亚甲基-5-十一烯-2-酮	metab_585	B(ii)	-	-	-	-	HMDB0035862	pos	-	-	-	-	Organic oxygen compounds	Organooxygen compounds	Carbonyl compounds	64854-44-0	226.217	M+NH4	C14H24O	6.7785	0.0148546	0	48.9	0.998438	188790	146944	216277	177925	208452	190665	160484	168422	168758	214511	157921	199787	203185	131468	148005	199784	163486	173258	217605	221018	164695	210708
C0169	pos_1578	1,1,1-Trifluoroheptadecan-2-one	1,1,1-三氟庚烷-2-酮	metab_592	B(ii)	-	-	-	-	HMDB0256073	pos	-	-	-	-	Organic oxygen compounds	Organooxygen compounds	Carbonyl compounds	-	372.249	M+ACN+Na	C17H31F3O	6.8341	0.00983941	0	34.5	0.467874	98783.5	148948	97480.8	97059.6	127779	198325	164293	140188	138100	162826	163906	159405	170833	106691	159804	133917	141771	130834	154662	134398	103991	40465.1
C0213	pos_1979	DHAP(18:0)	-	metab_1012	B(ii)	-	-	-	C03805	PW_C006772;HMDB0011133	pos	-	-	-	-	Organic oxygen compounds	Organooxygen compounds	Carbonyl compounds	-	459.248	M+Na	C21H41O7P	6.8341	0.185355	0	69.8	-0.437697	6155.72	12424.5	0	140996	28788	478103	501167	665638	828177	680947	558988	593105	647199	630489	653320	677974	751653	712771	622226	734348	331774	245632
C0226	pos_2039	Isophorone	异佛尔酮	metab_1078	B(i)	-	-	-	C14743	HMDB0031195	pos	-	-	-	-	Organic oxygen compounds	Organooxygen compounds	Carbonyl compounds	78-59-1	156.139	M+NH4	C9H14O	6.6671	0.0197082	77.3	0	1.67332	51626.5	46435.3	65870.4	55111.9	60532.8	53253.8	54678.8	57758.1	45071	63794.9	46040.2	60007.2	60157.4	42287.3	48798	67735.7	50734.5	56228.2	72532.9	73874.2	49172.5	72140.9
C0289	pos_2314	Eutypine	-	metab_1362	B(ii)	-	-	-	C08448	HMDB0301834	pos	-	-	-	-	Organic oxygen compounds	Organooxygen compounds	Carbonyl compounds	121007-17-8	219.102	M+CH3OH+H	C12H10O2	4.8194	0.24935	0	34.3	2.11976	0	0	0	0	0	0	0	0	0	0	0	0	0	0	0	0	0	0	0	0	0	0
C0338	pos_2426	Terreic acid	土酸	metab_1475	B(ii)	-	-	-	-	HMDB0258836	pos	-	-	-	-	Organic oxygen compounds	Organooxygen compounds	Carbonyl compounds	-	155.034	M+H	C7H6O4	3.7873	0.149609	0	37.2	0.670666	51895.2	368.346	1698.36	5134.9	181830	0	0	0	0	0	0	0	0	0	0	0	0	0	0	0	0	0
C0366	pos_2479	3,4-Dihydroxybenzaldehyde	3,4-二羟基苯甲醛	metab_1529	B(i)	map00950	Isoquinoline alkaloid biosynthesis	异喹啉生物碱生物合成	C16700	HMDB0059965	pos	-	-	Metabolism	Biosynthesis of other secondary metabolites	Organic oxygen compounds	Organooxygen compounds	Carbonyl compounds	139-85-5	139.039	M+H	C7H6O3	3.403	0.0191599	51.7	0	1.49354	331520	32162.3	89064.1	43101.2	299225	24582.7	30450.3	23789.4	26501.5	31032.1	29369.1	28844.4	27791.5	25704.5	39279.1	30918.7	25149.1	26373.5	23079	28209.3	58900.1	51236.8
C0369	pos_2487	2-Hydroxyacetophenone	2-羟基苯乙酮	metab_1537	B(i)	-	-	-	C07189	HMDB0245150;HMDB0032568	pos	-	-	-	-	Organic oxygen compounds	Organooxygen compounds	Carbonyl compounds	118-93-4;582-24-1	137.06	M+H	C8H8O2	3.347	0.0255158	47.1	0	1.94672	247375	277125	286705	273761	246396	267324	260055	275751	260020	298276	259935	252875	234308	252629	257512	241984	265594	248712	241475	243053	310079	272884
C0401	pos_2573	Benzoquinoneacetic acid	苯醌乙酸	metab_1624	B(ii)	-	-	-	-	HMDB0002334	pos	-	-	-	-	Organic oxygen compounds	Organooxygen compounds	Carbonyl compounds	10275-07-7	199.06	M+CH3OH+H	C8H6O4	2.9478	0.0172026	0	38.8	2.18782	11818.2	12351.5	43826.4	5577.51	9172.44	13621.7	53264.3	23815.3	553.285	36267.4	13143.2	16564.3	20679.7	17823.7	16938.1	75662.8	63761.8	24241.2	41813.3	19788.8	0	0
C0454	pos_2783	4-Hydroxybenzaldehyde	4-羟基苯甲醛	metab_1848	B(i)	map01100	Metabolic pathways	代谢途径	C00633	HMDB0011718;MJDBOTE0000554	pos	-	-	Metabolism	Global and overview maps	Organic oxygen compounds	Organooxygen compounds	Carbonyl compounds	123-08-0	123.044	M+H	C7H6O2	1.2923	0.0078684	77.5	0	3.44905	1.0297e+06	1.22225e+06	1.05861e+06	1.37651e+06	962684	898769	930799	847447	1.44429e+06	879036	897073	1.1024e+06	923733	1.06871e+06	1.2207e+06	851364	916018	982224	992883	940126	1.05817e+06	1.11717e+06
C0530	pos_310	Xanthoxylin	黄嘌呤	metab_2166	B(ii)	-	-	-	C10726	HMDB0029645	pos	-	-	-	-	Organic oxygen compounds	Organooxygen compounds	Carbonyl compounds	90-24-4	179.071	M+H-H2O, M+H	C10H12O4	1.7071	0.0389229	0	52.3	1.98553	445.755	0	0	757.492	455.629	884.177	0	424.669	0	467.995	418.489	431.782	0	606.757	0	2904.27	455.325	537.82	855.976	398.818	1100.48	0
C0571	pos_435	(+/-)-(Z)-2-(5-Tetradecenyl)cyclobutanone	-	metab_2590	B(ii)	-	-	-	-	HMDB0037543	pos	-	-	-	-	Organic oxygen compounds	Organooxygen compounds	Carbonyl compounds	173074-85-6	265.253	M+H, M+H-H2O	C18H32O	6.7785	0.0200368	0	83.6	1.04274	5.00957e+06	4.06629e+06	5.8967e+06	5.22527e+06	5.42723e+06	4.9942e+06	4.37284e+06	4.66808e+06	4.2043e+06	5.54515e+06	4.25935e+06	5.12452e+06	5.18575e+06	3.77327e+06	4.13904e+06	5.2574e+06	4.73162e+06	4.39297e+06	5.45987e+06	5.86141e+06	4.62085e+06	6.29193e+06
C0578	pos_454	(3Z,6Z)-3,6-Nonadienal	（3Z，6Z）-3,6-壬二烯醛	metab_2611	B(ii)	map00592;map01110	alpha-Linolenic acid metabolism;Biosynthesis of secondary metabolites	α-亚麻酸代谢;次级代谢产物的生物合成	C16323	HMDB0031152	pos	-	-	Metabolism;Metabolism	Lipid metabolism;Global and overview maps	Organic oxygen compounds	Organooxygen compounds	Carbonyl compounds	21944-83-2	139.112	M+H-H2O, M+H	C9H14O	7.225	0.0211085	0	50.5	1.47629	715319	786495	794634	762616	761474	723651	714985	776435	768772	731290	756305	713679	710331	709442	742797	749211	781080	727678	766418	782316	764769	796091
C0594	pos_540	2-Cyclohexylidenecyclohexanone	2-环己基环己酮	metab_2706	B(ii)	-	-	-	-	HMDB0245090	pos	-	-	-	-	Organic oxygen compounds	Organooxygen compounds	Carbonyl compounds	-	161.133	M+H-H2O, M+H	C12H18O	6.1552	0.0919863	0	43.1	1.66043	13979.6	10423.9	11650.3	31224.9	14820.2	11266.7	8983.38	12220.9	12345.6	7792.59	13651.8	9630.85	10622.2	10887.6	7514.9	9948.05	9563.54	8167.07	10114	8670.32	21294.9	39223.9
C0644	pos_886	Furfural	糠醛	metab_3064	B(i)	map01100	Metabolic pathways	代谢途径	C14279	HMDB0032914	pos	-	-	Metabolism	Global and overview maps	Organic oxygen compounds	Organooxygen compounds	Carbonyl compounds	1998-01-01	97.029	M+H	C5H4O2	0.6796	0.019814	63.9	0	6.37153	108049	101585	154972	111612	116341	358420	274017	355795	142962	267470	241281	123879	293887	243303	161563	346204	236374	184046	307524	243319	295964	312382
C0665	pos_945	5-Methyl-2-furaldehyde	-	metab_3117	B(i)	-	-	-	C11115	HMDB0033002	pos	-	-	-	-	Organic oxygen compounds	Organooxygen compounds	Carbonyl compounds	620-02-0	111.045	M+H	C6H6O2	0.8621	0.00927365	57.8	0	5.01518	47754.3	69427.1	46755.4	65159.6	54923.8	98237.4	122353	121197	86707.2	113423	113023	107012	118717	111172	95790.5	129343	114991	113645	115571	110197	92693	51079.3
C0152	pos_1475	Dihydroceramide	二氢神经酰胺	metab_485	B(ii)	map00600;map01100	Sphingolipid metabolism;Metabolic pathways	鞘脂代谢;代谢途径	C12126	PW_C002905;HMDB0006752;HMDB0011761	pos	-	-	Metabolism;Metabolism	Lipid metabolism;Global and overview maps	Organic acids and derivatives	Carboxylic acids and derivatives	Carboxylic acid derivatives	2304-80-5	330.3	M+H	C19H39NO3	6.3791	0.0655592	0	50.1	-0.0825998	752333	369329	308615	328258	536880	99211	34891.9	6872.17	66630.4	9475.91	8050.16	39774.2	47285.9	14076.3	86746.2	1653.17	9739.35	46655.6	20779.4	13557.2	1.69702e+06	1.36493e+06
C0212	pos_1978	Capsiamide	辣椒酰胺	metab_1011	B(ii)	-	-	-	C17515	HMDB0040940	pos	-	-	-	-	Organic acids and derivatives	Carboxylic acids and derivatives	Carboxylic acid derivatives	64317-66-4	270.279	M+H	C17H35NO	6.8421	0.0122752	0	54.8	0.811814	33844.7	28470.3	25272.4	15970.8	49175.6	37955.3	38198.6	29731.9	27044.3	36284.9	32319.6	20850.7	23436.7	20928.3	33059	22389	28863.9	28649.1	22126.3	40485.4	37611.6	29277.3
C0458	pos_2796	Zanamivir	扎那米韦	metab_1862	B(ii)	-	-	-	C08095	HMDB0014698	pos	-	-	-	-	Organic acids and derivatives	Carboxylic acids and derivatives	Carboxylic acid derivatives	139110-80-8	315.128	M+H-H2O	C12H20N4O7	1.2524	0.0460348	0	39.9	-4.56151	0	0	0	0	0	0	0	0	0	0	0	0	0	0	0	0	0	0	0	0	0	0
C0616	pos_724	2-Deoxy-2,3-dehydro-n-acetyl-neuraminic acid	2-脱氧-2,3-脱氢-n-乙酰基神经氨酸	metab_2901	B(ii)	-	-	-	-	HMDB0245680	pos	-	-	-	-	Organic acids and derivatives	Carboxylic acids and derivatives	Carboxylic acid derivatives	-	274.092	M+H-H2O, M+K	C11H17NO8	1.093	0.0346	0	54.5	0.956926	16787.4	23428.8	16995.1	8980.06	16513.7	2360.46	4985.17	9377.23	3646	4091.27	5944.15	3894.49	4855.16	7686.23	6081.41	3333.31	6609.85	11171.6	12775.4	18660.1	4894.92	51535.2
C0504	pos_3010	N-(3-Phenylpropyl)-3,4-dihydroxybenzylidene cyanoacetamide	N-（3-苯基丙基）-3,4-二羟基亚苄基氰基乙酰胺	metab_2080	B(ii)	-	-	-	-	HMDB0255002;HMDB0259360	pos	-	-	-	-	Phenylpropanoids and polyketides	Linear 1,3-diarylpropanoids	Cinnamylphenols	-	453.136	2M+3H2O+2H	C24H17N5O4	0.6559	0.0644165	0	35.4	-7.19891	0	0	0	0	0	0	0	0	0	0	0	0	0	0	0	0	0	2019.12	0	0	9667.78	2755.35
C0638	pos_869	Fraxin	弗拉辛	metab_3048	B(ii)	-	-	-	C09266	HMDB0252486	pos	-	-	-	-	Phenylpropanoids and polyketides	Coumarins and derivatives	Coumarin glycosides	524-30-1	353.084	M+H-H2O	C16H18O10	0.6479	0.666769	0	33.8	-6.34686	0	0	0	0	0	43528.9	37093.8	64295.6	114830	65224.7	76138.4	76564.2	59413.7	36802.1	50420	27019	61290.7	34052.3	24512.3	33171.9	0	0
C0657	pos_922	Daphnetin glucoside	瑞香素苷	metab_3098	B(ii)	-	-	-	-	HMDB0303778	pos	-	-	-	-	Phenylpropanoids and polyketides	Coumarins and derivatives	Coumarin glycosides	-	363.069	M+Na	C15H16O9	0.7905	0.493237	0	33.8	0.0828969	4933.09	58006	39104.1	76656.3	49770.1	433306	248395	616361	68197.3	231077	293946	26203.7	517913	330436	115252	631234	220088	107429	445196	352704	94286.3	75239.5
C0670	pos_956	Cichoriin	菊苣素	metab_3126	B(ii)	-	-	-	C09206	HMDB0030821	pos	-	-	-	-	Phenylpropanoids and polyketides	Coumarins and derivatives	Coumarin glycosides	531-58-8	363.069	M+Na	C15H16O9	0.894	0.0815643	0	33.8	0.986966	0	8791.36	3249.66	9814.13	10763.1	33571	19644.6	74497.9	0	19338.1	27946.2	0	57100.4	29073.5	15710.1	85444.1	21422.4	6946.84	28060.9	56985.3	4616.25	0
C0582	pos_5	Porson	波森	metab_2661	B(ii)	-	-	-	-	HMDB0030810	pos	-	-	-	-	Phenylpropanoids and polyketides	Diarylheptanoids	Cyclic diarylheptanoids	56222-03-8	387.18	M+H, M+NH4, M+K, 2M+NH4, 2M+Na	C22H26O6	6.1871	0.0232771	0	42.8	0.317691	1.15271e+07	1.10599e+07	1.28519e+07	1.18761e+07	1.16468e+07	1.18001e+07	1.21426e+07	1.04448e+07	1.22807e+07	1.09734e+07	1.22491e+07	1.22647e+07	1.13154e+07	1.25758e+07	9.89489e+06	1.042e+07	1.03838e+07	1.1157e+07	1.18542e+07	9.92406e+06	1.36557e+07	1.04048e+07
C0195	pos_1860	(1R,3S)-3-(6-Aminopurin-9-yl)cyclopentan-1-ol	（1R，3S）-3-（6-氨基嘌呤-9-基）环戊烷-1-醇	metab_892	B(ii)	-	-	-	-	HMDB0242329	pos	-	-	-	-	Nucleosides, nucleotides, and analogues	Nucleoside and nucleotide analogues	Cyclopentyl nucleosides	-	237.146	M+NH4	C10H13N5O	7.6246	0.0117935	0	33.6	2.36179	811097	754785	818748	764510	778770	737257	715984	748816	730470	792478	790452	772142	787477	750408	815312	775626	842959	737856	813123	832255	829913	867699
C0211	pos_1974	(-)-(Z)-Tetrahydro-6-(2-pentenyl)-2H-pyran-2-one	（-）-（Z）-四氢-6-（2-戊烯基）-2H-吡喃-2-酮	metab_1007	B(ii)	-	-	-	-	HMDB0033700	pos	-	-	-	-	Organoheterocyclic compounds	Lactones	Delta valerolactones	25524-95-2	201.149	M+CH3OH+H	C10H16O2	6.866	0.0220575	0	37.3	1.71446	0	13160.6	0	18962.8	8269.93	30098.3	20868.6	15673.2	16738.4	66716.4	21406.1	13797.1	13574.5	197381	21369.5	32416.3	58059	51493.5	16038	44362.7	76131.1	26418.4
C0534	pos_3158	Dihydroxyphenyl-valerolactone	二羟基苯基戊内酯	metab_2226	B(ii)	-	-	-	-	HMDB0251346	pos	-	-	-	-	Organoheterocyclic compounds	Lactones	Delta valerolactones	-	173.058	M+H-2H2O	C11H12O4	0.5693	0.0783113	0	30.8	-9.28877	12185.9	14928.5	13617.9	11292.6	22758.4	16950.7	11630.5	12055.1	10995.7	13864.9	10805.9	10715.1	15015.1	11320	11693.6	11488.3	21049.2	14083.1	14353.4	15000.7	12126.1	10332.7
C0621	pos_77	6-Fluoromevalonate	6-氟甲戊酸盐	metab_2948	B(ii)	-	-	-	-	HMDB0247063	pos	-	-	-	-	Organoheterocyclic compounds	Lactones	Delta valerolactones	-	166.087	M+H-H2O, M+H, M+NH4	C6H9FO3	2.3957	0.00732831	0	35.9	-5.45864	3.40636e+06	4.72703e+06	4.64681e+06	1.18712e+07	3.24579e+06	3.39161e+06	3.14837e+06	2.82445e+06	5.75161e+06	2.6895e+06	2.19062e+06	3.85548e+06	3.89733e+06	3.44265e+06	3.43455e+06	2.13849e+06	1.88655e+06	2.71344e+06	1.83336e+06	1.68553e+06	5.8089e+06	8.84101e+06
C0104	pos_1320	Quinupristin	奎努普斯汀	metab_327	B(ii)	-	-	-	C08032	HMDB0015455	pos	-	-	-	-	Organic acids and derivatives	Peptidomimetics	Depsipeptides	120138-50-3	511.743	M+2H	C53H67N9O10S	3.8674	1.16346	0	55.1	-1.15872	0	0	0	1076.14	0	89371.4	56030.8	120180	64483.9	229011	0	0	0	0	0	37938.1	37562.2	0	70080.2	56761.7	0	0
C0120	pos_1360	Perindoprilat glucuronide	培哚普利葡糖苷酸	metab_369	B(ii)	-	-	-	-	HMDB0060863;PW_C040678	pos	-	-	-	-	Organic acids and derivatives	Peptidomimetics	Depsipeptides	-	555.192	M+K	C23H36N2O11	4.3234	0.216921	0	68.3	-6.62979	0	0	0	0	0	0	0	0	0	0	0	0	0	0	0	0	0	0	0	0	0	0
C0038	pos_109	1-O-Isopentyl-3-O-octadec-2-enoyl glycerol	1-O-异戊基-3-O-十八烷基-2-烯醇甘油	metab_92	B(ii)	-	-	-	-	HMDB0302897	pos	-	-	-	-	Lipids and lipid-like molecules	Glycerolipids	Diradylglycerols	-	427.378	M+H, 2M+Na, 2M+NH4	C26H50O4	7.225	0.0133604	0	72.8	0.51784	7.01966e+07	7.26705e+07	7.46717e+07	7.23741e+07	6.97241e+07	6.9228e+07	6.76438e+07	7.18871e+07	6.85048e+07	6.73819e+07	6.84585e+07	6.43505e+07	6.5927e+07	6.63557e+07	6.83902e+07	6.94859e+07	7.14286e+07	6.66273e+07	6.98257e+07	6.99716e+07	7.19524e+07	7.32919e+07
C0041	pos_111	DG(12:0/12:0/0:0)	-	metab_115	B(ii)	-	-	-	C00165	PW_C043357;HMDB0093027	pos	-	-	-	-	Lipids and lipid-like molecules	Glycerolipids	Diradylglycerols	-	474.415	M+NH4, 2M+Na, M+H	C27H52O5	7.177	0.0180552	0	70.3	0.247326	17757.6	13878.7	6483.83	18325.9	30255.2	133435	109779	158080	26401	261202	132055	138703	68325.8	330700	173190	80354.8	254490	350746	68398.5	100432	374691	63025.2
C0159	pos_1521	DG(12:0/8:0/0:0)	-	metab_535	B(ii)	-	-	-	-	HMDB0093019	pos	-	-	-	-	Lipids and lipid-like molecules	Glycerolipids	Diradylglycerols	-	383.316	M+H-H2O	C23H44O5	6.5793	1.16599	0	31.2	0.0125241	75277.6	82643.7	0	0	0	0	75952.4	86660.4	19630.9	48334.5	66512.1	184467	47232.6	30455.2	49534.1	10706.9	21347.5	22585.5	45964.4	28418.5	31529.9	3643.86
C0202	pos_1909	DG(8:0/12:0/0:0)	-	metab_942	B(ii)	-	-	-	C00165	PW_C062170;HMDB0092903	pos	-	-	-	-	Lipids and lipid-like molecules	Glycerolipids	Diradylglycerols	-	383.316	M+H-H2O	C23H44O5	7.4165	0.0342748	0	35	-0.181809	70545.6	30938	0	0	0	232251	268045	158270	205028	266625	365370	195562	130079	198669	74790.7	71088.7	126342	171983	133864	129805	26076.4	3768
C0214	pos_1982	DG(i-19:0/20:0/0:0)	-	metab_1016	B(ii)	-	-	-	C00165	PW_C064489;HMDB0094083	pos	-	-	-	-	Lipids and lipid-like molecules	Glycerolipids	Diradylglycerols	-	730.632	M+ACN+Na	C42H82O5	6.8103	0.0124811	0	82.1	-0.0616262	1.72096e+06	1.64164e+06	2.04718e+06	1.81768e+06	1.88041e+06	2.00272e+06	1.53349e+06	1.64022e+06	1.45029e+06	1.88102e+06	1.40357e+06	1.63557e+06	1.81702e+06	1.23019e+06	1.59826e+06	1.63443e+06	1.71586e+06	1.57918e+06	1.54664e+06	1.62605e+06	1.72377e+06	1.83517e+06
C0432	pos_27	DG(10:0/i-12:0/0:0)	-	metab_1759	B(ii)	-	-	-	C00165	HMDB0092965;PW_C064342	pos	-	-	-	-	Lipids and lipid-like molecules	Glycerolipids	Diradylglycerols	-	411.347	M+H-H2O, M+H, M+NH4, 2M+Na	C25H48O5	7.0015	0.0442348	0	34.4	-0.0234527	215433	222045	3505	22424.9	82689.1	340738	555762	451751	271006	826956	744942	614989	291364	1.05479e+06	480590	353504	676995	817206	271574	326470	826038	131933
C0476	pos_29	DG(8:0/i-12:0/0:0)	-	metab_1972	B(ii)	-	-	-	C00165	PW_C064417;HMDB0092905	pos	-	-	-	-	Lipids and lipid-like molecules	Glycerolipids	Diradylglycerols	-	383.316	M+H-H2O, M+NH4, 2M+Na, M+H	C23H44O5	6.858	0.0392476	0	78.6	0.127142	435876	375167	35030.8	379269	327441	653491	909360	649342	537840	1.36274e+06	988504	735967	422033	2.62921e+06	610431	776144	1.13786e+06	1.05909e+06	570942	908507	1.49697e+06	468228
C0538	pos_32	DG(8:0/10:0/0:0)	-	metab_2266	B(ii)	-	-	-	C00165	HMDB0092901;PW_C062185	pos	-	-	-	-	Lipids and lipid-like molecules	Glycerolipids	Diradylglycerols	-	395.277	M+NH4, 2M+Na, M+Na, M+H	C21H40O5	6.7231	0.0157795	0	34.3	0.0865455	590440	1.56223e+06	654156	4.75683e+06	887529	1.69645e+06	1.55279e+06	1.32834e+06	988560	3.32211e+06	854619	776584	1.15147e+06	1.33317e+07	1.03718e+06	2.65238e+06	2.83821e+06	2.64798e+06	1.79096e+06	2.79623e+06	5.39244e+06	1.00642e+07
C0576	pos_450	DG(14:0/12:0/0:0)	-	metab_2607	B(i)	-	-	-	-	HMDB0093327	pos	-	-	-	-	Lipids and lipid-like molecules	Glycerolipids	Diradylglycerols	-	467.41	M+H-H2O, M+NH4	C29H56O5	7.4005	0.0978023	38.1	0	0.477539	176176	93671.4	137811	34310.2	41979.3	112478	125942	155559	20829.8	179257	287368	325835	256404	293526	153912	91178.6	194238	221663	62387.4	73293.4	180714	21112.2
C0033	pos_108	Geranylcitronellol	香叶醇	metab_81	B(ii)	-	-	-	-	HMDB0032147	pos	-	-	-	-	Lipids and lipid-like molecules	Prenol lipids	Diterpenoids	36237-66-8	310.311	M+H, M+NH4, M+H-H2O	C20H36O	6.9297	0.0087384	0	32.2	0.447726	9.77915e+06	6.65126e+06	1.23423e+07	8.07336e+06	1.22627e+07	1.04041e+07	9.00969e+06	9.1678e+06	7.95066e+06	1.11053e+07	8.82541e+06	1.03119e+07	1.01827e+07	6.97265e+06	8.21889e+06	9.89177e+06	9.38258e+06	8.82109e+06	1.07443e+07	1.20672e+07	7.8806e+06	1.04698e+07
C0149	pos_1463	Phytanic acid	植酸	metab_472	B(ii)	-	-	-	C01607	PW_C000639;HMDB0000801;HMDB0062520;LMPR0104010004	pos	-	-	-	-	Lipids and lipid-like molecules	Prenol lipids	Diterpenoids	14721-66-5	330.337	M+NH4	C20H40O2	6.3391	0.0208808	0	63.6	0.252205	881582	186820	131618	150760	150139	224372	331139	440856	177242	189899	219641	271354	241445	261765	326964	258139	161696	236285	196254	281315	257925	145058
C0174	pos_1610	Serratol	沙雷托	metab_623	B(ii)	-	-	-	-	HMDB0039827	pos	-	-	-	-	Lipids and lipid-like molecules	Prenol lipids	Diterpenoids	67814-27-1	323.294	M+CH3OH+H	C20H34O	7.1531	0.044929	0	31.2	-0.0233428	17889.5	33165.6	47929.1	41962	45589.4	44244.5	46237.6	47947.5	47954.8	48076.2	23619.3	27228.9	34835.1	40812.1	49626.4	47277.5	50602.4	46010.6	49714.2	39019.8	37597.2	39841.4
C0220	pos_2001	Sclareol	雪松醇	metab_1039	B(ii)	map00904;map01110	Diterpenoid biosynthesis;Biosynthesis of secondary metabolites	二萜生物合成;次级代谢产物的生物合成	C09183	HMDB0036827;LMPR0104030010;MJDBOTE0001479	pos	-	-	Metabolism;Metabolism	Metabolism of terpenoids and polyketides;Global and overview maps	Lipids and lipid-like molecules	Prenol lipids	Diterpenoids	515-03-7	326.305	M+NH4	C20H36O2	6.739	0.208482	0	37.6	-0.0144749	45762.3	84054	52428.7	117360	38749.4	22626.9	56688.6	30847.6	4899.6	5117.3	0	15152.4	6970.11	30447.3	17754.8	14595.2	19377.4	14664.8	28108.4	5986.44	194994	438104
C0294	pos_2324	Gibberellin A34	赤霉素A34	metab_1372	B(ii)	map00904	Diterpenoid biosynthesis	二萜生物合成	C11868	LMPR0104170025;HMDB0303448	pos	-	-	Metabolism	Metabolism of terpenoids and polyketides	Lipids and lipid-like molecules	Prenol lipids	Diterpenoids	32630-92-5	331.154	M+H-H2O	C19H24O6	4.5794	0.0360135	0	49.2	0.758553	2509.66	0	7024.1	0	1517.03	0	14518.2	10766.5	46605.1	4233.92	2334.11	1123.82	4473.43	18376.6	1054.79	19499.8	6651.93	6336.06	1417.47	8734.84	5058.59	0
C0583	pos_502	Sclareol oxide	氧化月桂醇	metab_2665	B(ii)	map00904;map01110	Diterpenoid biosynthesis;Biosynthesis of secondary metabolites	二萜生物合成;次级代谢产物的生物合成	C09183	HMDB0036827;HMDB0258180	pos	-	-	Metabolism;Metabolism	Metabolism of terpenoids and polyketides;Global and overview maps	Lipids and lipid-like molecules	Prenol lipids	Diterpenoids	515-03-7	263.237	M+H, M+H-H2O	C18H30O	6.6671	0.0135998	0	39.5	1.29718	7.07087e+06	5.41248e+06	9.12931e+06	7.50857e+06	8.26936e+06	7.36715e+06	5.98569e+06	6.94734e+06	6.12776e+06	8.60398e+06	5.87433e+06	7.63727e+06	8.06834e+06	5.22182e+06	5.82055e+06	8.35345e+06	6.62726e+06	6.15948e+06	8.81931e+06	9.44133e+06	6.35433e+06	9.50095e+06
C0154	pos_1490	18R-hydroxy-5Z,8Z,11Z,14Z,16E-eicosapentaenoic acid	18R-羟基-5Z，8Z，11Z，14Z，16E二十碳五烯酸	metab_502	B(ii)	-	-	-	C18177	HMDB0062222;LMFA03070025	pos	-	-	-	-	Lipids and lipid-like molecules	Fatty Acyls	Eicosanoids	-	341.206	M+Na	C20H30O3	6.4431	0.0888455	0	63.6	-7.68386	203758	1581.4	81860.8	85328.5	87668	0	0	0	0	0	0	0	0	42951.3	0	0	0	2289.16	0	0	31294.4	159300
C0166	pos_1555	15(S)-Hydroxyeicosatrienoic acid	15（S）-羟基二十碳三烯酸	metab_569	B(ii)	-	-	-	-	HMDB0005045	pos	-	-	-	-	Lipids and lipid-like molecules	Fatty Acyls	Eicosanoids	13-16-1	355.284	M+CH3OH+H	C20H34O3	6.7231	0.0183129	0	32.7	-0.435249	851597	399483	374592	1.31283e+06	413646	262281	790875	667491	393582	676177	562000	628002	368151	2.14444e+06	468838	500452	503355	598095	547085	528427	1.07363e+06	1.94525e+06
C0173	pos_1604	Butaprost	布塔普罗斯特	metab_616	B(ii)	-	-	-	-	HMDB0249457	pos	-	-	-	-	Lipids and lipid-like molecules	Fatty Acyls	Eicosanoids	-	447.249	M+K	C24H40O5	7.0972	0.666894	0	32.5	-5.16106	82848.4	101405	101759	66506.2	3396.18	0	0	0	2789.9	0	0	0	0	0	0	0	0	0	0	0	16615	214904
C0235	pos_2094	Prostaglandin A2	前列腺素A2	metab_1135	B(ii)	map00590;map01100	Arachidonic acid metabolism;Metabolic pathways	花生四烯酸代谢;代谢途径	C05953	PW_C001699;LMFA03010035;HMDB0242292;HMDB0302203;HMDB0002752	pos	Lipids	Eicosanoids	Metabolism;Metabolism	Lipid metabolism;Global and overview maps	Lipids and lipid-like molecules	Fatty Acyls	Eicosanoids	13345-50-1	352.246	M+NH4	C20H30O4	6.5473	0.00503075	0	38.4	-7.20963	1.46027e+06	777803	763164	1.11351e+06	694749	2.35945e+06	755695	1.63664e+06	1.06116e+06	846374	1.4464e+06	632160	749718	703948	745098	1.12315e+06	888852	755449	608497	2.05622e+06	695988	627398
C0227	pos_2041	11-Aminoundecanoic Acid	-	metab_1081	B(i)	-	-	-	C19325	HMDB0032669	pos	-	-	-	-	Lipids and lipid-like molecules	Steroids and steroid derivatives	Ergostane steroids	2432-99-7;211486-12-3	184.17	M+H-H2O	C11H23NO2	6.6671	0.0235536	62.1	0	1.30577	169276	142661	219782	179846	201326	189121	164253	187929	166942	214843	158659	198775	198065	119774	162024	211825	176939	180602	213431	238453	157716	218195
C0693	pos_2264	Estrone	雌酮	metab_3181	B(ii)	map01100	Metabolic pathways	代谢途径	C00468	HMDB0000145;LMST02010004;HMDB0001425;PW_C000094;MJDBOTE0000769	pos	Steroids;Hormones and transmitters	18-Carbon atoms;Steroid hormones	Metabolism	Global and overview maps	Lipids and lipid-like molecules	Steroids and steroid derivatives	Estrane steroids	481-97-0;53-16-7	271.169	M+H	C18H22O2	6.0432	0.0764125	0	50	0.857647	0	0	0	0	0	0	0	0	0	0	0	0	0	0	0	0	0	0	0	0	0	0
C0025	pos_1063	Tazolol	他唑醇	metab_65	B(ii)	-	-	-	-	HMDB0258752	pos	-	-	-	-	Organic oxygen compounds	Organooxygen compounds	Ethers	-	474.219	2M+ACN+H	C9H16N2O2S	1.5233	0.0276587	0	44.7	-4.01126	29656.7	59653.6	86649.6	151083	28786.8	94984.5	88940.4	92917.4	152244	23090	100519	91508.5	125753	158424	135494	81840.6	35081.9	93289.5	72779.5	80262.1	6418.49	2424.07
C0128	pos_1376	Cadabicine	卡达比辛	metab_385	B(ii)	-	-	-	-	HMDB0033451	pos	-	-	-	-	Organic oxygen compounds	Organooxygen compounds	Ethers	99964-83-7	468.25	M+CH3OH+H	C25H29N3O4	4.6434	0.0865068	0	56.2	1.08418	0	0	0	0	0	0	25024.6	34454.7	0	4191.73	0	9323.69	16225.2	7596.42	14839.8	34893.9	0	0	5079.3	2488.3	0	0
C0249	pos_2181	2-(Octadecyloxy)ethanol	2-（十八烷氧基）乙醇	metab_1228	B(ii)	-	-	-	-	HMDB0244951	pos	-	-	-	-	Organic oxygen compounds	Organooxygen compounds	Ethers	-	359.288	M+2Na-H	C20H42O2	6.3071	0.0145054	0	30.3	-4.55086	1.58398e+06	1.70067e+06	1.56668e+06	1.67424e+06	1.59748e+06	1.67781e+06	1.62427e+06	1.67984e+06	1.64696e+06	1.78795e+06	1.68878e+06	1.67754e+06	1.63603e+06	1.59082e+06	1.58266e+06	1.64011e+06	1.68502e+06	1.57973e+06	1.62262e+06	1.57986e+06	1.7077e+06	1.60915e+06
C0029	pos_1071	Hydroxypropionylcarnitine	羟基丙酰卡尼汀	metab_73	B(ii)	-	-	-	-	HMDB0013125;LMFA07070074	pos	-	-	-	-	Lipids and lipid-like molecules	Fatty Acyls	Fatty acid esters	-	234.134	M+H	C10H19NO5	1.6911	0.0303365	0	33.5	1.97654	0	0	649.619	0	0	0	0	0	0	0	0	0	0	0	0	0	0	0	0	0	0	0
C0219	pos_1995	Cetyl recinoleate	环辛酸十六酯	metab_1030	B(ii)	-	-	-	-	HMDB0249839	pos	-	-	-	-	Lipids and lipid-like molecules	Fatty Acyls	Fatty acid esters	-	540.535	M+NH4	C34H66O3	6.747	0.0583378	0	67.3	0.600316	0	0	0	0	0	0	11074.6	6666.46	4224.03	0	4708.87	6610.8	7577.61	4642.99	0	5105.35	6852.32	3385.18	0	6426.28	0	0
C0255	pos_2200	Polyoxyethylene 40 monostearate	聚氧乙烯40单硬脂酸酯	metab_1250	B(ii)	-	-	-	-	HMDB0032477	pos	-	-	-	-	Lipids and lipid-like molecules	Fatty Acyls	Fatty acid esters	9004-99-3	346.332	M+NH4	C20H40O3	6.2511	0.0476128	0	71.7	0.248234	127732	103469	59994.7	59457.3	57878.8	66805.5	87970.2	82144.1	92368	76578.5	74781.1	73220	79340.8	85560.8	71789.7	60067.4	59632.6	90672.9	81317.1	74198.7	60036.9	53269.2
C0262	pos_2232	Castaneiolide	-	metab_1281	B(ii)	-	-	-	-	HMDB0034876	pos	-	-	-	-	Lipids and lipid-like molecules	Fatty Acyls	Fatty acid esters	125300-50-7	385.167	M+H-2H2O	C22H28O8	6.1552	0.0437715	0	38.6	6.1722	45955.8	6964.45	29387.2	129265	4803.86	4805.31	5900.75	740.491	0	267.472	0	512.477	525.275	13408	165.065	1658.25	0	1719.88	239.155	3256.91	71501	118810
C0413	pos_2603	Fenvalerate	氰戊菊酯	metab_1656	B(ii)	-	-	-	C10988	HMDB0031791	pos	-	-	-	-	Lipids and lipid-like molecules	Fatty Acyls	Fatty acid esters	51630-58-1	384.115	M+H-2H2O	C25H22ClNO3	2.7793	0.0185917	0	56.4	0.487263	1.20333e+06	507228	779835	391028	543019	5178.99	1707.15	15276.3	44450.3	1241.92	42247.1	22305	52173	29792.8	30619.1	31174.5	21092.6	22294.8	3916.91	38989.7	606416	188205
C0518	pos_3042	Permethrin	氯菊酯	metab_2111	B(ii)	-	-	-	C14388	HMDB0015604	pos	-	-	-	-	Lipids and lipid-like molecules	Fatty Acyls	Fatty acid esters	52645-53-1	423.111	M+CH3OH+H	C21H20Cl2O3	0.6167	1.28154	0	39.3	-3.34846	0	10940.2	0	7691.54	0	32879.3	93164	84394.3	68902.7	46585	140499	119726	62350.9	128101	113127	146508	80138.2	17896.2	155438	56898.2	33682.5	1480.57
C0623	pos_78	3,4,5-Trihydroxypentanoylcarnitine	3,4,5-三羟基戊酰肉碱	metab_2959	B(ii)	-	-	-	-	HMDB0241652	pos	-	-	-	-	Lipids and lipid-like molecules	Fatty Acyls	Fatty acid esters	-	294.155	M+H-H2O, M+H, M+H-2H2O	C12H23NO7	1.6991	0.00889612	0	42.8	0.989159	1065.02	0	0	20.4605	949.322	4360.55	3415.83	5082.87	7014.51	13.4366	31.7472	3914.31	0	9214.08	1234.66	0	1122.71	924.55	5537.49	3117.7	1210.76	7.5726
C0013	pos_1023	Thioapfelsaure	硫代阿非索	metab_25	B(ii)	-	-	-	-	HMDB0259000	pos	-	-	-	-	Lipids and lipid-like molecules	Fatty Acyls	Fatty acids and conjugates	-	176.038	M+ACN+H	C4H6O3S	1.2284	0.0383284	0	41.7	3.60611	0	0	0	0	0	0	0	0	0	0	0	0	0	0	0	0	0	0	0	0	0	0
C0024	pos_1061	Aminocaproic Acid	氨基己酸	metab_63	B(i)	map01100	Metabolic pathways	代谢途径	C02378	HMDB0001901;PW_C001268	pos	-	-	Metabolism	Global and overview maps	Lipids and lipid-like molecules	Fatty Acyls	Fatty acids and conjugates	60-32-2	263.197	2M+H	C6H13NO2	1.5233	0.0327033	36.5	0	1.28104	0	844.547	0	9845.34	0	0	0	0	5187.95	0	0	2240.95	0	0	0	0	0	0	0	0	0	0
C0137	pos_1410	(S)-10,16-Dihydroxyhexadecanoic acid	（S） -10,16-二羟基十六酸	metab_420	B(ii)	map00073	Cutin, suberine and wax biosynthesis	角质、木栓碱和蜡的生物合成	C08285	HMDB0037798	pos	-	-	Metabolism	Lipid metabolism	Lipids and lipid-like molecules	Fatty Acyls	Fatty acids and conjugates	69232-67-3	306.264	M+NH4	C16H32O4	5.7392	0.677644	0	64.4	0.946033	0	0	0	0	0	0	0	0	0	0	0	0	0	0	0	0	0	0	0	0	0	0
C0147	pos_1452	Ricinoleic acid	蓖麻油酸	metab_462	B(ii)	-	-	-	C08365	LMFA02000184;HMDB0034297	pos	-	-	-	-	Lipids and lipid-like molecules	Fatty Acyls	Fatty acids and conjugates	141-22-0	316.285	M+NH4	C18H34O3	6.2751	0.0237011	0	58.8	0.285307	348184	93829.5	166430	207578	501670	0	4594.89	1359.93	14261.5	5287.7	4274.32	7052.75	7523.82	6264.15	8507.17	1440.7	1409.37	6826.84	0	7698.47	920260	2.00927e+06
C0150	pos_1466	Sapienic acid	皂甙酸	metab_475	B(ii)	-	-	-	C21942	LMFA01030267;HMDB0257483	pos	-	-	-	-	Lipids and lipid-like molecules	Fatty Acyls	Fatty acids and conjugates	17004-51-2	272.259	M+NH4	C16H30O2	6.3471	0.0342652	0	90.6	1.91216	4944.66	8637.09	2678.95	5754.17	9208.65	3239.41	6091.31	11590.7	12834.4	2977.22	0	3466.95	1474.28	5559.02	4264.08	4381.8	3205.59	7152.33	5231.3	2589.94	21849.5	12341.2
C0151	pos_1469	Erucic acid	芥酸	metab_478	B(ii)	map01040	Biosynthesis of unsaturated fatty acids	不饱和脂肪酸的生物合成	C08316	HMDB0002068	pos	Lipids	Fatty acids	Metabolism	Lipid metabolism	Lipids and lipid-like molecules	Fatty Acyls	Fatty acids and conjugates	112-86-7	356.353	M+NH4	C22H42O2	6.3551	0.0143885	0	35.4	0.724626	87292.3	38023.9	11518.5	10018.6	5648.79	14489	51904.6	29324	34711.3	16594.9	19543.5	25301	29686.9	34816.9	29400.4	18269.2	22304.6	41925.6	28432.9	22049.7	13110.5	3581.14
C0153	pos_1489	9,10-Epoxy-18-hydroxy-octadecanoic acid	9,10-环氧-18-羟基十八酸	metab_500	B(ii)	map00073	Cutin, suberine and wax biosynthesis	角质、木栓碱和蜡的生物合成	C19620	HMDB0302107	pos	-	-	Metabolism	Lipid metabolism	Lipids and lipid-like molecules	Fatty Acyls	Fatty acids and conjugates	-	279.232	M+H-2H2O	C18H34O4	6.4431	0.0153159	0	53.3	0.640516	1.46015e+06	195415	634960	828547	651550	142256	131195	141080	50161.7	89376.7	68497.4	88668.4	87411.5	624434	74393.1	145403	94775.6	114848	128464	111652	790047	1.9849e+06
C0158	pos_1519	Floionolic acid	氟离子酸	metab_532	B(ii)	map00073	Cutin, suberine and wax biosynthesis	角质、木栓碱和蜡的生物合成	C19621	HMDB0034295	pos	-	-	Metabolism	Lipid metabolism	Lipids and lipid-like molecules	Fatty Acyls	Fatty acids and conjugates	17705-68-9	315.253	M+H-H2O	C18H36O5	6.5713	0.00779726	0	48.9	0.457013	730201	775890	696652	746279	739766	733671	709474	741972	727020	715775	722206	702172	666612	728755	708458	723124	726637	666888	688253	719014	750200	761898
C0163	pos_1534	FAHFA(16:0/13-O-18:0)	-	metab_549	B(ii)	-	-	-	-	LMFA07090008;HMDB0112121	pos	-	-	-	-	Lipids and lipid-like molecules	Fatty Acyls	Fatty acids and conjugates	-	556.53	M+NH4	C34H66O4	6.6273	0.0358612	0	75.8	0.995362	0	5985.02	5600.59	0	10776.2	23326.7	25486.7	27430.7	41370.6	16656.4	16645.6	7314.55	34008.3	34740.4	27493.9	9203.66	26338.6	27076.7	11497.7	17269.9	7440.7	36922.9
C0167	pos_1568	Nonadecanoic acid	壬二酸	metab_583	B(ii)	-	-	-	C16535	LMFA01010019;HMDB0000772	pos	-	-	-	-	Lipids and lipid-like molecules	Fatty Acyls	Fatty acids and conjugates	646-30-0	316.321	M+NH4	C19H38O2	6.7548	0.141945	0	53.1	0.293406	26239.6	20293.3	36537	26648.3	51455.2	44360.1	37367.7	37320.8	24254.3	48471.9	47305.6	38285.1	32814.7	18484.6	35282.5	48369.8	37376.6	33552.1	42515	45776.4	21438.7	28466.3
C0191	pos_1821	Caproic acid	己酸	metab_851	B(ii)	-	-	-	C01585	PW_C000412;HMDB0000535;LMFA01010006	pos	Organic acids;Lipids	Carboxylic acids;Fatty acids	-	-	Lipids and lipid-like molecules	Fatty Acyls	Fatty acids and conjugates	142-62-1	139.073	M+Na	C6H12O2	7.6566	0.0136485	0	31.6	1.23111	110820	91893.7	71445.5	86570.1	89162.4	52261.4	47090	97007.4	71394.4	87175.6	101375	71275.8	88752.8	96544.1	113159	75390.3	78875.2	63326.2	107400	88336.1	109147	99332.1
C0194	pos_1857	16-Hydroxy-10-oxohexadecanoic acid	16-羟基-10-氧代十六烷酸	metab_888	B(ii)	-	-	-	-	HMDB0041287	pos	-	-	-	-	Lipids and lipid-like molecules	Fatty Acyls	Fatty acids and conjugates	53833-25-3	309.204	M+Na	C16H30O4	7.6246	0.0107949	0	36.2	0.169415	1.52707e+06	1.3541e+06	1.53847e+06	1.45261e+06	1.53773e+06	1.40878e+06	1.38081e+06	1.38045e+06	1.42276e+06	1.51174e+06	1.54973e+06	1.43477e+06	1.53909e+06	1.36658e+06	1.48864e+06	1.44838e+06	1.53181e+06	1.40176e+06	1.49823e+06	1.55511e+06	1.54513e+06	1.54898e+06
C0207	pos_1941	Paullinic acid	保林酸	metab_975	B(ii)	-	-	-	C21946	HMDB0035159;LMFA01030367	pos	-	-	-	-	Lipids and lipid-like molecules	Fatty Acyls	Fatty acids and conjugates	17735-94-3	293.284	M+H-H2O	C20H38O2	7.1372	0.0624233	0	41.5	0.541043	42336	28549.8	61211.8	28024.6	62010.1	48941.7	34810.3	38423.4	28375.8	37095.1	32686.8	46177.7	47556.9	23023.5	31903.8	41215.5	38050.7	30146.5	46708.2	47689.2	22757.1	46039.8
C0231	pos_2072	17-Octadecynoic acid	17十八炔酸	metab_1112	B(ii)	-	-	-	-	HMDB0244776;LMFA01030575	pos	-	-	-	-	Lipids and lipid-like molecules	Fatty Acyls	Fatty acids and conjugates	-	313.274	M+CH3OH+H	C18H32O2	6.5953	1.35332	0	33.8	1.3814	5981.28	1426.34	1825.45	2158.93	645.239	898.239	3122.29	4484.31	5595.66	2155.61	5865.9	4720.36	4926.29	2583.21	3806.81	2339.86	1156.98	2727.19	3719.8	0	2491.87	4890.66
C0232	pos_2080	5-Hexyl-2-furanoctanoic acid	5-己基-2-呋喃甲酸	metab_1121	B(ii)	-	-	-	C13798	HMDB0112099	pos	-	-	-	-	Lipids and lipid-like molecules	Fatty Acyls	Fatty acids and conjugates	-	327.253	M+CH3OH+H	C18H30O3	6.5873	0.0397199	0	34.4	-0.0406206	23629.8	16824.8	0	78761.5	18846.4	38783.9	91049.3	73965.2	54311.5	147827	51989.6	38147.3	49923.9	566730	45287	131845	95677.2	110097	117545	155358	74497.1	38394.8
C0241	pos_2151	(9Z,12R)-12-Hydroxyoctadec-9-enoic acid	-	metab_1197	B(i)	-	-	-	C08365	HMDB0034297	pos	-	-	-	-	Lipids and lipid-like molecules	Fatty Acyls	Fatty acids and conjugates	141-22-0	281.248	M+H-H2O	C18H34O3	6.3951	0.0303727	46.7	0	0.905772	21354.3	21442.5	13328.6	77153.2	24717.7	0	1497.53	0	0	0	0	0	0	15418.6	1168.54	0	0	0	0	0	52440.2	66358.8
C0246	pos_2170	22-Hydroxydocosanoic acid	22-羟基二十二碳烯酸	metab_1217	B(ii)	map00073	Cutin, suberine and wax biosynthesis	角质、木栓碱和蜡的生物合成	C19623	HMDB0302963;HMDB0304091	pos	-	-	Metabolism	Lipid metabolism	Lipids and lipid-like molecules	Fatty Acyls	Fatty acids and conjugates	-	374.363	M+NH4	C22H44O3	6.3311	0.0454984	0	82.4	0.987617	104586	24069.6	9018.04	9858.62	8493.73	11154.5	17865.6	10274.5	17322	11682.7	6748.87	9976.33	4547.43	10803	7566.3	7791.91	8730.85	14137	14569.5	8274.06	7606	2463.49
C0252	pos_2191	5,6-Epoxy-8,11,14-eicosatrienoic acid	5,6-环氧-8,11,14-二十碳三烯酸	metab_1239	B(ii)	map01100;map00590	Metabolic pathways;Arachidonic acid metabolism	代谢途径;花生四烯酸代谢	C14768	HMDB0002190;HMDB0246887;PW_C001477	pos	-	-	Metabolism;Metabolism	Global and overview maps;Lipid metabolism	Lipids and lipid-like molecules	Fatty Acyls	Fatty acids and conjugates	81246-84-6	338.266	M+NH4	C20H32O3	6.2751	0.0523682	0	56.7	-7.83356	28017.4	14788.4	29139.5	27759.7	39363.3	8964.34	10484.9	5438.31	1436.13	12436.3	3654.02	3755.56	8661.04	3463.11	7662.65	10898.1	5047.45	4614.41	11528.9	9733.37	53734.6	113945
C0257	pos_2217	(9S,10S)-9,10-dihydroxyoctadecanoate	（9S，10S）-9,10-二羟基十八酸酯	metab_1266	B(ii)	-	-	-	C15988	HMDB0059633	pos	-	-	-	-	Lipids and lipid-like molecules	Fatty Acyls	Fatty acids and conjugates	-	334.296	M+NH4	C18H36O4	6.1871	0.0126739	0	46.6	1.01267	21748.7	25115.2	11592.3	13812	36277.7	10842	17196.9	10302.5	26573.6	5469.91	4886.65	10312.1	13404.9	6137.76	7104.06	10218	5417.69	14013.6	11582.5	6488.78	10534.4	15747.2
C0279	pos_2288	16-Hydroxyhexadecanoic acid	16-羟基十六酸	metab_1337	B(ii)	map01100;map00073	Metabolic pathways;Cutin, suberine and wax biosynthesis	代谢途径;角质、木栓碱和蜡的生物合成	C18218	HMDB0006294	pos	-	-	Metabolism;Metabolism	Global and overview maps;Lipid metabolism	Lipids and lipid-like molecules	Fatty Acyls	Fatty acids and conjugates	506-13-8	290.269	M+NH4	C16H32O3	5.6192	0.427667	0	73.9	0.995033	0	0	0	0	0	0	0	0	0	0	0	0	0	0	0	0	0	0	0	0	0	0
C0296	pos_2326	5-Acetamidovalerate	5-乙酰氨基卵酸盐	metab_1374	B(ii)	map01100;map00310	Metabolic pathways;Lysine degradation	代谢途径;赖氨酸降解	C03087	HMDB0012175;LMFA01030987	pos	-	-	Metabolism;Metabolism	Global and overview maps;Amino acid metabolism	Lipids and lipid-like molecules	Fatty Acyls	Fatty acids and conjugates	-	360.213	2M+ACN+H	C7H13NO3	4.5954	0.101532	0	31.7	1.18434	0	0	0	0	0	0	0	0	0	0	0	0	0	0	0	0	0	0	0	0	0	1399.19
C0471	pos_2876	(+/-)-2-Hydroxy-4-(methylthio)butanoic acid	-	metab_1947	B(ii)	-	-	-	-	HMDB0037115	pos	-	-	-	-	Lipids and lipid-like molecules	Fatty Acyls	Fatty acids and conjugates	120-91-2	133.032	M+H-H2O	C5H10O3S	0.9496	0.0122613	0	43.5	1.96902	1.2967e+06	549026	1.57863e+06	891725	609614	203615	323340	253523	1.31679e+06	142715	413588	452756	439912	420475	653648	292220	276562	455753	456112	428245	396100	601881
C0587	pos_512	Bempedoic acid	苯丙烯二酸	metab_2675	B(ii)	-	-	-	-	HMDB0251991	pos	-	-	-	-	Lipids and lipid-like molecules	Fatty Acyls	Fatty acids and conjugates	-	367.246	M+NH4, M+Na	C19H36O5	6.5953	0.00994903	0	37.5	0.0250912	86402.6	206400	64150.6	751340	105050	489064	405983	327943	337616	917623	195800	146576	360207	4.61488e+06	256240	979239	806950	786099	778518	1.11186e+06	517092	367601
C0590	pos_519	(E)-2,6-Dimethyl-2,5-heptadienoic acid	（E） -2,6-二甲基-2,5-庚二酸	metab_2682	B(ii)	-	-	-	-	HMDB0035135	pos	-	-	-	-	Lipids and lipid-like molecules	Fatty Acyls	Fatty acids and conjugates	261949-42-2	172.133	M+H-H2O, M+NH4	C9H14O2	6.5473	0.0192257	0	37.2	1.49205	399928	175960	163462	270104	135894	597600	175449	466624	243856	206907	394551	162481	167743	165328	182021	299798	218605	182055	166838	549227	168353	148349
C0667	pos_948	5-Hydroxypentanoic acid	5-羟基戊酸	metab_3120	B(ii)	-	-	-	C02804	HMDB0061927	pos	-	-	-	-	Lipids and lipid-like molecules	Fatty Acyls	Fatty acids and conjugates	13392-69-3	83.0499	M+H-2H2O	C5H10O3	0.87	0.0284489	0	53	6.00692	33445.4	38335.1	32553.4	30841.6	36366.9	43128.8	41217.4	40144.8	39742	40258.1	40209	39414.2	39690.1	38634.1	37245.9	41621.5	44223.2	48904.5	40313.5	36512.6	39667.7	34856.7
C0668	pos_949	Succinic acid semialdehyde	丁二酸半醛	metab_3121	B(ii)	map01100;map00760;map01200;map00250;map00350;map00650;map00750	Metabolic pathways;Nicotinate and nicotinamide metabolism;Carbon metabolism;Alanine, aspartate and glutamate metabolism;Tyrosine metabolism;Butanoate metabolism;Vitamin B6 metabolism	代谢途径;烟酸和烟酰胺代谢;碳代谢;丙氨酸、天冬氨酸和谷氨酸代谢;酪氨酸代谢;丁酸代谢;维生素B6代谢	C00232	LMFA06000118;HMDB0001259;PW_C000972	pos	Organic acids	Carboxylic acids	Metabolism;Metabolism;Metabolism;Metabolism;Metabolism;Metabolism;Metabolism	Global and overview maps;Metabolism of cofactors and vitamins;Global and overview maps;Amino acid metabolism;Amino acid metabolism;Carbohydrate metabolism;Metabolism of cofactors and vitamins	Lipids and lipid-like molecules	Fatty Acyls	Fatty acids and conjugates	692-29-5	103.04	M+H	C4H6O3	0.87	0.0187094	0	33.8	6.46127	216739	202771	191675	173958	196962	227569	197595	195581	177477	203635	215807	186607	189762	197298	175157	195186	202479	199785	186352	194613	212157	207776
C0669	pos_95	KAPA	KAPA	metab_3122	B(i)	map01100;map00780;map01240	Metabolic pathways;Biotin metabolism;Biosynthesis of cofactors	代谢途径;生物素代谢;-	C01092	HMDB0240687	pos	-	-	Metabolism;Metabolism;Metabolism	Global and overview maps;Metabolism of cofactors and vitamins;Global and overview maps	Lipids and lipid-like molecules	Fatty Acyls	Fatty acids and conjugates	682799-71-9	188.128	M+H-H2O, M+Na, M+H	C9H17NO3	4.4594	0.0317882	38.3	0	1.89249	355415	39227.2	28483.1	206986	27493.8	204809	32670	51213	112210	69222.3	195879	32239.4	33923.3	93141.1	75802.8	109955	86809	34055.5	64948.8	432477	19973.3	39646.5
C0696	pos_2025	Hexadecanedioic acid	十六烷二酸	metab_3184	B(ii)	map01100;map00073	Metabolic pathways;Cutin, suberine and wax biosynthesis	代谢途径;角质、木栓碱和蜡的生物合成	C19615	LMFA01170022;HMDB0000672;HMDB0000712;HMDB0304377	pos	-	-	Metabolism;Metabolism	Global and overview maps;Lipid metabolism	Lipids and lipid-like molecules	Fatty Acyls	Fatty acids and conjugates	42150-38-9;505-54-4	309.204	M+Na	C16H30O4	6.6911	0.00614499	0	39.9	0.349131	1.5697e+06	1.41185e+06	1.41878e+06	1.37202e+06	1.43311e+06	1.42527e+06	1.35096e+06	1.4336e+06	1.37644e+06	1.42518e+06	1.46001e+06	1.39052e+06	1.43769e+06	1.37374e+06	1.4103e+06	1.4708e+06	1.5216e+06	1.38714e+06	1.39545e+06	1.46096e+06	1.4514e+06	1.45944e+06
C0105	pos_1326	5,7-Megastigmadien-9-ol glucoside	5,7-巨豆二烯-9-醇葡萄糖苷	metab_333	B(ii)	-	-	-	-	HMDB0041044	pos	-	-	-	-	Lipids and lipid-like molecules	Fatty Acyls	Fatty acyl glycosides	146610-77-7	379.208	M+Na	C19H32O6	3.9314	0.11125	0	41.6	-3.58896	0	0	0	0	0	0	0	0	0	0	0	0	0	0	0	0	0	0	0	0	0	0
C0116	pos_1352	Dihydrozeatin-O-glucoside	二氢玉米素-O-葡萄糖苷	metab_360	B(ii)	map01110;map00908	Biosynthesis of secondary metabolites;Zeatin biosynthesis	次级代谢产物的生物合成;玉米素生物合成	C16448	HMDB0012214	pos	-	-	Metabolism;Metabolism	Global and overview maps;Metabolism of terpenoids and polyketides	Lipids and lipid-like molecules	Fatty Acyls	Fatty acyl glycosides	62512-96-3	366.177	M+H-H2O	C16H25N5O6	4.2754	0.0245127	0	48.6	0.344742	1452.71	47420.7	46027.5	97831.8	28971.8	15758.6	81214.4	37188.6	379870	0	43476.5	390432	153732	80533.6	177817	68366.7	255543	46664.6	37493.3	1650.85	46330	18406.2
C0134	pos_1392	Methyl (3x,4E,10R)-3,10-dihydroxy-4,11-dodecadiene-6,8-diynoate 10-glucoside	-	metab_402	B(ii)	-	-	-	-	HMDB0040897	pos	-	-	-	-	Lipids and lipid-like molecules	Fatty Acyls	Fatty acyl glycosides	142449-85-2	438.176	M+ACN+H	C19H24O9	5.0755	0.675836	0	40.5	0.561012	0	0	0	0	0	0	0	0	0	0	0	0	0	0	0	0	0	0	0	0	0	0
C0248	pos_2176	Diethylaminoethyl-dextran	二乙氨基乙基葡聚糖	metab_1222	B(ii)	-	-	-	-	HMDB0251242	pos	-	-	-	-	Lipids and lipid-like molecules	Fatty Acyls	Fatty acyl glycosides	-	621.309	M+NH4	C24H45NO16	6.3151	0.701482	0	80.7	2.39426	0	0	0	0	0	150116	370021	294240	66010.4	319317	99114.4	151393	67887.1	209630	11878.2	204820	58011.3	222297	9680.27	14832	0	0
C0344	pos_2438	Prenyl glucoside	丙炔基葡萄糖苷	metab_1487	B(ii)	-	-	-	C09808	HMDB0031876	pos	-	-	-	-	Lipids and lipid-like molecules	Fatty Acyls	Fatty acyl glycosides	117861-55-9	213.113	M+H-2H2O	C11H20O6	3.7073	0.0412251	0	77.5	1.65466	3915.94	21319.2	9294.38	16130.2	26443.7	5350.31	3172.85	2864.44	5824.34	2400.66	5146.2	8794.88	8969.79	8191.56	18682.9	3378.04	12958.4	2683.06	8155.38	0	5311.2	0
C0351	pos_2452	6-(4-O-beta-D-Glucosyl-3-methyl-trans-but-2-enyl-amino)-purine	-	metab_1501	B(ii)	map01110;map00908	Biosynthesis of secondary metabolites;Zeatin biosynthesis	次级代谢产物的生物合成;玉米素生物合成	C03423	HMDB0302640	pos	-	-	Metabolism;Metabolism	Global and overview maps;Metabolism of terpenoids and polyketides	Lipids and lipid-like molecules	Fatty Acyls	Fatty acyl glycosides	-	423.198	M+ACN+H	C16H23N5O6	3.5633	0.140164	0	62.5	-2.23497	0	0	0	0	0	0	0	0	0	0	0	0	0	0	0	0	0	0	0	0	0	0
C0222	pos_2013	Dioctyl sebacate	癸二酸二辛酯	metab_1052	B(ii)	-	-	-	-	HMDB0251115	pos	-	-	-	-	Lipids and lipid-like molecules	Fatty Acyls	Fatty alcohol esters	-	875.731	2M+Na	C26H50O4	6.7151	0.0283398	0	57	0.410221	455954	564502	351426	341512	379340	428120	430917	416846	355861	365143	437095	378381	364589	448847	484254	347848	450730	352436	298453	269502	468453	330415
C0143	pos_1429	1-Hexanol	1-己醇	metab_438	B(ii)	-	-	-	C00854	HMDB0012971	pos	-	-	-	-	Lipids and lipid-like molecules	Fatty Acyls	Fatty alcohols	111-27-3	246.243	2M+ACN+H	C6H14O	6.0672	0.0243472	0	35.9	1.2513	115480	194833	108003	141196	88618.4	126208	149492	121677	150309	129130	122112	114926	101971	125230	127892	94637.8	96395.1	138082	105047	136701	82032.9	91283.8
C0145	pos_1436	(R)-1-O-[b-D-Apiofuranosyl-(1->2)-b-D-glucopyranoside]-1,3-octanediol	（R） -1-O-[b-D-甲呋喃糖基-（1->2）-b-D-吡喃葡萄糖苷]-1,3-辛二醇	metab_445	B(ii)	-	-	-	-	HMDB0032798	pos	-	-	-	-	Lipids and lipid-like molecules	Fatty Acyls	Fatty alcohols	-	419.261	M+H-H2O	C21H40O9	6.1712	0.0216465	0	50.2	-6.146	216964	225868	224107	199613	196201	229595	220894	233910	206973	220262	218456	198971	207624	209036	227673	212662	213987	203674	214247	219782	227851	232972
C0176	pos_1622	Bullatanocin	布拉塔诺辛	metab_636	B(ii)	-	-	-	C08505	HMDB0034739	pos	-	-	-	-	Lipids and lipid-like molecules	Fatty Acyls	Fatty alcohols	-	621.47	M+H-H2O	C37H66O8	7.305	0.061811	0	48.6	-4.0365	0	0	0	19150.7	0	460076	990413	521747	399649	818944	1.3386e+06	865225	354978	624525	700928	513439	489961	979581	320839	266298	107019	10479.7
C0239	pos_2146	Decyl alcohol	癸醇	metab_1191	B(ii)	-	-	-	C01633	HMDB0011624	pos	-	-	-	-	Lipids and lipid-like molecules	Fatty Acyls	Fatty alcohols	112-30-1	358.368	2M+ACN+H	C10H22O	6.4111	0.00969858	0	37.7	0.377206	444384	57861.5	63181.9	68234.5	48415.1	138058	154147	193917	54129.5	96005.6	104015	143371	94436.1	140436	148837	167006	61158.9	186734	74748	223385	137929	44324
C0240	pos_2148	(+/-)-Hydroxycitronellol	-	metab_1193	B(ii)	-	-	-	-	HMDB0030083	pos	-	-	-	-	Lipids and lipid-like molecules	Fatty Acyls	Fatty alcohols	-	390.358	2M+ACN+H	C10H22O2	6.4031	0.103318	0	44.1	0.991315	2141.02	1744.57	0	2097.87	4477.89	0	7164.12	0	0	0	0	0	1814.89	0	0	0	1707.24	3798.27	0	0	0	0
C0271	pos_2252	2-Nonene-1,4-diol	2-壬烯-1,4-二醇	metab_1303	B(ii)	-	-	-	-	HMDB0245271	pos	-	-	-	-	Lipids and lipid-like molecules	Fatty Acyls	Fatty alcohols	-	334.296	2M+NH4	C9H18O2	6.0672	0.0565525	0	53.8	1.02522	0	0	0	1228.27	0	2487.02	0	2410.64	1147.86	0	0	1226.72	0	1538.32	0	0	0	0	0	1191.39	0	0
C0278	pos_2287	3-Hexen-1-ol	3-己烯-1-醇	metab_1336	B(ii)	map00592;map01110	alpha-Linolenic acid metabolism;Biosynthesis of secondary metabolites	α-亚麻酸代谢;次级代谢产物的生物合成	C08492	HMDB0030003;HMDB0302313;HMDB0302264	pos	-	-	Metabolism;Metabolism	Lipid metabolism;Global and overview maps	Lipids and lipid-like molecules	Fatty Acyls	Fatty alcohols	928-96-1	218.212	2M+NH4	C6H12O	5.6352	0.0263991	0	35.6	1.88609	28818.4	44441.5	18275.9	24941.8	13549.1	26290.4	29919.5	17219.4	26698.9	34144.1	27824.1	18741.3	20393.2	32159.4	32635.8	17308.7	17591.7	27209.4	17108.9	33312.4	12139.6	21046.7
C0155	pos_1493	Dodecanamide	月桂酰胺	metab_505	B(ii)	-	-	-	C13831	LMFA08010001;HMDB0251566	pos	-	-	-	-	Lipids and lipid-like molecules	Fatty Acyls	Fatty amides	-	200.201	M+H	C12H25NO	6.4511	0.0044512	0	30.5	1.73734	655863	534275	542344	506059	635628	555975	673219	552437	559643	625259	640123	543713	512293	509491	545660	582354	749737	559471	750878	555413	824209	534782
C0410	pos_26	Oleamide	油酰胺	metab_1651	B(i)	-	-	-	C19670	HMDB0002117;LMFA08010004;HMDB0247607	pos	-	-	-	-	Lipids and lipid-like molecules	Fatty Acyls	Fatty amides	301-02-0	282.279	M+NH4, M+Na, 2M+Na, M+H	C18H35NO	6.7705	0.0107779	83.5	0	0.979612	2.45539e+08	1.93662e+08	2.92615e+08	2.31151e+08	2.7246e+08	2.48946e+08	2.11954e+08	2.25338e+08	2.05616e+08	2.73935e+08	2.15331e+08	2.499e+08	2.61478e+08	1.76187e+08	2.07328e+08	2.52565e+08	2.30398e+08	2.11449e+08	2.72534e+08	2.9113e+08	2.14871e+08	2.72529e+08
C0414	pos_2604	N5-Hexanoylspermidine	N5己基亚精胺	metab_1657	B(ii)	-	-	-	-	HMDB0029568	pos	-	-	-	-	Lipids and lipid-like molecules	Fatty Acyls	Fatty amides	97141-37-2	244.239	M+H	C13H29N3O	2.7793	0.0513331	0	44.1	0.700646	0	0	0	0	0	179370	9599.2	102473	593.054	90028.2	8218.74	1630.3	85836.5	68402.4	24340.9	102311	11298.4	10721.6	37931.5	5729.31	0	0
C0529	pos_31	Palmitic amide	棕榈酰胺	metab_2165	B(ii)	-	-	-	-	HMDB0012273	pos	-	-	-	-	Lipids and lipid-like molecules	Fatty Acyls	Fatty amides	629-54-9	256.264	M+H, M+Na, M+ACN+Na, 2M+H	C16H33NO	6.747	0.0140773	0	56	0.894352	1.98761e+07	1.7531e+07	2.12942e+07	1.80217e+07	2.20635e+07	1.95118e+07	1.89424e+07	1.91966e+07	1.75729e+07	2.10134e+07	1.96003e+07	1.9385e+07	1.9316e+07	1.56366e+07	1.82593e+07	1.94895e+07	1.88929e+07	1.71573e+07	1.97441e+07	2.30043e+07	1.79515e+07	1.99123e+07
C0090	pos_1277	Luteoforol	叶黄素酚	metab_282	B(ii)	map00941	Flavonoid biosynthesis	类黄酮生物合成	C05907	LMPK12020170;HMDB0041310	pos	-	-	Metabolism	Biosynthesis of other secondary metabolites	Phenylpropanoids and polyketides	Flavonoids	Flavans	24897-98-1	291.087	M+H	C15H14O6	3.403	0.0111473	0	50.9	1.32812	6.25962e+06	148500	1.18957e+06	133276	5.25147e+06	10106.1	50469.1	390.024	609.31	9046.26	5973.71	30763.2	4625.5	3475.13	1878.61	691.1	24.8518	69.0067	0	15294.5	491460	382317
C0692	pos_559	Epicatechin	表儿茶素	metab_3180	B(i)	map01100;map00941;map01110	Metabolic pathways;Flavonoid biosynthesis;Biosynthesis of secondary metabolites	代谢途径;类黄酮生物合成;次级代谢产物的生物合成	C09727;C06562	LMPK12020003;HMDB0001871;HMDB0002780	pos	-	-	Metabolism;Metabolism;Metabolism	Global and overview maps;Biosynthesis of other secondary metabolites;Global and overview maps	Phenylpropanoids and polyketides	Flavonoids	Flavans	490-46-0;154-23-4	291.086	M+H, M+Na	C15H14O6	3.8514	0.0211082	92.2	0	0.480471	5.32528e+06	168538	907709	244181	6.59492e+06	287352	174704	60725	0	11823.2	27819.2	4548.61	28885.2	18590.1	7199.81	38894.5	11421.1	7106.55	0	68606.4	446697	204084
C0129	pos_1377	Isorhamnetin	异鼠李素	metab_386	B(i)	-	-	-	C10084	LMPK12110002;HMDB0002655;MJDBOTE0001307	pos	-	-	-	-	Phenylpropanoids and polyketides	Flavonoids	Flavones	480-19-3	317.066	M+H	C16H12O7	4.6914	0.0843601	80.5	0	0.761381	0	0	7101.37	0	2326.71	0	0	0	0	0	0	0	0	0	0	0	0	0	0	0	3273.05	14606.7
C0321	pos_2386	Neohesperidin dihydrochalcone	新橙皮苷二氢查尔酮	metab_1432	B(ii)	-	-	-	-	HMDB0030542	pos	-	-	-	-	Phenylpropanoids and polyketides	Flavonoids	Flavones	20702-77-6	630.24	M+NH4	C28H36O15	4.0274	1.15709	0	59.1	1.13352	0	0	0	0	0	0	0	0	0	0	0	0	0	0	0	0	0	0	0	0	0	0
C0113	pos_1343	(2S,3S,4S,5R)-6-[[3,5-Dihydroxy-2-(4-hydroxy-3-methoxyphenyl)-3,4-dihydro-2H-chromen-7-yl]oxy]-3,4,5-trihydroxyoxane-2-carboxylic acid	（2S，3S，4S，5R）-6-[3,5-二羟基-2-（4-羟基-3-甲氧基苯基）-3,4-二氢-2H-铬-7-基]氧基]-3,4,5-三羟基氧烷-2-羧酸	metab_351	B(ii)	-	-	-	-	HMDB0257723	pos	-	-	-	-	Phenylpropanoids and polyketides	Flavonoids	Flavonoid glycosides	-	522.158	M+ACN+H	C22H24O12	4.1154	0.030084	0	80.3	-6.07391	0	0	0	0	27.6521	0.1115	0.0961	36.1814	1.1535	58.1685	0	81.1111	0.4276	44.7055	0	95.7366	71.1705	0.1353	168.679	0	69.9399	0
C0340	pos_2431	Phlorizine	根皮苷	metab_1480	B(ii)	map00941;map01110	Flavonoid biosynthesis;Biosynthesis of secondary metabolites	类黄酮生物合成;次级代谢产物的生物合成	C01604	HMDB0036634;HMDB0256451	pos	-	-	Metabolism;Metabolism	Biosynthesis of other secondary metabolites;Global and overview maps	Phenylpropanoids and polyketides	Flavonoids	Flavonoid glycosides	60-81-1	469.168	M+CH3OH+H	C21H24O10	3.7553	0.0800544	0	30.2	-4.82652	2701.51	0	47358.2	0	21903.2	0	0	0	0	0	0	0	0	0	0	0	0	0	0	0	0	2010.07
C0374	pos_2494	Petunidin 3-(6''-p-coumaryl-glucoside) 5-glucoside	哌替啶3-（6'-p-香豆素-葡萄糖苷）5-葡萄糖苷	metab_1544	B(ii)	-	-	-	-	HMDB0038100	pos	-	-	-	-	Phenylpropanoids and polyketides	Flavonoids	Flavonoid glycosides	51939-66-3	851.219	M+ACN+Na	C37H39O19+	3.307	0.196733	0	33.4	-7.05276	391287	0	0	0	523965	0	0	0	0	0	0	0	0	0	0	0	0	0	0	0	0	0
C0489	pos_2943	Kaempferol 3-neohesperidoside-7-(2''-p-coumaryllaminaribioside)	山奈酚3-新橙皮糖苷-7-（2'-p-香豆苷）	metab_2017	B(ii)	-	-	-	-	HMDB0041458;LMPK12111827	pos	-	-	-	-	Phenylpropanoids and polyketides	Flavonoids	Flavonoid glycosides	-	533.156	M+2H	C48H56O27	0.7905	0.0438956	0	45.7	-4.17847	123320	156177	172028	180110	144175	211363	148530	160945	170541	131177	166634	102607	176558	134357	169477	179704	148072	128284	215154	194944	241422	1.82955e+06
C0490	pos_2948	Kaempferol 3-[2''-(p-coumaroylglucosyl)rhamnoside]	山奈酚3-[2'”-（对香豆酰葡萄糖基）鼠李糖苷]	metab_2020	B(ii)	-	-	-	-	HMDB0040538	pos	-	-	-	-	Phenylpropanoids and polyketides	Flavonoids	Flavonoid glycosides	107190-70-5	371.102	M+2H	C36H36O17	0.7829	0.0372519	0	53.7	-8.70397	1.27128e+06	1.23646e+06	1.50698e+06	1.31761e+06	1.41697e+06	1.49757e+06	1.49922e+06	1.40457e+06	1.41052e+06	1.45594e+06	1.4662e+06	1.43028e+06	1.53332e+06	1.44181e+06	1.47066e+06	1.488e+06	1.6108e+06	1.51038e+06	1.60634e+06	1.544e+06	1.68729e+06	2.64475e+06
C0629	pos_852	Flavonol 3-O-D-glucoside	黄酮醇3-O-D-葡萄糖苷	metab_3031	B(ii)	-	-	-	C03946	HMDB0252295	pos	-	-	-	-	Phenylpropanoids and polyketides	Flavonoids	Flavonoid glycosides	-	445.087	M+2Na-H	C21H20O8	0.6089	0.120885	0	44.7	-0.61236	0	0	0	0	0	0	0	0	0	0	5743.45	0	0	0	0	0	0	0	0	0	0	33119.9
C0641	pos_875	Licorice glycoside C1	甘草苷C1	metab_3054	B(ii)	-	-	-	-	LMPK12140030;HMDB0031995	pos	-	-	-	-	Phenylpropanoids and polyketides	Flavonoids	Flavonoid glycosides	-	364.119	M+2H	C36H38O16	0.6559	0.189676	0	70.8	9.71809	0	4288.56	6577.77	10563.2	7112.08	0	5795.01	5019.59	9504.17	0	4121.1	0	6983.09	0	0	8573.62	6707.16	0	4167.66	0	91469.1	56573.8
C0647	pos_894	Kaempferol 3-[4''-(p-coumaroylglucosyl)rhamnoside]	山奈酚3-[4'”-（对香豆酰葡萄糖基）鼠李糖苷]	metab_3072	B(ii)	-	-	-	-	HMDB0040540	pos	-	-	-	-	Phenylpropanoids and polyketides	Flavonoids	Flavonoid glycosides	102231-39-0	705.185	M+H-2H2O	C36H36O17	0.6796	0.824545	0	56.8	5.30273	0	0	41926.9	87924.1	43773	1.19401e+06	585628	1.0266e+06	141787	637581	502486	108648	835398	601422	194371	1.09703e+06	584675	311076	722012	681980	250751	156480
C0652	pos_916	Kaempferol 3-O-alpha-L-(3-trans-p-coumaroyl-rhamnopyranoside)	山奈酚3-O-α-L-（3-反式-p-香豆酰鼠李糖苷）	metab_3092	B(ii)	-	-	-	-	HMDB0302571	pos	-	-	-	-	Phenylpropanoids and polyketides	Flavonoids	Flavonoid glycosides	-	290.076	M+2H	C30H26O12	0.759	0.119644	0	39.7	-8.21227	0	0	0	0	0	0	837.339	0	2278.13	0	0	0	0	0	0	0	0	0	0	0	66438.6	1.04405e+06
C0658	pos_924	Cyanidin 3-O-(6''-acetyl-arabinoside)	氰基3-O-（6'-乙酰阿拉伯糖苷）	metab_3099	B(ii)	-	-	-	-	HMDB0029238	pos	-	-	-	-	Phenylpropanoids and polyketides	Flavonoids	Flavonoid glycosides	-	525.122	M+ACN+Na	C22H21O11+	0.7905	0.977511	0	32	-5.62298	0	6978.17	13039.4	45490.7	12595.3	367228	197492	511746	32937.3	179945	245734	0	447668	281440	82968.5	583735	173520	71519.4	362436	318706	66064.6	40668.2
C0434	pos_2703	Ascladiol	蛔虫醇	metab_1764	B(ii)	-	-	-	-	HMDB0029610	pos	-	-	-	-	Organoheterocyclic compounds	Dihydrofurans	Furanones	32013-85-7	189.076	M+CH3OH+H	C7H8O4	1.8832	0.0632743	0	54.7	3.36847	0	0	0	0	518.523	0	0	0	0	0	0	0	0	0	0	0	0	0	0	0	0	0
C0267	pos_2246	Andrographolide	穿心莲内酯	metab_1296	B(ii)	-	-	-	C20214	HMDB0248395;MJDBOTE0001465	pos	-	-	-	-	Organoheterocyclic compounds	Lactones	Gamma butyrolactones	5508-58-7	351.214	M+H	C20H30O5	6.1152	0.09315	0	30.4	-6.24579	36322.7	0	77101.9	91304.3	0	0	0	0	0	0	0	0	0	0	0	0	0	0	0	0	31542.2	33691.8
C0446	pos_2754	S-Adenosyl-L-homocysteine	S-腺苷-L-同型半胱氨酸	metab_1817	B(i)	map01100;map00270;map01230;map01240	Metabolic pathways;Cysteine and methionine metabolism;Biosynthesis of amino acids;Biosynthesis of cofactors	代谢途径;半胱氨酸和蛋氨酸代谢;氨基酸的生物合成;-	C00021	HMDB0000939	pos	-	-	Metabolism;Metabolism;Metabolism;Metabolism	Global and overview maps;Amino acid metabolism;Global and overview maps;Global and overview maps	Organoheterocyclic compounds	Lactones	Gamma butyrolactones	979-92-0	385.129	M+H	C14H20N6O5S	1.5393	0.104434	95.6	0	0.983695	7566.42	0	20030.6	10267.4	1644.72	0	0	0	0	0	0	0	0	0	0	0	0	0	0	0	9655.03	2547.18
C0463	pos_2841	D-Glucaro-1,4-lactone	D-葡糖苷-1,4-内酯	metab_1912	B(ii)	-	-	-	C21095	HMDB0041862	pos	-	-	-	-	Organoheterocyclic compounds	Lactones	Gamma butyrolactones	5027-63-4	193.035	M+H	C6H8O7	1.0691	0.0595955	0	47.6	2.01346	145757	246738	49048.7	478682	225030	652098	443475	1.02359e+06	463436	854318	909698	589973	1.15854e+06	742498	386947	762784	614402	623902	845163	854154	151471	64511.3
C0480	pos_2910	Alpha-Methylene-Gamma-Butyrolactone	-	metab_1985	B(i)	-	-	-	C20578	HMDB0246945	pos	-	-	-	-	Organoheterocyclic compounds	Lactones	Gamma butyrolactones	-	99.0447	M+H	C5H6O2	0.87	0.00878358	75.4	0	6.93449	225365	247895	254516	236031	245352	365617	311541	377193	255534	316305	319482	238279	362811	319588	269259	381111	323245	266251	330620	325143	333070	340819
C0080	pos_1255	PA(8:0/8:0)	-	metab_258	B(ii)	map01100;map00564;map01110;map00561;map04070	Metabolic pathways;Glycerophospholipid metabolism;Biosynthesis of secondary metabolites;Glycerolipid metabolism;Phosphatidylinositol signaling system	代谢途径;甘油磷脂代谢;次级代谢产物的生物合成;甘油酯代谢;磷脂酰肌醇信号系统	C00416	PW_C062186;HMDB0114771;LMGP10010021	pos	Lipids	Phospholipids	Metabolism;Metabolism;Metabolism;Metabolism;Environmental Information Processing	Global and overview maps;Lipid metabolism;Global and overview maps;Lipid metabolism;Signal transduction	Lipids and lipid-like molecules	Glycerophospholipids	Glycerophosphates	-	488.239	M+ACN+Na	C19H37O8P	3.2349	0.666741	0	52.7	2.48267	0	0	0	0	0	0	0	4277.99	0	11260.6	0	0	6469.43	108670	324550	0	0	0	0	2660.97	0	0
C0188	pos_1811	PC(18:1(6Z)/0:0)	-	metab_842	B(ii)	-	-	-	-	HMDB0256159;LMGP01050029	pos	-	-	-	-	Lipids and lipid-like molecules	Glycerophospholipids	Glycerophosphocholines	-	522.355	M+H	C26H52NO7P	7.7046	0.072586	0	71.6	-0.388886	2733.91	13935.3	23972	90997.2	75622.2	713091	794890	492198	455864	606776	404838	250381	339997	371137	269333	451885	480462	399530	349228	440351	50555.9	83603.5
C0189	pos_1813	PC(16:0/0:0)	-	metab_844	B(i)	map00564	Glycerophospholipid metabolism	甘油磷脂代谢	C04230	HMDB0010382;LMGP01050018	pos	Lipids	Phospholipids	Metabolism	Lipid metabolism	Lipids and lipid-like molecules	Glycerophospholipids	Glycerophosphocholines	17364-16-8	496.34	M+H	C24H50NO7P	7.6886	0.0333137	86.2	0	-0.294573	16927.3	7032.65	14343.9	28447.7	14787.9	45831.2	62670.5	59766.1	67606.6	51715.5	43062.1	29454.1	47182.3	35418.9	25463.7	38519.2	48973.1	34948.4	24551.9	49221.7	85668.9	298687
C0192	pos_1824	LysoPC(20:4(8Z,11Z,14Z,17Z)/0:0)	-	metab_854	B(ii)	map00564	Glycerophospholipid metabolism	甘油磷脂代谢	C04230	HMDB0010396	pos	Lipids	Phospholipids	Metabolism	Lipid metabolism	Lipids and lipid-like molecules	Glycerophospholipids	Glycerophosphocholines	-	544.337	M+H	C28H50NO7P	7.6486	0.0802545	0	44.9	-4.76416	0	13864	14183.1	128425	102015	1.02501e+06	1.12494e+06	634120	681054	760893	516761	330416	452864	533587	406911	632175	689684	609708	455372	566691	45197	74603.9
C0193	pos_1835	LysoPC(18:3(6Z,9Z,12Z)/0:0)	-	metab_866	B(ii)	map00564	Glycerophospholipid metabolism	甘油磷脂代谢	C04230	HMDB0010387	pos	Lipids	Phospholipids	Metabolism	Lipid metabolism	Lipids and lipid-like molecules	Glycerophospholipids	Glycerophosphocholines	-	518.322	M+H	C26H48NO7P	7.6406	0.22139	0	53.6	-4.05511	1887.71	6314.44	2204.82	1983.5	0	41873.8	38034.3	32893.7	82397.9	31251.4	36918.8	15630.3	40125.1	23260.6	16168.1	32480.7	45528.4	37052.7	15603.4	33183.3	88746.6	308517
C0495	pos_2985	Glycerylphosphorylcholine	甘油磷酸胆碱	metab_2053	B(ii)	map00565;map00564	Ether lipid metabolism;Glycerophospholipid metabolism	乙醚脂质代谢;甘油磷脂代谢	C00670	HMDB0252858;HMDB0000086	pos	-	-	Metabolism;Metabolism	Lipid metabolism;Lipid metabolism	Lipids and lipid-like molecules	Glycerophospholipids	Glycerophosphocholines	28319-77-9	258.11	M+H	C8H20NO6P	0.6955	0.00732103	0	56	0.36627	250389	794611	368335	1.139e+06	237407	1.98607e+06	2.38323e+06	2.28912e+06	2.90006e+06	1.80692e+06	1.82975e+06	3.30795e+06	2.76593e+06	5.89998e+06	2.09966e+06	1.42646e+06	1.84405e+06	3.2081e+06	2.01386e+06	2.70312e+06	1.82187e+06	1.44353e+06
C0521	pos_3046	Glycerophosphocholine	甘油磷酸胆碱	metab_2115	B(i)	map00565;map00564	Ether lipid metabolism;Glycerophospholipid metabolism	乙醚脂质代谢;甘油磷脂代谢	C00670	HMDB0008720;HMDB0008225;HMDB0008819;HMDB0008293;HMDB0008423;HMDB0007928;HMDB0008784;HMDB0008194;HMDB0008093;HMDB0008360;HMDB0008127;HMDB0008095;HMDB0008162;HMDB0008292;HMDB0008391;HMDB0008325;HMDB0008587;HMDB0008787;HMDB0008818;PW_C000059;HMDB0008424;HMDB0008327;HMDB0008489;HMDB0008786;HMDB0008785;HMDB0008718;HMDB0000086;HMDB0011223;HMDB0007963;HMDB0008524;HMDB0008685;HMDB0011222;HMDB0008455;HMDB…	pos	-	-	Metabolism;Metabolism	Lipid metabolism;Lipid metabolism	Lipids and lipid-like molecules	Glycerophospholipids	Glycerophosphocholines	28319-77-9	258.11	M+H	C8H20NO6P	0.6167	0.682186	95.9	0	0.596538	69040.6	186593	122134	241445	57894.8	571910	693185	561243	866031	516064	405927	946706	671079	1.61316e+06	486598	437439	522873	1.03421e+06	485906	654246	932909	781887
C0568	pos_407	Dodecanoyl-sn-glycero-3-phosphocholine	十二烷基-sn-甘油-3-磷酸胆碱	metab_2559	B(ii)	-	-	-	-	HMDB0240736	pos	-	-	-	-	Lipids and lipid-like molecules	Glycerophospholipids	Glycerophosphocholines	-	440.277	M+H, M+Na	C20H42NO7P	6.3471	0.0442744	0	42.2	-0.367518	0	46856.1	14770.9	60479	24212.4	208664	372325	260132	90300.1	322663	359072	325476	291425	627601	226995	364098	570706	499873	307949	304220	16489.5	42564.8
C0196	pos_1864	PE-NMe(20:3(5Z,8Z,11Z)/18:1(11Z))	PE NMe（20:3（5Z，8Z，11Z）/18:1（11Z））	metab_896	B(ii)	-	-	-	C01241	HMDB0113372;PW_C059496	pos	-	-	-	-	Lipids and lipid-like molecules	Glycerophospholipids	Glycerophosphoethanolamines	-	764.566	M+H-H2O	C44H80NO8P	7.6166	0.015139	0	36.1	8.87667	0	0	21748	7275.69	15864.2	66209.2	78136.3	7192.63	93634.6	32088.6	36431.8	60728.3	7417.5	28513.3	31291.6	0	74516.8	36723.2	13645.5	12682.1	23636.8	0
C0293	pos_2323	LysoPE(18:4(6Z,9Z,12Z,15Z)/0:0)	-	metab_1371	B(ii)	-	-	-	-	HMDB0011510	pos	-	-	-	-	Lipids and lipid-like molecules	Glycerophospholipids	Glycerophosphoethanolamines	-	438.239	M+H-2H2O	C23H40NO7P	4.6434	0.0378824	0	30.5	-3.09753	0	0	0	0	0	586543	142069	326468	116944	7105.46	14080.6	306709	94271	74343	75852.8	4727.86	55818.7	50541.5	8233.71	0	0	0
C0570	pos_426	PE(16:0/0:0)	-	metab_2580	B(i)	-	-	-	-	LMGP02050002;HMDB0011503	pos	-	-	-	-	Lipids and lipid-like molecules	Glycerophospholipids	Glycerophosphoethanolamines	53862-35-4	454.293	M+H, M+Na	C21H44NO7P	6.6671	0.0358562	97.6	0	-0.622309	170504	38382	113990	35278.8	213292	9416.99	14740	19604.8	146161	28347.8	20033.7	4050.08	47180.6	15410	3831.87	12526.2	13466	30677.9	3664.33	31460.5	240198	678215
C0233	pos_2082	Gingerglycolipid C	姜糖脂C	metab_1123	B(ii)	-	-	-	-	HMDB0041095;LMGL04010018	pos	-	-	-	-	Lipids and lipid-like molecules	Glycerolipids	Glycosylglycerols	35949-86-1	703.387	M+Na	C33H60O14	6.5793	0.0979667	0	95.4	-0.469337	0	0	0	17677.6	0	149645	415527	201539	108895	83159.1	0	21088.9	38238.2	36368.4	38030.4	72660.1	83324.9	45169.2	22788.2	24408.8	0	0
C0236	pos_2120	Gingerglycolipid B	姜糖脂B	metab_1164	B(ii)	-	-	-	-	HMDB0041094	pos	-	-	-	-	Lipids and lipid-like molecules	Glycerolipids	Glycosylglycerols	88168-90-5	701.372	M+Na	C33H58O14	6.4911	1.1547	0	96.6	-0.244528	15783.3	0	0	0	2588.11	35979.2	198198	34425.3	19378	14278.3	0	0	0	9929.6	15959.9	0	11824.4	0	0	0	0	4492.45
C0514	pos_3030	5,8-Dihydroxy-3-(4-hydroxybenzyl)-7-methoxy-4-chromanone 8-acetate	5,8-二羟基-3-（4-羟基苄基）-7-甲氧基-4-色满酮8-乙酸酯	metab_2100	B(ii)	-	-	-	-	HMDB0037252	pos	-	-	-	-	Phenylpropanoids and polyketides	Homoisoflavonoids	Homoisoflavans	99877-75-5	372.119	2M+3H2O+2H	C19H18O7	0.6242	0.0757094	0	36.9	5.29516	75460.1	19325.2	675778	139641	117060	23580.2	19482.2	20231.7	11450.9	19688.4	16556.7	25185.5	15542.4	18565.4	22795.6	19116.7	21372.1	24381.5	33469.2	21884.1	2.46961e+06	3.83146e+06
C0673	pos_961	Glutamylaspartic acid	谷氨酰天冬氨酸	metab_3131	B(ii)	-	-	-	-	HMDB0028815	pos	-	-	-	-	Organic acids and derivatives	Peptidomimetics	Hybrid peptides	3918-84-1	263.087	M+H	C9H14N2O7	0.9099	0.0238032	0	59.9	0.176281	298648	136221	178904	35952.6	82752.7	0	0	0	0	0	0	0	0	0	0	0	0	0	0	0	0	4259.23
C0283	pos_2300	Vanilloyl glucose	香草醛基葡萄糖	metab_1350	B(ii)	-	-	-	C20470	HMDB0302470	pos	-	-	-	-	Phenylpropanoids and polyketides	Tannins	Hydrolyzable tannins	-	313.092	M+H-H2O	C14H18O9	5.1795	0.248286	0	70.6	0.903939	0	0	0	0	0	0	0	0	2874.69	0	0	0	0	0	0	0	0	0	0	0	0	5908.52
C0027	pos_1067	1-O-Caffeoyl-(b-D-glucose 6-O-sulfate)	1-O-咖啡酰-（b-D-葡萄糖6-O-硫酸盐）	metab_69	B(ii)	-	-	-	-	HMDB0041173	pos	-	-	-	-	Phenylpropanoids and polyketides	Cinnamic acids and derivatives	Hydroxycinnamic acids and derivatives	-	405.051	M+H-H2O	C15H18O12S	1.5873	0.331729	0	33.5	5.02596	0	0	0	0	0	0	0	0	0	0	0	0	0	0	0	0	0	0	0	0	0	0
C0068	pos_1206	(E)-3-(2,3-Dihydroxyphenyl)-2-propenoic acid	（E） -3-（2,3-二羟基苯基）-2-丙烯酸	metab_211	B(ii)	map01100;map00360	Metabolic pathways;Phenylalanine metabolism	代谢途径;苯丙氨酸代谢	C12623	HMDB0032057	pos	-	-	Metabolism;Metabolism	Global and overview maps;Amino acid metabolism	Phenylpropanoids and polyketides	Cinnamic acids and derivatives	Hydroxycinnamic acids and derivatives	38481-04-8	213.076	M+CH3OH+H	C9H8O4	2.9398	0.0522072	0	46.6	2.65294	20747.2	16155.5	13314.5	16484.6	11413.2	12738.8	14925.1	8856.48	14341.5	17073.8	13824.7	16693.7	13505.4	11887.4	9665.15	17250.7	19882.9	17243.5	12357.8	12262.2	13838.7	10882.8
C0291	pos_2318	Dehydrozingerone	脱氢酮	metab_1365	B(ii)	-	-	-	C17840	HMDB0032591	pos	-	-	-	-	Phenylpropanoids and polyketides	Cinnamic acids and derivatives	Hydroxycinnamic acids and derivatives	1080-12-2	175.076	M+H-H2O	C11H12O3	4.7634	0.0573525	0	56.6	2.32927	0	960.767	458.077	384.92	0	1580.62	575.025	0	390.017	0	0	400.701	0	950.69	0	963.538	1113.86	0	0	0	921.919	402.011
C0305	pos_2345	Caffeoylferuloylspermidine	咖啡酰磺酰亚精胺	metab_1393	B(ii)	-	-	-	-	HMDB0033470	pos	-	-	-	-	Phenylpropanoids and polyketides	Cinnamic acids and derivatives	Hydroxycinnamic acids and derivatives	114916-07-3	484.244	M+H	C26H33N3O6	4.3634	0.0193308	0	78	0.412598	0	0	0	0	0	73503.8	124603	284172	1.53755e+06	397707	436501	523274	316376	262617	2.94251e+06	268712	190729	600695	530770	430656	0	0
C0398	pos_2565	Subaphylline	亚茶碱	metab_1615	B(ii)	map01100;map00330	Metabolic pathways;Arginine and proline metabolism	代谢途径;精氨酸和脯氨酸代谢	C10497	HMDB0033463	pos	-	-	Metabolism;Metabolism	Global and overview maps;Amino acid metabolism	Phenylpropanoids and polyketides	Cinnamic acids and derivatives	Hydroxycinnamic acids and derivatives	501-13-3	265.155	M+H	C14H20N2O3	2.9798	0.183378	0	56	2.04851	0	0	0	0	0	0	0	0	0	0	0	0	0	0	0	0	0	0	0	0	0	9499.88
C0560	pos_379	Cis-Sinapic acid	-	metab_2527	B(ii)	-	-	-	-	HMDB0034069	pos	-	-	-	-	Phenylpropanoids and polyketides	Cinnamic acids and derivatives	Hydroxycinnamic acids and derivatives	7361-90-2	207.066	M+H-H2O, M+H	C11H12O5	4.6434	0.0263408	0	33.6	1.76551	1544.54	123531	7200.73	127790	1495.68	52010.7	84997.9	638.894	34291.7	9836.27	17100.2	105876	48795.1	49267.6	39718.6	25033.8	811.734	21028.5	10495.4	29257.7	246293	10171.2
C0561	pos_380	N1,N10-Diferuloylspermidine	N1，N10二阿魏酰亚精胺	metab_2529	B(ii)	-	-	-	-	HMDB0033471	pos	-	-	-	-	Phenylpropanoids and polyketides	Cinnamic acids and derivatives	Hydroxycinnamic acids and derivatives	70185-61-4	498.26	M+H, M+Na	C27H35N3O6	4.6274	0.0299316	0	84.7	0.697517	0	0	0	0	0	418367	925712	1.15365e+06	221240	903354	635489	156237	646665	310888	216599	1.33479e+06	417580	276831	315510	549368	2832.81	0
C0599	pos_555	4-O-Caffeoylshikimic acid	4-O-咖啡酰莽草酸	metab_2722	B(ii)	-	-	-	-	HMDB0033997	pos	-	-	-	-	Phenylpropanoids and polyketides	Cinnamic acids and derivatives	Hydroxycinnamic acids and derivatives	-	337.092	M+H-H2O, M+H	C16H16O8	3.9234	0.0259564	0	58.6	0.754724	0	0	0	0	0	0	0	0	0	0	0	0	0	0	0	0	0	0	0	0	0	0
C0601	pos_557	1-O-Sinapoylglucose	1-O-芥子酰葡萄糖	metab_2724	B(ii)	-	-	-	-	HMDB0041175	pos	-	-	-	-	Phenylpropanoids and polyketides	Cinnamic acids and derivatives	Hydroxycinnamic acids and derivatives	-	387.129	M+H-H2O, M+H	C17H22O10	3.8674	0.0447622	0	46.3	0.132898	0	0	0	0	0	49528.6	161388	0	67330.4	99052.8	69103.9	150897	97223.9	110102	27383.6	29942	0	31725.6	149537	112247	0	8209.44
C0684	pos_282	2-Hydroxycinnamic acid	2-羟基肉桂酸	metab_3172	B(i)	map01100;map00360;map01110;map00999	Metabolic pathways;Phenylalanine metabolism;Biosynthesis of secondary metabolites;Biosynthesis of various plant secondary metabolites	代谢途径;苯丙氨酸代谢;次级代谢产物的生物合成;多种次生代谢产物的生物合成Ⅰ	C01772;C05838	HMDB0041592;HMDB0002641	pos	-	-	Metabolism;Metabolism;Metabolism;Metabolism	Global and overview maps;Amino acid metabolism;Global and overview maps;Biosynthesis of other secondary metabolites	Phenylpropanoids and polyketides	Cinnamic acids and derivatives	Hydroxycinnamic acids and derivatives	614-60-8;495-79-4	182.082	M+H, M+NH4	C9H8O3	1.2923	0.0093051	75.8	0	2.42536	6.13275e+06	9.35379e+06	6.47055e+06	1.28064e+07	5.52857e+06	3.88084e+06	4.69016e+06	2.95424e+06	1.33073e+07	3.33114e+06	3.47337e+06	7.40825e+06	4.36977e+06	6.5951e+06	9.69016e+06	2.69992e+06	3.66526e+06	5.29184e+06	5.32899e+06	4.41378e+06	6.28804e+06	7.53585e+06
C0688	pos_2385	Caffeic Acid	-	metab_3176	B(i)	map01100;map00940;map01110	Metabolic pathways;Phenylpropanoid biosynthesis;Biosynthesis of secondary metabolites	代谢途径;苯丙烷生物合成;次级代谢产物的生物合成	C01197	HMDB0003501;HMDB0001964	pos	-	-	Metabolism;Metabolism;Metabolism	Global and overview maps;Biosynthesis of other secondary metabolites;Global and overview maps	Phenylpropanoids and polyketides	Cinnamic acids and derivatives	Hydroxycinnamic acids and derivatives	501-16-6;331-39-5;4361-87-9	181.05	M+H	C9H8O4	4.0354	0.0413572	93.8	0	2.30364	8781.11	4864.06	12169.6	7906.33	8687.72	7014.53	11056.8	5673.06	12578.8	11253.9	10658.3	19859.1	7826.93	8958.41	10182.3	18325.6	12255.7	15576.5	10728.3	6939.39	7907.09	2971.49
C0003	pos_1001	8-Hydroxy-R-phenprocoumon	8-羟基-R-苯丙酮	metab_4	B(ii)	-	-	-	-	HMDB0060887	pos	-	-	-	-	Phenylpropanoids and polyketides	Coumarins and derivatives	Hydroxycoumarins	-	279.101	M+H-H2O	C18H16O4	1.101	0.0234236	0	37.3	-1.20197	49039.4	5677.28	58368	2812.48	9968.63	0	0	0	0	0	0	0	0	886.883	0	0	0	0	0	0	0	0
C0037	pos_1089	4'-Hydroxy-R-phenprocoumon	4'-羟基-R-苯丙酮	metab_91	B(ii)	-	-	-	-	HMDB0060885	pos	-	-	-	-	Phenylpropanoids and polyketides	Coumarins and derivatives	Hydroxycoumarins	-	149.06	M+2H	C18H16O4	1.8192	0.0180966	0	65.9	2.53427	25844.2	23311.6	19416.4	18058.1	21265.3	22989.2	24776.6	18500.2	25591	22988	23506.3	24253.3	26233.8	24336.5	28205.9	18715.5	25689.9	20339	22889	22401.8	23890	21899.2
C0320	pos_2384	7-Hydroxy-6-methyl-2H-1-benzopyran-2-one	7-羟基-6-甲基-2H-1-苯并吡喃-2-酮	metab_1431	B(ii)	-	-	-	-	HMDB0032990	pos	-	-	-	-	Phenylpropanoids and polyketides	Coumarins and derivatives	Hydroxycoumarins	53811-56-6	218.082	M+ACN+H	C10H8O3	4.0354	0.0131134	0	74.4	2.36949	65872.4	6723.01	273455	108004	37427.7	0	0	0	0	0	0	1030.69	0	3183.48	0	0	16975	0	0	1571.43	31876.3	62701.9
C0468	pos_2870	7-Hydroxy-R-phenprocoumon	7-羟基-R-苯丙酮	metab_1941	B(ii)	-	-	-	-	HMDB0060888	pos	-	-	-	-	Phenylpropanoids and polyketides	Coumarins and derivatives	Hydroxycoumarins	-	279.101	M+H-H2O	C18H16O4	0.9576	0.0975193	0	31.8	-1.28443	34806.3	7697.1	39765.2	5773.68	4370.44	0	0	0	0	0	0	0	0	0	0	0	0	0	0	0	0	0
C0455	pos_2786	Indoxyl	吲哚氧基	metab_1851	B(ii)	map00380	Tryptophan metabolism	色氨酸代谢	C05658	HMDB0004094	pos	-	-	Metabolism	Amino acid metabolism	Organoheterocyclic compounds	Indoles and derivatives	Hydroxyindoles	480-93-3	151.087	M+NH4	C8H7NO	1.2844	0.0405571	0	42.3	2.45601	0	0	0	0	0	0	0	0	0	0	0	0	0	0	0	0	0	0	0	0	0	0
C0683	pos_1426	11-beta-Hydroxyandrosterone-3-glucuronide	11-β-羟基雄甾酮-3-葡萄糖醛酸	metab_3171	B(ii)	map00380	Tryptophan metabolism	色氨酸代谢	C05643	LMST05010030;LMST05010055;HMDB0010351	pos	-	-	Metabolism	Amino acid metabolism	Organoheterocyclic compounds	Indoles and derivatives	Hydroxyindoles	-	515.283	M+CH3OH+H	C25H38O9	6.0432	1.15663	0	68.4	-4.19064	0	0	0	68070.4	0	0	0	0	0	0	0	0	0	0	0	0	0	0	0	0	2654.13	0
C0264	pos_2236	Sterol	甾醇	metab_1285	B(ii)	-	-	-	C00370	HMDB0060512	pos	-	-	-	-	Lipids and lipid-like molecules	Steroids and steroid derivatives	Hydroxysteroids	-	249.222	M+H	C17H28O	6.1552	1.15513	0	66.8	1.65407	0	0	0	1934.3	0	0	0	0	0	0	0	0	0	0	0	0	0	0	0	0	915.425	4995.26
C0270	pos_2249	Cortol	科尔托	metab_1299	B(ii)	-	-	-	C05482	LMST02030228;HMDB0003180	pos	-	-	-	-	Lipids and lipid-like molecules	Steroids and steroid derivatives	Hydroxysteroids	516-38-1	351.253	M+H-H2O	C21H36O5	6.0912	0.0726246	0	50.1	0.821782	385.896	0	1664.43	1669.79	0	581.698	0	0	0	0	0	0	0	0	0	0	0	0	0	405.996	140.876	91670.6
C0009	pos_1014	Urocanic Acid	尿苷酸	metab_15	B(i)	map01100;map00340	Metabolic pathways;Histidine metabolism	代谢途径;组氨酸代谢	C00785	HMDB0000301;HMDB0062562;PW_C000205;MJDBOTE0000716	pos	-	-	Metabolism;Metabolism	Global and overview maps;Amino acid metabolism	Organoheterocyclic compounds	Azoles	Imidazoles	3465-72-3;104-98-3	139.05	M+H	C6H6N2O2	1.1726	0.0248689	81.4	0	2.00009	11000.7	9586.01	14609.2	3490.83	38478.8	13787.5	14743.4	4541.56	10673.7	1350.58	4340.51	3942.25	1395.47	0	3311.94	7513.7	2564.64	1480.16	4559.25	10076	177258	61688.2
C0133	pos_1389	BURIMAMIDE	布里酰胺	metab_398	B(ii)	-	-	-	C07448	HMDB0249446	pos	-	-	-	-	Organoheterocyclic compounds	Azoles	Imidazoles	34970-69-9	463.179	2M+K	C9H16N4S	4.9875	0.0612478	0	62.5	-8.1818	0	0	0	0	0	0	0	0	0	0	0	0	0	0	0	0	0	0	0	0	0	4845.49
C0206	pos_1936	Nb-Pentacosanoyltryptamine	Nb-五烷酰色胺	metab_969	B(ii)	-	-	-	-	HMDB0040820	pos	-	-	-	-	Organoheterocyclic compounds	Indoles and derivatives	Indoles	152766-95-5	588.483	M+ACN+Na	C35H60N2O	7.1611	0.67794	0	50.8	-6.08449	5370.96	0	0	0	0	92995.2	308024	136758	129457	218539	301421	143167	70681.3	140382	136634	136047	106108	241498	70222.4	36253.3	8387.27	0
C0254	pos_22	Indoleacrylic acid	吲哚乙酸	metab_1248	B(ii)	-	-	-	-	HMDB0000734	pos	-	-	-	-	Organoheterocyclic compounds	Indoles and derivatives	Indoles	29953-71-7	188.071	M+H-H2O, 2M+NH4, M+H, M+NH4	C11H9NO2	3.044	0.009692	0	36.6	1.86238	1.11681e+07	1.21231e+07	1.03303e+07	1.57553e+07	7.36874e+06	6.67345e+06	9.76417e+06	5.13013e+06	2.3779e+07	8.9412e+06	5.86059e+06	1.45717e+07	1.05837e+07	1.1008e+07	1.82203e+07	5.18226e+06	7.89201e+06	1.0809e+07	2.22314e+07	9.46805e+06	6.70475e+06	9.6749e+06
C0544	pos_332	Indole-3-acetamide	吲哚-3-乙酰胺	metab_2381	B(i)	map01100;map00380	Metabolic pathways;Tryptophan metabolism	代谢途径;色氨酸代谢	C02693	HMDB0029739	pos	-	-	Metabolism;Metabolism	Global and overview maps;Amino acid metabolism	Organoheterocyclic compounds	Indoles and derivatives	Indoles	879-37-8	175.087	M+H-H2O, M+H	C10H10N2O	2.9798	0.0370152	70.9	0	2.40075	396.106	0	1046.49	789.958	695.432	1780.49	1189.43	767.891	0	2177.55	2260.61	1087.51	1226.68	829.275	0	2746.04	619.91	488.481	584.904	1613.53	733.331	1834.13
C0697	pos_2541	Indole-3-Carboxaldehyde	吲哚-3-甲醛	metab_3185	B(i)	-	-	-	C08493	HMDB0029737;HMDB0000197;HMDB0000195;MJDBSJD0000088	pos	-	-	-	-	Organoheterocyclic compounds	Indoles and derivatives	Indoles	58-63-9;87-51-4;487-89-8	146.06	M+H	C9H7NO	3.0519	0.00451794	97.5	0	1.39685	193439	215687	182002	271973	127861	123074	172168	86228.4	447821	155107	109516	254584	197077	200025	314906	92039.8	143155	192217	427658	174608	112440	175698
C0069	pos_1208	N-hydroxy-L-tryptophan	N-羟基-L-色氨酸	metab_213	B(ii)	-	-	-	C19716	HMDB0255152	pos	-	-	-	-	Organoheterocyclic compounds	Indoles and derivatives	Indolyl carboxylic acids and derivatives	-	253.119	M+CH3OH+H	C11H12N2O3	2.9558	0.037852	0	36.9	1.77475	0	0	0	0	0	0	1565.03	5546.12	0	10549.3	0	0	0	0	0	237.188	0	0	762.721	2532.59	4.2009	32961.6
C0092	pos_1282	Indole-3-propionic acid	吲哚-3-丙酸	metab_286	B(ii)	-	-	-	-	HMDB0002302	pos	-	-	-	-	Organoheterocyclic compounds	Indoles and derivatives	Indolyl carboxylic acids and derivatives	830-96-6	172.076	M+H-H2O	C11H11NO2	3.4353	0.0414836	0	46.3	1.71714	19392.3	16400.6	44786.3	14892.9	14181.5	16367.1	14197.8	14345.9	13831.5	12599.3	11180.4	11044.4	14409.9	13572.5	8417.79	13681.5	12032.3	10412.3	11394.9	9355.7	30332.1	72453.2
C0110	pos_1334	4-O-(Indole-3-acetyl)-D-glucopyranose	4-O-（吲哚-3-乙酰基）-D-吡喃葡萄糖	metab_342	B(ii)	-	-	-	C04197	HMDB0301785	pos	-	-	-	-	Organoheterocyclic compounds	Indoles and derivatives	Indolyl carboxylic acids and derivatives	52703-89-6	338.124	M+H	C16H19NO7	4.0274	0.0176376	0	64.8	0.469151	93494.6	21697.8	418558	639395	63648.3	0	6253.73	1184.54	15533.9	1233.79	0	17841	1077.3	43798.2	16203.7	26874	127750	3874.31	0	0	256645	412399
C0312	pos_2356	Indolelactic Acid	吲哚乙酸	metab_1405	B(i)	-	-	-	C02043	HMDB0000671	pos	-	-	-	-	Organoheterocyclic compounds	Indoles and derivatives	Indolyl carboxylic acids and derivatives	7417-65-4	206.082	M+H	C11H11NO3	4.2914	0.00894794	92.7	0	1.9968	33111.2	47007	63636.3	51956.1	80684.3	263737	179396	211232	199215	93116.2	178855	438648	485211	257413	146947	295465	252994	211487	128674	306100	67558.8	29798.2
C0322	pos_2389	Indole-3-acetic Acid	-	metab_1434	B(i)	map01100;map00380;map04075	Metabolic pathways;Tryptophan metabolism;Plant hormone signal transduction	代谢途径;色氨酸代谢;植物激素信号转导	C00954	HMDB0302181;HMDB0000197;MJDBZSJ0000111	pos	-	-	Metabolism;Metabolism;Environmental Information Processing	Global and overview maps;Amino acid metabolism;Signal transduction	Organoheterocyclic compounds	Indoles and derivatives	Indolyl carboxylic acids and derivatives	87-51-4	176.071	M+H	C10H9NO2	4.0274	0.0200986	93.3	0	2.1219	69485.1	8278.84	281023	179050	48981.1	1041.06	2534.91	1272.03	2920.95	0	0	2756.02	1926.29	13329	2235.08	6439.27	39462.3	1231.85	484.679	997.724	67777.3	118626
C0604	pos_563	Indole-3-acetyl-beta-6-D-glucose	-	metab_2729	B(ii)	-	-	-	-	HMDB0304391	pos	-	-	-	-	Organoheterocyclic compounds	Indoles and derivatives	Indolyl carboxylic acids and derivatives	-	320.113	M+H-H2O, M+H	C16H19NO7	3.4993	0.018932	0	81.1	1.31097	0	0	28278.3	1355.83	0	0	0	0	0	0	0	0	0	0	0	0	0	0	0	0	13667.1	47982.1
C0546	pos_3417	Luteone	黄体酮	metab_2483	B(ii)	-	-	-	C10498	HMDB0036595	pos	-	-	-	-	Phenylpropanoids and polyketides	Isoflavonoids	Isoflavans	41743-56-0	200.044	M+2Na	C20H18O6	0.6322	0.0620093	0	30.3	0.49068	3720.15	0	36661	10281.9	3975.07	4442.35	1724.12	4233.74	4921.9	3010.33	3363.52	614.78	3694.07	3683.9	950.157	4014.31	6620.87	4546.26	2391.44	1856.62	242265	1.8167e+06
C0637	pos_868	Kievitone	基维通	metab_3047	B(ii)	-	-	-	C01590	HMDB0034213;LMPK12050479	pos	-	-	-	-	Phenylpropanoids and polyketides	Isoflavonoids	Isoflavans	40105-60-0	201.052	M+2Na	C20H20O6	0.64	0.0577573	0	50.2	-0.286406	0	6255.89	0	18153.3	0	0	0	2180.03	4558.66	0	0	0	0	0	7484.37	0	0	0	2747.03	1644.67	131200	172550
C0506	pos_3013	Lupiwighteone hydrate 7-glucoside	水合卢匹维酮7-葡萄糖苷	metab_2083	B(ii)	-	-	-	-	HMDB0034813	pos	-	-	-	-	Phenylpropanoids and polyketides	Isoflavonoids	Isoflavonoid O-glycosides	-	282.079	M+2Na	C26H30O11	0.6559	0.0976421	0	59.2	1.2881	24803.9	12613.6	94988.3	28211.5	25480.2	0	483.59	1142.03	4751.26	0	0	0	0	810.201	1280.29	1037.14	0	82.34	3076.65	0	133248	217396
C0060	pos_1184	Tilisolol	蒂利索洛	metab_187	B(ii)	-	-	-	-	HMDB0259093	pos	-	-	-	-	Organoheterocyclic compounds	Isoquinolines and derivatives	Isoquinolones and derivatives	-	322.213	M+NH4	C17H24N2O3	2.7952	0.0174769	0	43.8	0.681422	119377	123161	118709	95387.8	111337	267816	256695	367987	163616	543190	299460	185061	409995	256662	226734	278002	230551	204611	206238	222072	106141	96944.8
C0099	pos_131	Stearidonic acid	硬脂酸	metab_316	B(ii)	map00592;map01110	alpha-Linolenic acid metabolism;Biosynthesis of secondary metabolites	α-亚麻酸代谢;次级代谢产物的生物合成	C16300	PW_C002804;HMDB0006547;LMFA01030357	pos	-	-	Metabolism;Metabolism	Lipid metabolism;Global and overview maps	Lipids and lipid-like molecules	Fatty Acyls	Lineolic acids and derivatives	20290-75-9	277.216	M+H-H2O, M+H, M+H-2H2O	C18H28O2	6.1552	0.0281888	0	72.8	0.615355	236887	7413.95	139156	548823	51706.9	5381.35	1139.7	64.0512	1206.19	2582.38	5786.62	1204.8	987.183	48807.7	1002.04	3975.57	3992.7	63.8789	2182.22	3660.99	355688	740610
C0103	pos_132	Cucurbic acid	葫芦酸	metab_326	B(ii)	-	-	-	C08482	HMDB0029388	pos	-	-	-	-	Lipids and lipid-like molecules	Fatty Acyls	Lineolic acids and derivatives	58240-50-9	195.138	M+H-H2O, M+H, M+H-2H2O	C12H20O3	6.1552	0.0112405	0	37.8	1.83739	290938	107746	274030	752663	122726	69433.5	63358.3	75754.6	68813.2	54692.5	79449.3	63614.8	72807.3	145730	64830.3	75710.7	69541.6	65703	61670.8	71306.3	571892	1.12373e+06
C0156	pos_1505	Bovinic acid	波维酸	metab_517	B(ii)	map00591	Linoleic acid metabolism	亚油酸	C04056	HMDB0003797	pos	-	-	Metabolism	Lipid metabolism	Lipids and lipid-like molecules	Fatty Acyls	Lineolic acids and derivatives	2540-56-9	298.274	M+NH4	C18H32O2	6.4991	0.0164619	0	41.3	0.382623	619230	1.09149e+06	1.12013e+06	1.40591e+06	493891	1.30942e+06	1.74845e+06	1.37227e+06	312688	734026	695719	865866	971279	1.11526e+06	694572	1.20962e+06	1.07623e+06	1.31351e+06	1.56786e+06	1.11007e+06	1.1525e+06	2.10043e+06
C0162	pos_1533	MG(18:3(6Z,9Z,12Z)/0:0/0:0)	-	metab_548	B(ii)	-	-	-	-	HMDB0011569	pos	-	-	-	-	Lipids and lipid-like molecules	Fatty Acyls	Lineolic acids and derivatives	-	385.294	M+CH3OH+H	C21H36O4	6.6273	0.00996342	0	52.2	-3.39243	80750	66156.3	65226.5	67287.2	221298	91060.4	55288	83284.3	62536.2	58603.5	72110.1	49882.9	49128.3	73493.6	66664.3	55000.7	70579.7	77416.9	68256.6	65883.8	94417.2	82530.6
C0201	pos_1908	Glyceryl Monolinoleate	单硫代甘油酯	metab_941	B(i)	-	-	-	-	HMDB0242115	pos	-	-	-	-	Lipids and lipid-like molecules	Fatty Acyls	Lineolic acids and derivatives	-	355.284	M+H	C21H38O4	7.4245	0.119783	30.3	0	-0.0427958	2936.19	0	1884.05	0	0	46017.5	72011.9	39542.7	62319.5	51518.8	54320.2	16549.6	26915.1	46317.4	3500.99	22710.2	33093.2	44372.8	20700.5	29148.2	0	0
C0237	pos_2136	Punicic acid	石榴酸	metab_1181	B(ii)	-	-	-	C08364	HMDB0030963;LMFA01030146	pos	-	-	-	-	Lipids and lipid-like molecules	Fatty Acyls	Lineolic acids and derivatives	544-72-9	296.258	M+NH4	C18H30O2	6.4431	0.019159	0	82	-0.259404	633263	690642	883670	940340	594730	1.26244e+06	1.01228e+06	1.07057e+06	525008	849027	638223	760000	849712	705353	594525	1.05562e+06	829099	890776	1.1585e+06	1.03594e+06	774621	1.26962e+06
C0258	pos_2221	9,10-Epoxystearic acid	9,10-环氧硬脂酸	metab_1270	B(ii)	map00073	Cutin, suberine and wax biosynthesis	角质、木栓碱和蜡的生物合成	C19418	HMDB0247617;LMFA02000326	pos	-	-	Metabolism	Lipid metabolism	Lipids and lipid-like molecules	Fatty Acyls	Lineolic acids and derivatives	-	316.285	M+NH4	C18H34O3	6.1791	0.0925215	0	78.4	1.93564	0	0	0	0	0	0	0	0	0	0	1384.74	0	0	0	0	0	0	0	0	0	1757.6	0
C0172	pos_1598	(S)-9-Hydroxy-10-undecenoic acid	（S） -9-羟基-10-十一烯酸	metab_608	B(ii)	-	-	-	-	LMFA01050436;HMDB0032662	pos	-	-	-	-	Organic acids and derivatives	Hydroxy acids and derivatives	Medium-chain hydroxy acids and derivatives	-	201.149	M+H	C11H20O3	7.0414	0.0263136	0	41.9	1.72755	1159.04	0	961.569	2132.72	0	11261.7	9838.87	8778.02	4476.34	20417.4	8988.67	1852.14	8369.78	84908.3	10403.6	18548.3	31523.9	19637.4	7875.67	23517.6	35334.8	7759.27
C0261	pos_2231	12-Hydroxydodecanoic acid	12-羟基十二酸	metab_1280	B(ii)	-	-	-	C08317	HMDB0002059;HMDB0304547	pos	-	-	-	-	Organic acids and derivatives	Hydroxy acids and derivatives	Medium-chain hydroxy acids and derivatives	505-95-3	450.378	2M+NH4	C12H24O3	6.1552	0.0515937	0	41.8	-3.13394	4746.66	4594.88	2492.25	2404.91	2865.86	2890.36	2675.26	4667.7	3007.13	2764.01	4262.55	1606.48	5407.51	2791.92	3581.35	2929.45	4543.29	3050.85	3905.61	4298.02	3297	2900.81
C0280	pos_2289	Pravastatin	普伐他汀	metab_1338	B(ii)	-	-	-	C01844	PW_C002369;HMDB0005022;LMFA05000695;HMDB0256737;MJDBOTE0001592	pos	-	-	-	-	Organic acids and derivatives	Hydroxy acids and derivatives	Medium-chain hydroxy acids and derivatives	81093-37-0	407.239	M+H-H2O	C23H36O7	5.6112	1.1547	0	61.4	-8.61272	0	0	0	0	0	0	0	0	0	0	0	0	0	0	0	0	0	0	0	0	0	0
C0026	pos_1065	2-Keto-6-acetamidocaproate	2-酮基-6-乙酰氨基甲酸酯	metab_67	B(ii)	map01100;map00310	Metabolic pathways;Lysine degradation	代谢途径;赖氨酸降解	C05548	HMDB0012150	pos	-	-	Metabolism;Metabolism	Global and overview maps;Amino acid metabolism	Organic acids and derivatives	Keto acids and derivatives	Medium-chain keto acids and derivatives	-	229.119	M+ACN+H	C8H13NO4	1.5553	0.0386698	0	35.6	2.73236	0	0	0	0	0	0	695.11	1333.91	0	627.778	0	0	0	0	0	0	0	761.659	0	0	0	29891
C0078	pos_1234	(S)-5-Amino-3-oxohexanoate	（S） -5-氨基-3-氧代己酸盐	metab_239	B(ii)	map01100;map00310	Metabolic pathways;Lysine degradation	代谢途径;赖氨酸降解	C03656	HMDB0012131	pos	-	-	Metabolism;Metabolism	Global and overview maps;Amino acid metabolism	Organic acids and derivatives	Keto acids and derivatives	Medium-chain keto acids and derivatives	19355-90-9	332.182	2M+ACN+H	C6H11NO3	3.0599	0.144584	0	59.3	1.11519	0	0	0	3527.91	0	0	0	0	0	0	0	0	0	0	0	0	0	0	0	0	0	8397.09
C0563	pos_39	Triacetic acid	三乙酸	metab_2539	B(ii)	-	-	-	C01757	HMDB0259137	pos	-	-	-	-	Organic acids and derivatives	Keto acids and derivatives	Medium-chain keto acids and derivatives	-	145.05	M+H-H2O, 2M+H, M+H, M+H-2H2O	C6H8O4	0.886	0.0416344	0	33.6	1.79952	3.46187e+06	4.17933e+06	4.80979e+06	4.24869e+06	4.23019e+06	7.73546e+06	5.89342e+06	8.21563e+06	4.55517e+06	6.23767e+06	6.68785e+06	3.84183e+06	8.04729e+06	6.42407e+06	5.01496e+06	8.46214e+06	6.16169e+06	4.86597e+06	6.93721e+06	7.0447e+06	5.96899e+06	6.31805e+06
C0118	pos_1355	3,4-Dimethoxy-benzaldehyde	-	metab_363	B(i)	-	-	-	C02201	HMDB0032138	pos	-	-	-	-	Benzenoids	Benzene and substituted derivatives	Methoxybenzenes	120-14-9	167.071	M+H	C9H10O3	4.3074	0.0294249	48.6	0	2.03388	52688.5	61635.5	63031	83712.5	52607.3	53751.4	43530.5	44542.1	47094.9	47914.9	45564.1	65550.5	46696.1	49567.9	44118.1	41979.1	43515.2	53537.9	44309.5	34732.2	128778	90438.9
C0342	pos_2435	3,4-Dimethoxybenzaldehyde	3,4-二甲氧基苯甲醛	metab_1484	B(i)	-	-	-	C02201	HMDB0032138	pos	-	-	-	-	Benzenoids	Benzene and substituted derivatives	Methoxybenzenes	120-14-9	167.071	M+H	C9H10O3	3.7233	0.0314923	37.6	0	1.90345	15520.1	21514.4	16540.1	14829.1	19938.6	17424.8	15067.9	13381.5	12968.4	15969.6	12922.9	19533.3	19553.6	17362.7	17023.3	12703.7	18441.5	14398	15922.1	14051	15161.8	16652.6
C0054	pos_1168	Eugenol	丁香酚	metab_171	B(i)	map00940	Phenylpropanoid biosynthesis	苯丙烷生物合成	C10453	HMDB0005809;MJDBOTE0000375	pos	-	-	Metabolism	Biosynthesis of other secondary metabolites	Benzenoids	Phenols	Methoxyphenols	97-53-0	182.118	M+NH4	C10H12O2	2.7235	0.0321628	57.9	0	3.1133	406.505	429.618	2836.33	0	388.38	1606.58	482.913	2000.51	528.612	0	0	0	0	0	0	0	0	0	0	0	0	0
C0065	pos_1200	Sinapyl Alcohol	芥子醇	metab_205	B(i)	map01100;map00940;map01110	Metabolic pathways;Phenylpropanoid biosynthesis;Biosynthesis of secondary metabolites	代谢途径;苯丙烷生物合成;次级代谢产物的生物合成	C02325	HMDB0013070	pos	-	-	Metabolism;Metabolism;Metabolism	Global and overview maps;Biosynthesis of other secondary metabolites;Global and overview maps	Benzenoids	Phenols	Methoxyphenols	537-33-7	211.097	M+H	C11H14O4	2.8832	0.0105215	76.4	0	2.2446	10359.9	18159.7	13546.2	20547.1	9338.71	13021.5	26288.9	40250	20401.4	30041.4	25472	30428	12871.2	39455.1	13392.3	16680	32253.1	12898.1	13100.9	8736.4	24572.9	11919.1
C0067	pos_1203	Vanylglycol	钒基乙二醇	metab_208	B(ii)	map01100;map00350	Metabolic pathways;Tyrosine metabolism	代谢途径;酪氨酸代谢	C05594	HMDB0001490;PW_C001147	pos	-	-	Metabolism;Metabolism	Global and overview maps;Amino acid metabolism	Benzenoids	Phenols	Methoxyphenols	534-82-7	167.071	M+H-H2O	C9H12O4	2.8993	0.0142732	0	30.3	1.85175	16277.7	12916.5	17542.4	14179.3	13111.3	17046.3	16073.1	16346.7	13533.5	13641.3	13449.7	17651.8	16076.9	12052.3	14815.1	13928.4	17793.4	15506.9	15091.9	13132.6	16259.5	10947.8
C0111	pos_1339	Vanillin	香兰素	metab_346	B(i)	map01100;map00996;map01110	Metabolic pathways;Biosynthesis of various alkaloids;Biosynthesis of secondary metabolites	代谢途径;-;次级代谢产物的生物合成	C00755	HMDB0245834;HMDB0012308;MJDBOTE0000374	pos	-	-	Metabolism;Metabolism;Metabolism	Global and overview maps;Biosynthesis of other secondary metabolites;Global and overview maps	Benzenoids	Phenols	Methoxyphenols	121-33-5	185.081	M+CH3OH+H	C8H8O3	4.0594	0.100827	61.4	0	2.83338	1.5477	0	576.171	0	0	0	0.0048	0	0	0.4948	0.9393	0.1748	0.3447	26.3948	0	0	0	0	0.4242	0	0	2448.53
C0186	pos_1742	Coniferyl Alcohol	松柏醇	metab_766	B(i)	map01100;map00940;map01110;map00999	Metabolic pathways;Phenylpropanoid biosynthesis;Biosynthesis of secondary metabolites;Biosynthesis of various plant secondary metabolites	代谢途径;苯丙烷生物合成;次级代谢产物的生物合成;多种次生代谢产物的生物合成Ⅰ	C00590	HMDB0012915;MJDBOTE0001211	pos	-	-	Metabolism;Metabolism;Metabolism;Metabolism	Global and overview maps;Biosynthesis of other secondary metabolites;Global and overview maps;Biosynthesis of other secondary metabolites	Benzenoids	Phenols	Methoxyphenols	32811-40-8;458-35-5;32811-40-8	163.076	M+H-H2O	C10H12O3	7.9843	0.0301686	43.6	0	1.31353	225165	208464	218642	205661	243654	207626	201972	221437	195682	196852	205800	211882	212713	206064	199745	220395	199681	189727	212700	219774	228786	194017
C0251	pos_2189	[6]-Gingerdione	[6] -姜二酮	metab_1236	B(ii)	-	-	-	C10459	HMDB0039275	pos	-	-	-	-	Benzenoids	Phenols	Methoxyphenols	61871-71-4	293.172	M+H	C17H24O4	6.2831	0.012966	0	73.2	-7.82562	72945.8	77633.4	66952.6	72025.9	71444.4	65219.2	72274.4	83718	73354.6	75093.2	66302.5	63958.2	70114.6	81206.8	69832.7	77080.3	73390	61466.2	71103.7	74979.5	75338.2	66226.5
C0301	pos_2336	Dihydroconiferyl alcohol	二氢松柏醇	metab_1385	B(ii)	-	-	-	C10448	HMDB0303757	pos	-	-	-	-	Benzenoids	Phenols	Methoxyphenols	2305-13-7	428.205	2M+ACN+Na	C10H14O3	4.4434	1.19913	0	31	1.27763	0	0	0	0	0	0	0	0	0	0	0	0	0	0	0	0	0	0	0	0	0	0
C0302	pos_2340	Sinapaldehyde	芥子醛	metab_1388	B(ii)	map01100;map00940;map01110	Metabolic pathways;Phenylpropanoid biosynthesis;Biosynthesis of secondary metabolites	代谢途径;苯丙烷生物合成;次级代谢产物的生物合成	C05610	HMDB0258653;HMDB0258301	pos	-	-	Metabolism;Metabolism;Metabolism	Global and overview maps;Biosynthesis of other secondary metabolites;Global and overview maps	Benzenoids	Phenols	Methoxyphenols	4206-58-0	209.081	M+H	C11H12O4	4.4114	0.0118804	0	41.6	1.87943	35403.2	33524.8	35437.4	28743.2	30720.5	30345.8	32564.8	27205.6	25671.5	33790.1	30561.9	30545	28537.9	29410	27493.4	32744.9	26101.3	27702.8	29395.4	26807.3	38403.9	34231.7
C0361	pos_2473	Homovanillic Acid	高香草酸	metab_1523	B(i)	map01100;map00350	Metabolic pathways;Tyrosine metabolism	代谢途径;酪氨酸代谢	C05582	HMDB0000118;PW_C000074;MJDBSJD0000085	pos	-	-	Metabolism;Metabolism	Global and overview maps;Amino acid metabolism	Benzenoids	Phenols	Methoxyphenols	306-08-1	165.055	M+H-H2O	C9H10O4	3.4353	0.0351468	56.3	0	1.66248	27626.6	0	23025.7	792.252	18719.5	0	539.336	0	0	0	0	0	0	0	458.493	0	0	0	0	0	606.75	0
C0367	pos_2480	5-Hydroxyconiferyl alcohol	5-羟基松柏醇	metab_1531	B(ii)	map00940;map01110	Phenylpropanoid biosynthesis;Biosynthesis of secondary metabolites	苯丙烷生物合成;次级代谢产物的生物合成	C12205	HMDB0060398	pos	-	-	Metabolism;Metabolism	Biosynthesis of other secondary metabolites;Global and overview maps	Benzenoids	Phenols	Methoxyphenols	1782-47-4	197.081	M+H	C10H12O4	3.387	0.0611354	0	61.5	2.35149	2143.09	0	7656.24	0	5324	0	0	0	712.686	0	0	0	0	0	0	0	0	0	0	0	5098.91	3210.19
C0660	pos_934	Vanillylmandelic acid	香草基扁桃酸	metab_3107	B(i)	map01100;map00350	Metabolic pathways;Tyrosine metabolism	代谢途径;酪氨酸代谢	C05584	HMDB0000291;HMDB0304531;PW_C000197;HMDB0254548	pos	-	-	Metabolism;Metabolism	Global and overview maps;Amino acid metabolism	Benzenoids	Phenols	Methoxyphenols	55-10-7;13244-77-4	181.05	M+H-H2O	C9H10O5	0.8225	0.029367	85.3	0	0.81035	15935.1	15815.2	9757.41	27373.4	11624.2	48031.9	70493.9	38406.6	29929.3	38041.8	50757.1	16356	39695.4	33356.5	52528.1	42155.9	42116.9	23474.1	44564.5	31807.8	39629.4	33252.2
C0146	pos_1448	MG(19:0/0:0/0:0)	-	metab_457	B(ii)	-	-	-	-	HMDB0072839	pos	-	-	-	-	Lipids and lipid-like molecules	Glycerolipids	Monoradylglycerols	-	390.358	M+NH4	C22H44O4	6.2511	0.0280488	0	55.8	0.450277	12010.6	9353.51	4991.17	0	14614.4	0	3024.9	4832.05	2630.49	4816.12	0	2985.85	6638.2	11103	4143.92	3025.74	0	5630.78	9198.96	5043.89	4572.71	0
C0242	pos_2154	MG(i-15:0/0:0/0:0)	-	metab_1200	B(ii)	-	-	-	-	HMDB0072878	pos	-	-	-	-	Lipids and lipid-like molecules	Glycerolipids	Monoradylglycerols	-	334.296	M+NH4	C18H36O4	6.3871	0.0518278	0	58.3	1.12155	25092.6	48380.4	21054.1	97298	54877.2	9817.53	5429.65	3224.42	18880	1557.99	0	3262.66	1932.44	18540.2	3060.74	3374.77	7065.59	5520.37	1367.54	6417.9	50171.9	83097.4
C0245	pos_2169	MG(21:0/0:0/0:0)	-	metab_1215	B(ii)	-	-	-	-	HMDB0072871	pos	-	-	-	-	Lipids and lipid-like molecules	Glycerolipids	Monoradylglycerols	-	418.39	M+NH4	C24H48O4	6.3311	0.719209	0	52.7	1.2515	2407.67	0	0	0	0	0	0	0	0	0	0	0	0	0	0	0	0	0	0	0	0	0
C0277	pos_2285	MG(15:0/0:0/0:0)	-	metab_1334	B(ii)	-	-	-	-	HMDB0011563	pos	-	-	-	-	Lipids and lipid-like molecules	Glycerolipids	Monoradylglycerols	-	334.295	M+NH4	C18H36O4	5.6832	0.67062	0	61.6	0.65059	0	0	0	0	0	0	0	0	0	0	0	0	0	0	0	0	0	0	0	0	0	0
C0011	pos_102	Citronellic acid	香茅酸	metab_21	B(i)	map01110	Biosynthesis of secondary metabolites	次级代谢产物的生物合成	C16462	HMDB0035837;LMFA01020104	pos	-	-	Metabolism	Global and overview maps	Lipids and lipid-like molecules	Prenol lipids	Monoterpenoids	502-47-6	171.138	M+H, M+Na, M+NH4	C10H18O2	6.2271	0.0303455	57.7	0	1.42978	28340.1	81535.1	18878.3	207227	35942.6	279789	196660	137593	92948.8	428436	149946	193114	126333	330566	94775.6	133452	217165	316142	171656	218986	265478	181309
C0144	pos_1432	(+)-Neomenthol	（+）-新薄荷醇	metab_442	B(ii)	map01110;map00902	Biosynthesis of secondary metabolites;Monoterpenoid biosynthesis	次级代谢产物的生物合成;单萜生物合成	C00553	LMPR0102090003;HMDB0035763	pos	-	-	Metabolism;Metabolism	Global and overview maps;Metabolism of terpenoids and polyketides	Lipids and lipid-like molecules	Prenol lipids	Monoterpenoids	2216-52-6	198.186	M+ACN+H	C10H20O	6.1392	0.077709	0	35.5	2.07737	11786.2	10836.1	11497.9	13567	8645.17	10036.2	8756.09	8834.06	8453.74	11772	12314	8138.76	10535.1	10084.1	10083.1	9036.7	7996.59	9798.77	8934.38	14457	11761.7	7596.4
C0164	pos_1538	D-(+)-dihydrocarvone	D-（+）-二氢香芹酮	metab_553	B(ii)	map01110;map00903	Biosynthesis of secondary metabolites;Limonene and pinene degradation	次级代谢产物的生物合成;柠檬烯和蒎烯的降解	C11398	HMDB0302236	pos	-	-	Metabolism;Metabolism	Global and overview maps;Metabolism of terpenoids and polyketides	Lipids and lipid-like molecules	Prenol lipids	Monoterpenoids	-	170.154	M+NH4	C10H16O	6.6592	0.0131998	0	50.4	1.40876	77643.4	62199	92819.7	73886.8	87911.4	75074.1	66987.9	74059.4	66062.4	93815.8	65335.8	77838.6	86784.4	54459.6	65390.8	93255.5	74906.5	73962.2	92628.3	97577.6	61672.6	95042.9
C0205	pos_1922	Vulgarole	-	metab_954	B(ii)	-	-	-	-	HMDB0035085	pos	-	-	-	-	Lipids and lipid-like molecules	Prenol lipids	Monoterpenoids	61586-52-5	245.175	M+CH3OH+H	C12H20O3	7.241	0.0623797	0	30.6	0.765808	77500.6	93055.3	86030.3	71716.6	67857	81693.2	92877.1	85207.2	73672.1	75645.2	66096.5	69317.8	72954.1	84475.6	91145.5	73759.3	73605.5	81930.1	80481.2	85471.4	83758.6	72495.2
C0221	pos_2011	Menthol	薄荷醇	metab_1050	B(ii)	map01110;map00902	Biosynthesis of secondary metabolites;Monoterpenoid biosynthesis	次级代谢产物的生物合成;单萜生物合成	C00400	HMDB0003352;HMDB0035765	pos	-	-	Metabolism;Metabolism	Global and overview maps;Metabolism of terpenoids and polyketides	Lipids and lipid-like molecules	Prenol lipids	Monoterpenoids	2216-51-5;1490-04-6	376.319	2M+ACN+Na	C10H20O	6.7231	0.0446729	0	90.1	0.00549051	32097.8	22241.4	18001.9	20837.8	25388.6	38674.7	101789	66107.4	0	5875.19	30876.1	17903.1	15627.4	28904	22112.5	17759.2	25986.8	33604.8	64537.7	67634.9	118172	83405
C0225	pos_2031	Menthyl lactate	乳酸薄荷酯	metab_1070	B(ii)	-	-	-	-	HMDB0037212	pos	-	-	-	-	Lipids and lipid-like molecules	Prenol lipids	Monoterpenoids	59259-38-0	479.334	2M+Na	C13H24O3	6.6751	0.0344132	0	38	0.307018	2.03313e+06	2.16956e+06	2.18962e+06	2.1523e+06	2.04545e+06	1.96896e+06	1.86416e+06	1.89443e+06	1.89768e+06	1.96915e+06	1.90364e+06	1.84827e+06	1.82208e+06	1.97136e+06	1.76586e+06	1.81174e+06	1.9256e+06	1.7455e+06	1.84695e+06	1.86569e+06	2.39691e+06	2.64963e+06
C0234	pos_2091	2-Aminobicyclo[2.2.1]heptane-2-carboxylic acid	2-氨基双环[2.2.1]庚烷-2-羧酸	metab_1132	B(ii)	-	-	-	-	HMDB0245588	pos	-	-	-	-	Lipids and lipid-like molecules	Prenol lipids	Monoterpenoids	-	188.128	M+CH3OH+H	C8H13NO2	6.5553	0.0294709	0	41.4	2.00447	62949.8	18772.1	20543.3	40400.6	13883.9	95135	17479	62532.6	30673.7	24849.4	60830.1	15120	19142.7	15935.8	25243.9	42914.5	26002.2	22058.9	21208.8	98170.2	17019.4	17376.5
C0250	pos_2183	Trans-p-Menth-2-en-1-ol	-	metab_1230	B(ii)	-	-	-	-	HMDB0302615	pos	-	-	-	-	Lipids and lipid-like molecules	Prenol lipids	Monoterpenoids	-	172.17	M+NH4	C10H18O	6.3071	0.0124758	0	32.6	1.53123	112037	123112	181855	158129	141625	151316	124473	151501	148209	195139	141079	161691	179840	115797	133471	168828	128864	119334	168617	205391	133501	204434
C0256	pos_2201	(R)-Menthone 8-thioacetate	（R） -薄荷酮8-硫代乙酸酯	metab_1251	B(ii)	-	-	-	-	HMDB0303595	pos	-	-	-	-	Lipids and lipid-like molecules	Prenol lipids	Monoterpenoids	-	246.152	M+NH4	C12H20O2S	6.2431	0.0243405	0	31.6	0.828694	8440.13	109313	2139.77	56282.5	3442.26	83152.5	32381.5	49155.3	93083.3	29661.6	103434	73868.9	59276.4	55520.5	70799.8	55953.7	45777.4	66624.4	24022.7	35969.3	20474.4	0
C0259	pos_2226	Alpha-Terpineol propanoate	-	metab_1274	B(ii)	-	-	-	-	HMDB0032052	pos	-	-	-	-	Lipids and lipid-like molecules	Prenol lipids	Monoterpenoids	80-27-3	228.196	M+NH4	C13H22O2	6.1712	0.00821944	0	43.2	1.63082	1.3142e+06	1.32112e+06	1.35074e+06	1.33269e+06	1.2289e+06	1.37583e+06	1.28578e+06	1.38017e+06	1.28646e+06	1.31516e+06	1.3295e+06	1.25625e+06	1.24309e+06	1.28078e+06	1.28826e+06	1.31476e+06	1.28337e+06	1.29869e+06	1.26547e+06	1.38697e+06	1.35919e+06	1.41958e+06
C0266	pos_2239	Perillic acid	紫苏酸	metab_1288	B(ii)	map00903	Limonene and pinene degradation	柠檬烯和蒎烯的降解	C11924	LMPR0102090041;HMDB0004586	pos	-	-	Metabolism	Metabolism of terpenoids and polyketides	Lipids and lipid-like molecules	Prenol lipids	Monoterpenoids	7694-45-3	131.086	M+H-2H2O	C10H14O2	6.1552	0.0497647	0	47.7	2.34097	3550.77	5311.99	4946.06	9051.5	2982.4	4509	4644.17	3157.15	5125.5	2982.67	4633.3	3599.14	4610.7	5318.3	3091.64	3373.2	3430.08	4960.7	4445.05	3904.34	6799.4	9441.07
C0559	pos_377	Verbenalol	马鞭草醇	metab_2525	B(ii)	-	-	-	-	HMDB0303044	pos	-	-	-	-	Lipids and lipid-like molecules	Prenol lipids	Monoterpenoids	-	227.092	M+H, M+Na	C11H14O5	4.4194	0.0802257	0	47.8	1.59152	2133.36	14456.8	2086.21	62940.2	2961.74	13623	2682.83	6142.82	10902.1	3392.34	1926.23	24547.3	12159.2	3842.75	3780.44	1318.87	2874.94	4535.92	737.659	2076.28	90200.2	50999.9
C0589	pos_518	4-Ethyl-7,11-dimethyldodeca-trans-2-trans-6-1-o-trien-1-al	4-乙基-7,11-二甲基十二烷-反式-2-反式-6-1-o-三烯-1-al	metab_2681	B(ii)	-	-	-	-	HMDB0302403	pos	-	-	-	-	Lipids and lipid-like molecules	Prenol lipids	Monoterpenoids	-	252.232	M+H, M+NH4	C16H26O	6.5473	0.0329996	0	31.5	1.04713	214809	154502	342204	260011	271835	277111	193885	239564	223756	350269	191392	271777	319545	145263	185145	298204	238211	239540	371763	366902	195188	337189
C0685	pos_1499	4-Hydroxy-3-polyprenylbenzoate	4-羟基-3-聚苯甲酸丙烯酯	metab_3173	B(ii)	map00130;map01110	Ubiquinone and other terpenoid-quinone biosynthesis;Biosynthesis of secondary metabolites	泛醌和其他萜类醌生物合成;次级代谢产物的生物合成	C18131	HMDB0060388	pos	-	-	Metabolism;Metabolism	Metabolism of cofactors and vitamins;Global and overview maps	Lipids and lipid-like molecules	Prenol lipids	Monoterpenoids	-	307.19	M+CH3OH+H	C17H22O3	6.4831	0.102383	0	53.1	-0.716701	1636.19	6371.28	3623.18	3071	1529.83	6930.35	4738.97	4673.41	9957.5	5555.18	4985.38	9692.32	3005	5765.17	5956.72	5157.83	8545.84	1724.84	6571.83	2306.29	9178.9	7528.2
C0175	pos_1611	1-Methylpyrrolidine	1-甲基吡咯烷	metab_624	B(ii)	-	-	-	-	HMDB0243946	pos	-	-	-	-	Organoheterocyclic compounds	Pyrrolidines	N-alkylpyrrolidines	-	86.0971	M+H	C5H11N	7.1611	0.127292	0	61.3	8.03258	2725.58	3208.67	317.408	2371.81	2790.78	0	2016.98	2942.59	2748.89	1014.39	2293.69	9994.96	354.14	3167.8	4161.62	5219.48	2328.93	1406.72	6771.11	2392.03	4992.14	179.156
C0097	pos_1303	7-Amino-4-hydroxy-2-naphthalenesulfonic acid	7-氨基-4-羟基-2-萘磺酸	metab_309	B(ii)	-	-	-	-	HMDB0243485	pos	-	-	-	-	Benzenoids	Naphthalenes	Naphthalene sulfonic acids and derivatives	-	240.033	M+H	C10H9NO4S	3.7073	0.0448459	0	38.3	1.65071	0	0	0	0	0	0	0	0	0	0	0	0	0	0	0	0	0	0	0	0	967.679	4359.42
C0633	pos_861	Plumbagin	白花丹	metab_3040	B(ii)	-	-	-	C10387	HMDB0256646;MJDBOTE0001003	pos	-	-	-	-	Benzenoids	Naphthalenes	Naphthoquinones	481-42-5	202.06	2M+3H2O+2H	C11H8O3	0.6242	0.0402982	0	30.1	6.52807	0	9496.88	0	17918.8	0	0	29730.2	19572.3	24667.7	8878.02	18895.8	0	14982.9	8778.06	32338.9	23224.8	3476.37	3537.75	30942.5	15684.5	56285.8	0
C0516	pos_3033	Dalbergin	达尔伯金	metab_2103	B(ii)	-	-	-	C10414	LMPK12100003;HMDB0303925	pos	-	-	-	-	Phenylpropanoids and polyketides	Neoflavonoids	Neoflavones	482-83-7	282.087	2M+3H2O+2H	C16H12O4	0.6242	0.0144494	0	31.8	7.51739	682045	407038	3.69236e+06	1.25049e+06	995447	7991.46	61206	70713.3	205381	1952.16	24026.5	28394.5	13522.7	45397.2	55576.9	91447	21914.6	12232.7	208449	16145	1.07194e+07	1.56003e+07
C0122	pos_1362	Nifursol	尼福索	metab_371	B(ii)	-	-	-	-	HMDB0031764	pos	-	-	-	-	Benzenoids	Phenols	Nitrophenols	16915-70-1	330.009	M+H-2H2O	C12H7N5O9	4.3634	0.0487248	0	46.8	-3.55039	46870.5	31640.8	39267.2	27972.9	49541.8	29933.4	20526.2	35790	18110.2	39636.8	37267.6	21645.5	31061.1	26775.6	29718.2	42628.7	36666.1	30555.2	40679.5	34119.1	34169	36032.8
C0008	pos_1012	Calystegine B2	-	metab_14	B(ii)	-	-	-	C10851	HMDB0038594	pos	-	-	-	-	Alkaloids and derivatives	Tropane alkaloids	Not Available	127414-85-1	217.119	M+ACN+H	C7H13NO4	1.1646	0.0120161	0	39.6	2.62023	0	0	0	1541.58	0	0	1266.68	5694.3	2176.13	18286.1	0	593.289	755.365	0	0	0	835.347	0	4579.49	1512	0	1893.76
C0047	pos_1133	Hydrocinnamic acid	氢化肉桂酸	metab_139	B(i)	map01100;map00360	Metabolic pathways;Phenylalanine metabolism	代谢途径;苯丙氨酸代谢	C05629	HMDB0000764	pos	-	-	Metabolism;Metabolism	Global and overview maps;Amino acid metabolism	Phenylpropanoids and polyketides	Phenylpropanoic acids	Not Available	501-52-0	151.076	M+H	C9H10O2	2.5396	0.00711226	38.3	0	1.85622	25036.5	26166.2	27701.1	27467.5	23550.6	26566.2	26707.2	25442.5	29717.1	27299.9	25925.5	24792.3	23756.5	30925.9	26953.4	34938.1	30429.9	29642.4	24353.6	26259	36358.7	35936.8
C0100	pos_1313	(-)-Salsoline	（-）-沙索林	metab_319	B(ii)	-	-	-	C09640	HMDB0003626;HMDB0012469	pos	-	-	-	-	Organoheterocyclic compounds	Tetrahydroisoquinolines	Not Available	53622-84-7;89-31-6	158.097	M+H-2H2O	C11H15NO2	3.7953	0.0235599	0	39.8	1.94239	8280.32	4214.62	4521.79	3055.31	1904.55	4529.26	1225.41	6905.54	2547.43	3980.48	3225.49	3983.4	3794.55	1985.6	5716.54	3847.53	1760.76	4797.05	4234.11	2985.93	2842.32	3887.83
C0106	pos_1329	3b-Pregnadienolone 3-[rhamnosyl-(1->4)-rhamnosyl-(1->4)-rhamnosyl-(1->4)-glucoside]	-	metab_336	B(ii)	-	-	-	-	HMDB0038383	pos	-	-	-	-	Lignans, neolignans and related compounds	Furanoid lignans	Not Available	312304-02-2	469.22	M+H+Na	C45H70O19	3.9714	0.440062	0	41.9	-7.4582	0	0	0	0	0	0	0	17898.4	120837	339217	5355.33	33368.1	19146	526529	1.49514e+06	137275	70358.4	200966	133249	206318	0	0
C0108	pos_1332	1-Naphthylamine	1-萘胺	metab_340	B(i)	-	-	-	C14790	HMDB0243964	pos	-	-	-	-	Benzenoids	Naphthalenes	Not Available	134-32-7	144.081	M+H	C10H9N	4.0274	0.0379161	53.7	0	2.03015	15905.3	5551.35	48747.5	18591.4	14000	2177.31	2903.94	652.202	1564.21	342.612	1894.33	2279.57	1194.71	1957.22	1505.22	2453.21	4059.72	2542.56	1862.74	0	9501.99	15829.9
C0119	pos_1356	(7'R,8'R)-4,7'-Epoxy-3'-methoxy-4',5,9,9'-lignanetetrol 9'-glucoside	（7'R，8'R）-4,7'-环氧-3'-甲氧基-4'，5,9,9'-木质素四醇9'-葡萄糖苷	metab_364	B(ii)	-	-	-	-	HMDB0038710	pos	-	-	-	-	Phenylpropanoids and polyketides	2-arylbenzofuran flavonoids	Not Available	-	547.16	M+K	C25H32O11	4.3074	0.0395861	0	41.1	5.17338	0	0	0	0	0	0	0	0	0	0	0	0	0	0	0	0	0	0	0	0	0	0
C0132	pos_1382	Ibuprofen	布洛芬	metab_392	B(i)	-	-	-	C01588	PW_C001284;HMDB0001925;MJDBOTE0001402	pos	-	-	-	-	Phenylpropanoids and polyketides	Phenylpropanoic acids	Not Available	15687-27-1	207.138	M+H	C13H18O2	4.7554	0.0962278	43.7	0	2.62052	0	0	0	0	0	0	0	0	0	0	0	0	0	0	0	635.807	0	0	0	0	0	506.65
C0140	pos_1423	Tamibarotene	塔米巴罗汀	metab_433	B(ii)	-	-	-	C12864	HMDB0015605	pos	-	-	-	-	Benzenoids	Tetralins	Not Available	94497-51-5	384.215	M+CH3OH+H	C22H25NO3	6.0192	0.0508163	0	46.2	-5.83523	1347.99	0	0	0	0	0	0	0	0	0	0	0	0	0	0	0	0	0	0	0	0	0
C0148	pos_1458	Palmitoyl Ara-C	棕榈酰阿糖胞苷	metab_466	B(ii)	-	-	-	-	HMDB0256087	pos	-	-	-	-	Nucleosides, nucleotides, and analogues	Pyrimidine nucleosides	Not Available	-	520.279	M+K	C25H43N3O6	6.3071	0.0335211	0	58.8	2.37764	98574.8	123922	134128	97367.6	118479	119167	81536.8	119813	110177	141782	112811	122086	129030	104129	123574	110647	139822	98559.9	101632	131017	108737	95769.2
C0157	pos_1507	Piperonyl Butoxide	-	metab_519	B(i)	-	-	-	C18880	HMDB0256579	pos	-	-	-	-	Organoheterocyclic compounds	Benzodioxoles	Not Available	1951-03-06	339.214	M+H	C19H30O5	6.5071	0.00532652	37.3	0	-7.18966	99125.7	153979	105609	1.06939e+06	121724	242556	221780	212688	215077	390371	175052	167436	224407	1.82134e+06	181122	409988	331579	417651	327480	424500	178903	214317
C0183	pos_170	1-Pyrroline-4-hydroxy-2-carboxylate	1-吡咯啉-4-羟基-2-羧酸盐	metab_720	B(ii)	map01100;map00470	Metabolic pathways;D-Amino acid metabolism	代谢途径;-	C04282	PW_C001512;HMDB0002234	pos	-	-	Metabolism;Metabolism	Global and overview maps;Metabolism of other amino acids	Organoheterocyclic compounds	Pyrrolines	Not Available	9054-77-7	130.05	M+H, 2M+H, M+K	C5H7NO3	1.1089	0.00626977	0	36.3	3.025	1.20176e+07	1.01845e+07	1.11467e+07	3.79613e+06	6.90127e+06	485514	492104	373490	628188	541921	931042	649261	758896	819321	858269	507148	473680	1.0375e+06	329504	1.15122e+06	1.59714e+06	1.15633e+06
C0210	pos_1957	DG(i-12:0/PGE1/0:0)	-	metab_991	B(ii)	-	-	-	-	HMDB0298493	pos	-	-	-	-	Not Available	Not Available	Not Available	-	593.439	M+H-H2O	C35H62O8	6.9935	0.0265087	0	66.2	-4.00433	4900.11	42744.3	0	179277	29181.6	1.70604e+06	3.3234e+06	1.82665e+06	1.77041e+06	3.01293e+06	2.97896e+06	2.34817e+06	1.12262e+06	2.03748e+06	1.67139e+06	2.06201e+06	1.92209e+06	2.8748e+06	1.5136e+06	1.49224e+06	716279	332721
C0215	pos_1985	Menthone lactone	薄荷酮内酯	metab_1019	B(ii)	-	-	-	C18066	HMDB0040330	pos	-	-	-	-	Organoheterocyclic compounds	Lactones	Not Available	499-54-7	363.251	2M+Na	C10H18O2	6.8023	0.141767	0	42.8	0.0408403	108404	102811	72039.5	101186	83131.2	104359	83538.9	96289.4	79738.4	61609.4	99049.9	76163.5	59376.3	90210.3	94168.4	78502.7	98845	89038.9	96731.2	64254.2	101162	85408.2
C0228	pos_2042	Cis-Quinceoxepane	-	metab_1082	B(ii)	-	-	-	-	HMDB0038108	pos	-	-	-	-	Organoheterocyclic compounds	Oxepanes	Not Available	133005-51-3	198.186	M+NH4	C12H20O	6.6671	0.0234489	0	62.5	1.44931	362854	293729	452931	372228	415792	382406	348759	371181	312571	445567	310434	395795	405175	276873	309890	425721	357212	348172	469140	488746	323613	435565
C0229	pos_2046	(+/-)-Pelletierine	-	metab_1086	B(ii)	map01100;map00960;map01110	Metabolic pathways;Tropane, piperidine and pyridine alkaloid biosynthesis;Biosynthesis of secondary metabolites	代谢途径;托烷、哌啶和吡啶生物碱的生物合成;次级代谢产物的生物合成	C06182	HMDB0030325	pos	-	-	Metabolism;Metabolism;Metabolism	Global and overview maps;Biosynthesis of other secondary metabolites;Global and overview maps	Organoheterocyclic compounds	Piperidines	Not Available	539-00-4	142.123	M+H	C8H15NO	6.6671	0.0142527	0	32.9	1.53298	231519	207866	223698	218291	210776	252252	197337	230863	211904	229904	216511	213395	216735	191738	202267	231956	217395	220282	218885	260068	217131	227849
C0238	pos_2143	2-Hydroxycineol	2-羟基桉醇	metab_1188	B(ii)	-	-	-	C20326	HMDB0059852	pos	-	-	-	-	Organoheterocyclic compounds	Oxanes	Not Available	-	193.12	M+Na	C10H18O2	6.4271	0.0177458	0	33.4	1.48885	5642.69	21683.4	5343.55	81253	8759.9	104085	78869	47678.2	34521.3	158075	52719.3	81193.4	44565.1	133885	37273.5	50934.5	99586	113075	62493	78311.4	93019.3	80330.8
C0265	pos_2238	Neocnidolide	新碳酰亚胺	metab_1287	B(ii)	-	-	-	C17002	HMDB0302242	pos	-	-	-	-	Organoheterocyclic compounds	Isobenzofurans	Not Available	-	159.117	M+H-2H2O	C12H18O2	6.1552	0.0216168	0	55.2	1.46649	16733.1	12278.9	16465.9	37826.7	12409.9	8042.47	8023.84	12028.2	8305.63	5080.18	6588.32	10862.7	10253.1	12435.1	8636.49	9110.59	8078.43	8950.14	8784.86	11344.5	28345.1	48440.1
C0273	pos_2268	7-Methylxanthosine	7-甲基黄嘌呤	metab_1317	B(ii)	map01100;map01110;map00232	Metabolic pathways;Biosynthesis of secondary metabolites;Caffeine metabolism	代谢途径;次级代谢产物的生物合成;咖啡因代谢	C16352	HMDB0301918	pos	-	-	Metabolism;Metabolism;Metabolism	Global and overview maps;Global and overview maps;Biosynthesis of other secondary metabolites	Nucleosides, nucleotides, and analogues	Purine nucleosides	Not Available	-	332.136	M+CH3OH+H	C11H15N4O6+	6.0112	0.0221391	0	71.4	9.61188	1309.43	0	0	0	0	0	0	0	0	0	0	0	0	0	0	0	0	0	0	0	2701.9	0
C0276	pos_2284	Isocolumbin	异古伦宾	metab_1333	B(ii)	-	-	-	C17508	HMDB0036837	pos	-	-	-	-	Organoheterocyclic compounds	Naphthopyrans	Not Available	471-54-5	341.139	M+H-H2O	C20H22O6	5.7312	0.0396681	0	65.7	0.536264	0	0	0	0	0	0	0	0	0	0	0	0	0	0	0	0	0	0	0	0	3018.01	0
C0281	pos_2293	7-Amino-4-methylcoumarin	7-氨基-4-甲基香豆素	metab_1343	B(ii)	-	-	-	C01386	HMDB0247230	pos	-	-	-	-	Phenylpropanoids and polyketides	Coumarins and derivatives	Not Available	26093-31-2	176.071	M+H	C10H9NO2	5.4032	0.0415845	0	55.7	2.28593	10117.8	1977.55	56242.9	8602.78	3658.59	0	0	0	0	0	0	2266.9	0	539.177	418.688	0	0	386.401	0	0	19991.2	14089.2
C0295	pos_2325	N-(8-Amino-1-carboxyoctyl)-alanyl-proline	N-（8-氨基-1-羧辛基）-丙氨酰脯氨酸	metab_1373	B(ii)	-	-	-	-	HMDB0247737	pos	-	-	-	-	Nucleosides, nucleotides, and analogues	Purine nucleosides	Not Available	-	322.213	M+H-2H2O	C17H31N3O5	4.6274	0.0440896	0	37.6	0.863422	0	0	0	1155.45	0	0	1093.32	0	0	1157.68	2403.09	0	1237.15	1105.83	0	1401.83	0	0	1077.27	0	0	0
C0306	pos_2346	Hymenoxon	-	metab_1394	B(ii)	-	-	-	C09482	HMDB0253305	pos	-	-	-	-	Organoheterocyclic compounds	Oxanes	Not Available	57377-32-9	305.136	M+Na	C15H22O5	4.3554	0.0911417	0	64	0.904299	0	0	0	0	0	0	0	0	0	0	0	0	0	0	0	0	0	0	0	0	0	0
C0311	pos_2350	Methysticin	甲氧西汀	metab_1399	B(ii)	-	-	-	C09952	HMDB0254671;HMDB0033590	pos	-	-	-	-	Phenylpropanoids and polyketides	Kavalactones	Not Available	495-85-2	275.092	M+H	C15H14O5	4.3154	0.0232287	0	57.8	0.565613	18256.2	15463.5	2821.91	0	71179.5	0	0	0	0	0	0	0	0	0	0	0	0	0	0	0	4966.27	0
C0315	pos_2365	4-Methoxyindoxyl sulfate	4-甲氧基吲哚硫酸酯	metab_1413	B(ii)	-	-	-	-	HMDB0304935	pos	-	-	-	-	Not Available	Not Available	Not Available	-	210.022	M+H-2H2O	C9H11NO5S	4.1554	0.0526794	0	31.4	1.9899	540.675	0	1179.48	0	0	0	0	0	0	0	0	0	0	0	0	0	0	0	0	0	6772.79	1781.06
C0316	pos_2368	Coixinden B	-	metab_1416	B(ii)	-	-	-	C17917	HMDB0040906	pos	-	-	-	-	Benzenoids	Indenes and isoindenes	Not Available	151466-74-9	252.123	M+NH4	C13H14O4	4.1314	0.67042	0	34.3	1.43525	0	0	0	0	0	0	0	0	0	0	0	0	0	0	0	0	0	0	0	0	0	0
C0323	pos_2391	Isoquinoline	异喹啉	metab_1437	B(i)	-	-	-	C06323	HMDB0034244	pos	-	-	-	-	Organoheterocyclic compounds	Isoquinolines and derivatives	Not Available	119-65-3	130.065	M+H	C9H7N	4.0274	0.0175434	47.5	0	2.55104	120167	85084.5	275900	180106	95517.3	64189.6	58792.5	57953.8	68371	51729.4	58639.9	73417.8	58562.5	76386.7	66421.3	73714.3	98172.8	60471.7	53863.4	56871	137734	183241
C0336	pos_2423	4,6-O-Ethylidene-alpha-D-glucose	4,6-邻亚乙基-α-D-葡萄糖	metab_1472	B(ii)	-	-	-	-	HMDB0246614	pos	-	-	-	-	Organoheterocyclic compounds	Pyranodioxins	Not Available	-	248.113	M+ACN+H	C8H14O6	3.8034	0.0141349	0	63.9	1.78326	0	5338.67	0	4445.73	0	754.668	28317.1	16225.7	59161.3	833.159	17677.1	25116.4	10525	40236.2	25229.6	7384.69	5493.79	23270.1	17698.6	11771	0	0
C0371	pos_2491	Zeatin Riboside	玉米素核苷	metab_1541	B(i)	map01110;map00908	Biosynthesis of secondary metabolites;Zeatin biosynthesis	次级代谢产物的生物合成;玉米素生物合成	C16431	HMDB0030388;HMDB0304506;MJDBZSJ0000121	pos	-	-	Metabolism;Metabolism	Global and overview maps;Metabolism of terpenoids and polyketides	Nucleosides, nucleotides, and analogues	Purine nucleosides	Not Available	6025-53-2	352.162	M+H	C15H21N5O5	3.331	0.0227197	97.7	0	0.816467	1483.01	0	0	0	0	0	0	1565.42	0	0	0	0	0	4321.13	0	3623.69	0	0	0	0	3186.68	198.799
C0372	pos_2492	Cinnamaldehyde	肉桂醛	metab_1542	B(i)	map01100;map00940;map01110	Metabolic pathways;Phenylpropanoid biosynthesis;Biosynthesis of secondary metabolites	代谢途径;苯丙烷生物合成;次级代谢产物的生物合成	C00903	HMDB0258628;HMDB0003441;HMDB0245299;MJDBOTE0001083	pos	-	-	Metabolism;Metabolism;Metabolism	Global and overview maps;Biosynthesis of other secondary metabolites;Global and overview maps	Organoheterocyclic compounds	Indoles and derivatives	Not Available	104-55-2	133.065	M+H	C9H8O	3.331	0.0235186	62.1	0	2.47891	29542.2	39040.2	37647.8	36072.4	36422	28323.2	35247.3	30891.2	31315.6	33110.7	32530.3	31050.9	30956	34356.4	32144.9	32507.1	29494.9	35215.6	33001	26357.9	38968.1	35987.5
C0388	pos_2540	1,5-Naphthalenediamine	1,5-萘二胺	metab_1590	B(i)	-	-	-	C19463	HMDB0244231	pos	-	-	-	-	Benzenoids	Naphthalenes	Not Available	2243-62-1	159.092	M+H	C10H10N2	3.0519	0.0113541	52.9	0	1.32374	112320	139843	101412	180023	74946.9	68946.9	103193	47323	273240	87015.5	56930.2	164724	116803	109967	199427	47175.5	77474.5	113627	260327	104100	66107.4	102923
C0390	pos_2549	Sambacolignoside	桑巴木质素	metab_1598	B(ii)	-	-	-	-	HMDB0038933	pos	-	-	-	-	Lignans, neolignans and related compounds	Lignan glycosides	Not Available	114449-12-6	940.354	M+NH4	C43H54O22	3.0118	0.0964781	0	48.3	9.77511	0	0	0	0	0	0	0	0	0	0	0	0	0	0	0	0	0	0	0	0	0	0
C0393	pos_2555	Cis-zeatin riboside	-	metab_1605	B(ii)	map01110;map00908	Biosynthesis of secondary metabolites;Zeatin biosynthesis	次级代谢产物的生物合成;玉米素生物合成	C16449	HMDB0304291	pos	-	-	Metabolism;Metabolism	Global and overview maps;Metabolism of terpenoids and polyketides	Nucleosides, nucleotides, and analogues	Purine nucleosides	Not Available	-	352.162	M+H	C15H21N5O5	3.0038	0.0476315	0	56.8	0.397247	0	0	0	1175.71	0	0	0	0	0	203.594	0	0	0	0	0	0	0	0	0	0	0	0
C0397	pos_2563	(-)-Slaframine	（-）-流涎胺	metab_1613	B(ii)	map00960;map01110	Tropane, piperidine and pyridine alkaloid biosynthesis;Biosynthesis of secondary metabolites	托烷、哌啶和吡啶生物碱的生物合成;次级代谢产物的生物合成	C06185	HMDB0243523	pos	-	-	Metabolism;Metabolism	Biosynthesis of other secondary metabolites;Global and overview maps	Organoheterocyclic compounds	Indolizidines	Not Available	20084-93-9	231.171	M+CH3OH+H	C10H18N2O2	2.9878	0.0198999	0	45.6	1.90714	0	0	0	0	0	0	0	1511.32	0	3474.54	0	0	0	0	0	0	0	0	0	583.267	0	169832
C0403	pos_2581	Tripdiolide	雷公藤乙素	metab_1632	B(ii)	-	-	-	C09202	HMDB0259259	pos	-	-	-	-	Organoheterocyclic compounds	Oxepanes	Not Available	38647-10-8	409.182	M+CH3OH+H	C20H24O7	2.8592	0.0971007	0	49.7	-9.06081	0	0	0	0	0	0	0	0	0	0	0	0	0	0	0	0	0	0	0	0	0	0
C0411	pos_2600	P-Coumaraldehyde	对-香马醛	metab_1653	B(i)	map01100;map00940;map01110	Metabolic pathways;Phenylpropanoid biosynthesis;Biosynthesis of secondary metabolites	代谢途径;苯丙烷生物合成;次级代谢产物的生物合成	C05608	HMDB0040986	pos	-	-	Metabolism;Metabolism;Metabolism	Global and overview maps;Biosynthesis of other secondary metabolites;Global and overview maps	Phenylpropanoids and polyketides	Cinnamaldehydes	Not Available	20711-53-9;2538-87-6	181.086	M+CH3OH+H	C9H8O2	2.7952	0.0319286	42.4	0	2.51779	6268.26	6406.82	9242.43	7150.7	6974.65	7522.27	10198.6	16576.1	11376.7	14632.8	10819.3	7568.96	6280.78	12057.3	10317.5	11316.5	11767.7	10429.5	7404.64	11563.5	9191.02	5796.85
C0422	pos_2624	Coumarin	香豆素	metab_1678	B(i)	map01110;map00999	Biosynthesis of secondary metabolites;Biosynthesis of various plant secondary metabolites	次级代谢产物的生物合成;多种次生代谢产物的生物合成Ⅰ	C05851	HMDB0001218	pos	-	-	Metabolism;Metabolism	Global and overview maps;Biosynthesis of other secondary metabolites	Phenylpropanoids and polyketides	Coumarins and derivatives	Not Available	91-64-5	147.044	M+H	C9H6O2	2.6915	0.017848	47.6	0	2.08087	9201.25	11744.2	8318.96	9824.96	8606.95	33334	15587.4	17115	8736.6	16728.3	9328.32	11328.2	18812	17464.2	11530.1	12057.9	12353.3	10693.8	12984.8	12234.2	10588	10011
C0431	pos_269	Dihydrodeoxy-8-epiaustdiol	二氢脱氧-8-表二醇	metab_1748	B(ii)	-	-	-	-	HMDB0031668	pos	-	-	-	-	Organoheterocyclic compounds	Azaphilones	Not Available	58957-07-6	187.073	M+H-2H2O, M+2Na-H	C12H14O4	0.5693	0.0979591	0	50.5	-8.5842	92948.8	124667	81405.7	88447.7	117845	106488	127234	72777.2	90311.5	107830	92741.6	90189.2	94448.9	104897	100234	145540	110588	100317	87286.8	97372.3	75981.6	63103.6
C0435	pos_2708	Methyldopa	甲基多巴	metab_1768	B(i)	-	-	-	C07194	HMDB0251525;HMDB0011754;MJDBOTE0001405	pos	-	-	-	-	Phenylpropanoids and polyketides	Phenylpropanoic acids	Not Available	555-30-6	212.092	M+H	C10H13NO4	1.8032	0.0108062	74.6	0	1.97771	119892	96616	73403.5	88068.1	72377	73823.3	119212	23621.6	253979	144287	75127.3	165384	256507	80501.6	377849	20601	59634.7	104028	184485	176672	64383.5	12498.6
C0444	pos_2737	Adenosine	腺苷	metab_1798	B(i)	map01100;map02010;map01232;map00230	Metabolic pathways;ABC transporters;Nucleotide metabolism;Purine metabolism	代谢途径;ABC转运蛋白;-;嘌呤代谢	C00212	HMDB0000050;HMDB0247583;PW_C000034;MJDBOTE0000767	pos	Nucleic acids	Nucleosides	Metabolism;Environmental Information Processing;Metabolism;Metabolism	Global and overview maps;Membrane transport;Global and overview maps;Nucleotide metabolism	Nucleosides, nucleotides, and analogues	Purine nucleosides	Not Available	58-61-7	268.104	M+H	C10H13N5O4	1.6991	0.0213745	91.1	0	0.98731	7.67064e+06	1.11706e+07	1.01809e+07	1.1821e+07	6.56789e+06	2.80058e+06	5.80912e+06	4.46467e+06	8.71515e+06	4.10203e+06	3.701e+06	4.69635e+06	2.52453e+06	5.51563e+06	5.18144e+06	5.57664e+06	5.60693e+06	7.10316e+06	4.82361e+06	4.54119e+06	6.33999e+06	2.10508e+06
C0445	pos_2744	3,6-Dihydroxycyclohepta-2,4,6-trien-1-one	3,6-二羟基环庚-2,4,6-三烯-1-酮	metab_1806	B(ii)	-	-	-	-	HMDB0260262	pos	-	-	-	-	Hydrocarbon derivatives	Tropones	Not Available	-	139.039	M+H	C7H6O3	1.6991	0.109116	0	49.8	2.22378	15559.3	16294.9	16211.4	15291.7	17131.2	13204.3	16241	14966.5	16301.7	16771.3	21399.2	18755.9	15531.3	19895	23478.1	22607.2	16311	16944.3	18343.9	15051.1	16336.4	18044.7
C0447	pos_2760	Dimethylthiambutene	二甲基硫铵	metab_1824	B(ii)	-	-	-	-	PW_C040726;HMDB0061719	pos	-	-	-	-	Organoheterocyclic compounds	Heteroaromatic compounds	Not Available	524-84-5	132.546	M+2H	C14H17NS2	1.4917	0.100767	0	33.9	-7.44229	2640.59	2581.2	3115.82	11949.5	3698.43	1947.33	4552.87	3383.11	8118.28	1817.29	2012.84	7175.57	2105.5	6740.56	5107.58	665.341	655.24	4199.08	927.393	833.96	5525.79	3805.87
C0451	pos_2769	Piperidine	哌啶	metab_1832	B(i)	map00960	Tropane, piperidine and pyridine alkaloid biosynthesis	托烷、哌啶和吡啶生物碱的生物合成	C01746	HMDB0034301	pos	-	-	Metabolism	Biosynthesis of other secondary metabolites	Organoheterocyclic compounds	Piperidines	Not Available	110-89-4	86.0971	M+H	C5H11N	1.3721	0.0136693	63.9	0	8.45045	804266	1.06903e+06	1.22796e+06	2.41184e+06	877592	673042	942672	680175	2.46851e+06	531238	751553	2.05222e+06	747143	1.31699e+06	1.73946e+06	666898	718955	1.47054e+06	829945	692019	977865	1.34511e+06
C0453	pos_2782	1-[(2R,3S,5R)-3,4-Dihydroxy-5-(hydroxymethyl)oxolan-2-yl]pyrimidine-2,4-dione	-	metab_1847	B(ii)	-	-	-	-	HMDB0246131	pos	-	-	-	-	Nucleosides, nucleotides, and analogues	Pyrimidine nucleosides	Not Available	-	245.077	M+H	C9H12N2O6	1.2844	0.0123592	0	31.4	1.11367	456611	300321	579739	592110	378863	56761.6	120325	154618	269350	56589.7	81351.8	104378	65754.3	239902	201283	263513	157132	194808	251026	243989	347662	283098
C0510	pos_3023	Chrysaloin	蚕蛹	metab_2092	B(ii)	-	-	-	-	HMDB0039379	pos	-	-	-	-	Benzenoids	Anthracenes	Not Available	18262-45-8	367.121	M+H-2H2O	C21H22O8	0.64	0.0553121	0	55.3	8.32866	0	17436.3	16013.8	53315.5	7411.99	84572.2	87217.8	179406	134680	143904	285145	226656	65466	235929	79486.3	33413.6	109563	42773.3	114722	45734.7	111986	43803.7
C0512	pos_3026	8-Hydroxypinoresinol 4-glucoside	8-羟基松脂醇4-葡萄糖苷	metab_2095	B(ii)	-	-	-	-	HMDB0033282	pos	-	-	-	-	Lignans, neolignans and related compounds	Lignan glycosides	Not Available	-	291.084	M+2Na	C26H32O12	0.6322	0.0458478	0	43.8	1.22679	0	0	0	6609.36	0	0	0	0	0	0	0	0	0	0	0	0	0	0	0	0	346713	291585
C0523	pos_3062	4-Amino-1-[(2R,5R)-3,4-dihydroxy-5-(hydroxymethyl)oxolan-2-yl]-5-methylpyrimidin-2-one	4-氨基-1-[（2R，5R）-3,4-二羟基-5-（羟甲基）恶唑烷-2-基]-5-甲基嘧啶-2-酮	metab_2128	B(ii)	-	-	-	-	HMDB0257731	pos	-	-	-	-	Nucleosides, nucleotides, and analogues	Pyrimidine nucleosides	Not Available	-	280.092	M+Na	C10H15N3O5	0.6009	0.128712	0	36.2	6.21179	6731.31	36744.8	0	74285.7	54385.5	2030.74	21542.1	42209.8	75502.2	5756.56	22185.8	87116.1	12956.5	155031	34813.8	6751.85	5127.59	14560.4	38321.4	7899.32	40698.2	3638.76
C0553	pos_356	Genipic acid	栀子酸	metab_2503	B(ii)	-	-	-	-	HMDB0036072	pos	-	-	-	-	Organoheterocyclic compounds	Dihydrofurans	Not Available	6902-76-7	167.071	M+H-H2O, M+Na	C9H12O4	3.4833	0.0122764	0	50.9	1.7884	12484.6	12767.1	13847.2	17861	10156.8	19597.9	35216.6	11322.7	13109.3	23022.9	24048.9	31988.5	23515	34783.3	20969.5	13386.5	35524.7	13777.6	22003.5	20109.1	15467.2	16848
C0565	pos_392	5-[[5-[[5-(Pyrrol-2-ylidenemethyl)pyrrol-2-ylidene]methyl]-1H-pyrrol-2-yl]methylidene]pyrrole-2-carboxylic acid	-	metab_2542	B(ii)	-	-	-	-	HMDB0260427	pos	-	-	-	-	Organoheterocyclic compounds	Tetrapyrroles and derivatives	Not Available	-	343.118	M+H-H2O, M+H	C20H14N4O2	5.6592	0.141426	0	41.1	-2.61531	0	0	2729.65	0	0	18555.2	0	0	7577.63	0	0	0	0	0	2550.77	2894.14	1456.21	0	0	0	1930.16	0
C0569	pos_425	3-Gonal	-	metab_2579	B(ii)	-	-	-	-	HMDB0245878	pos	-	-	-	-	Lipids and lipid-like molecules	Steroids and steroid derivatives	Not Available	-	278.248	M+H, M+NH4	C18H28O	6.6034	0.0171357	0	30.9	1.01043	1.1132e+06	912648	1.66486e+06	1.3507e+06	1.39122e+06	1.41754e+06	1.21141e+06	1.3141e+06	1.08241e+06	1.64028e+06	1.01203e+06	1.33834e+06	1.55448e+06	906927	976213	1.54238e+06	1.20808e+06	1.21825e+06	1.81931e+06	1.74398e+06	1.11732e+06	1.83249e+06
C0575	pos_446	DG(PGF1alpha/0:0/14:0)	-	metab_2602	B(ii)	-	-	-	-	HMDB0295178	pos	-	-	-	-	Not Available	Not Available	Not Available	-	605.476	M+H-2H2O, M+H	C37H68O8	7.1132	0.10575	0	45.5	-3.17792	4.09165e+06	107435	34944.5	32795.5	34900.6	33925.6	1.49899e+06	882441	188417	259604	4.1779e+06	1.68974e+06	800348	583366	521720	271097	220887	229855	832901	146433	885797	184618
C0588	pos_514	Buprenorphine	丁丙诺啡	metab_2677	B(i)	-	-	-	C08007	HMDB0015057;PW_C009368	pos	-	-	-	-	Benzenoids	Phenanthrenes and derivatives	Not Available	52485-79-7	468.308	M+H, M+Na	C29H41NO4	6.5873	0.0225809	44.5	0	-5.27797	16959.6	396125	116919	203327	69136.1	180639	338363	299400	296793	317105	291136	152313	296634	298261	207519	180411	306196	370895	157184	337559	696776	1.3506e+06
C0595	pos_546	2',5'-Dideoxyadenosine	2'，5'-二脱氧腺苷	metab_2712	B(ii)	-	-	-	-	HMDB0245554	pos	-	-	-	-	Nucleosides, nucleotides, and analogues	2'',5''-dideoxyribonucleosides	Not Available	-	200.094	M+H-2H2O, 2M+ACN+H	C10H13N5O2	6.0912	0.0273649	0	50.9	1.85455	0	0	0	0	0	0	0	0	0	0	0	0	0	0	0	0	0	0	0	0	0	29617.1
C0614	pos_714	Cytarabine	阿糖胞苷	metab_2890	B(i)	-	-	-	C02961	HMDB0015122;HMDB0248553	pos	-	-	-	-	Nucleosides, nucleotides, and analogues	Pyrimidine nucleosides	Not Available	147-94-4	244.093	M+H, 2M+H	C9H13N3O5	1.0214	0.00636609	39.6	0	1.35473	38076.8	90523.7	48557.1	93797.8	30997.2	1654.21	839.562	2398.09	15620.2	0	1501.24	1753.54	1697.79	15072	18443.7	21530	1725.52	7124.69	10420.2	9205.47	143390	165111
C0636	pos_867	Borapetoside	硼哌啶	metab_3046	B(ii)	-	-	-	-	HMDB0249346	pos	-	-	-	-	Organoheterocyclic compounds	Naphthopyrans	Not Available	-	292.092	M+2Na	C26H34O12	0.6322	0.0582381	0	62.8	0.520321	0	0	0	4154.4	0	0	3799.36	0	0	0	0	0	0	0	0	0	0	0	0	0	63822.5	0
C0642	pos_879	Alpha-(1,2-Dihydroxyethyl)-1,2,3,4-tetrahydro-7-hydroxy-9-methoxy-3,4-dioxocyclopenta[c][1]benzopyran-6-acetaldehyde	-	metab_3057	B(ii)	-	-	-	C19592	HMDB0062442	pos	-	-	-	-	Phenylpropanoids and polyketides	Coumarins and derivatives	Not Available	-	362.097	2M+3H2O+2H	C17H16O8	0.6639	0.043651	0	30.4	3.15107	40519	61753.5	71762.5	81183.8	42947	17601.1	49148	40404.9	91341.8	26369.2	52471.2	20308.7	9949.06	31749.6	56867.1	28171.5	20520.6	12278.9	78596.8	44041.7	278675	1.56582e+06
C0650	pos_902	Alconil	-	metab_3081	B(ii)	-	-	-	-	HMDB0248121	pos	-	-	-	-	Benzenoids	Fluorenes	Not Available	-	251.061	M+H-H2O	C15H9FN2O2	0.7115	0.702215	0	31.7	-1.45908	0	15453.4	0	5859.17	0	0	14633.7	10154.4	23927	7156.42	34569.7	45695	0	22464.9	25863.9	3401.99	15076.4	19842.6	18931.2	8424.93	0	0
C0661	pos_935	Cytidine	胞苷	metab_3108	B(i)	map00240;map01100;map02010;map01232	Pyrimidine metabolism;Metabolic pathways;ABC transporters;Nucleotide metabolism	嘧啶代谢;代谢途径;ABC转运蛋白;-	C00475	PW_C000061;HMDB0000089;HMDB0248553;MJDBOTE0000789	pos	Nucleic acids	Nucleosides	Metabolism;Metabolism;Environmental Information Processing;Metabolism	Nucleotide metabolism;Global and overview maps;Membrane transport;Global and overview maps	Nucleosides, nucleotides, and analogues	Pyrimidine nucleosides	Not Available	65-46-3	244.093	M+H	C9H13N3O5	0.8225	0.0382055	76.6	0	0.981368	25343.9	44670.1	35410.4	63509.7	25854.9	29447.7	19475.9	22612.2	28282	1229.41	26734.2	27267.8	23110.1	28108.1	25480.5	38560.5	22224.4	19823	26675.3	14078.8	142925	164554
C0681	pos_999	1-Methyladenosine	1-甲基腺苷	metab_3169	B(i)	-	-	-	C02494	HMDB0243935;HMDB0003331	pos	-	-	-	-	Nucleosides, nucleotides, and analogues	Purine nucleosides	Not Available	15763-06-1	282.12	M+H	C11H15N5O4	1.093	0.0224351	84.4	0	0.844648	0	14838.5	0	15288.7	0	0	0	0	14062.7	0	0	1065.87	0	1121.28	8380.04	1015.75	0	0	0	0	9064.15	38340.4
C0695	pos_1145	Herniarin	疝气素	metab_3183	B(ii)	-	-	-	C09268	HMDB0247248;HMDB0029758;MJDBOTE0001736	pos	-	-	-	-	Phenylpropanoids and polyketides	Coumarins and derivatives	Not Available	531-59-9	177.055	M+H	C10H8O3	2.6514	0.00248224	0	58.3	2.01447	6085.29	11082.1	6304.18	6507.02	13316.9	46254.4	36474.8	56512	26868.7	79158.2	45432.8	30764.3	69038.6	37404.1	26929.2	52962.4	56654.3	32198.4	43668.3	38563.1	8120.97	6633.03
C0708	pos_1218	Zeranol	泽拉诺	metab_3196	B(ii)	-	-	-	C14752	HMDB0041824;HMDB0032702	pos	-	-	-	-	Phenylpropanoids and polyketides	Macrolides and analogues	Not Available	26538-44-3;36455-72-8	367.15	M+2Na-H	C18H26O5	2.9958	0.05616	0	47.8	3.35086	0	0	0	0	0	0	0	0	0	0	0	0	0	0	0	0	0	0	0	0	0	0
C0070	pos_1212	Hesperetin	橙皮素	metab_217	B(ii)	map00941	Flavonoid biosynthesis	类黄酮生物合成	C01709	LMPK12140003;HMDB0005782;MJDBOTE0001046	pos	-	-	Metabolism	Biosynthesis of other secondary metabolites	Phenylpropanoids and polyketides	Flavonoids	O-methylated flavonoids	520-33-2	605.166	2M+H	C16H14O6	2.9718	0.0779803	0	62.8	1.02623	6372.63	0	121873	0	2549.32	0	0	0	0	0	0	0	0	0	0	0	0	0	0	0	0	0
C0102	pos_1319	Zapotin	扎波汀	metab_325	B(ii)	-	-	-	-	LMPK12110091;HMDB0029461	pos	-	-	-	-	Phenylpropanoids and polyketides	Flavonoids	O-methylated flavonoids	14813-19-5	360.144	M+NH4	C19H18O6	3.8594	0.0528832	0	35	-0.173726	71736.9	0	0	1123.97	75170.1	6197.13	7427.5	8120.08	0	2503.83	8982.05	0	5797.47	4975.64	3707.85	15539.3	7857.4	0	1441.16	4425.34	258750	544883
C0319	pos_2383	5,7-Dihydroxy-3-methoxyflavone	5,7-二羟基-3-甲氧基黄酮	metab_1430	B(ii)	-	-	-	C11577	LMPK12111654;HMDB0029522	pos	-	-	-	-	Phenylpropanoids and polyketides	Flavonoids	O-methylated flavonoids	6665-74-3	302.103	M+NH4	C16H12O5	4.0354	0.104035	0	39.5	0.808155	0	0	7328.61	0	0	0	0	0	0	0	0	0	0	0	0	0	0	0	0	0	0	2443.06
C0358	pos_2465	Tetramethoxyluteolin	四甲氧基丁醇	metab_1515	B(ii)	-	-	-	-	HMDB0301862	pos	-	-	-	-	Phenylpropanoids and polyketides	Flavonoids	O-methylated flavonoids	-	360.144	M+NH4	C19H18O6	3.4593	0.0326155	0	48.7	-0.140879	203044	0	9402.38	0	149959	12183.8	7450.06	18831.5	2678.39	3452.91	17482.3	0	25819.1	14881.7	1210.82	24073.2	4106.21	4924.81	21448	13208.4	533000	1.64627e+06
C0359	pos_2468	Genkwanin	芫花素	metab_1518	B(ii)	-	-	-	C10046	LMPK12111018;HMDB0252684	pos	-	-	-	-	Phenylpropanoids and polyketides	Flavonoids	O-methylated flavonoids	437-64-9	317.102	M+CH3OH+H	C16H12O5	3.4513	0.031526	0	78.7	0.809006	241414	1662.54	656462	52465.3	91758.8	0	0	0	0	0	0	0	0	0	0	0	0	0	0	0	0	2700.53
C0376	pos_2502	Rutin	芦丁	metab_1554	B(ii)	map01100;map01110;map00944	Metabolic pathways;Biosynthesis of secondary metabolites;Flavone and flavonol biosynthesis	代谢途径;次级代谢产物的生物合成;黄酮和黄酮醇生物合成	C05625	HMDB0257021;HMDB0003249;LMPK12112098	pos	-	-	Metabolism;Metabolism;Metabolism	Global and overview maps;Global and overview maps;Biosynthesis of other secondary metabolites	Phenylpropanoids and polyketides	Flavonoids	O-methylated flavonoids	153-18-4	652.191	M+ACN+H	C27H30O16	3.275	0.036597	0	71.8	6.64552	0	0	0	0	0	0	0	0	4583.42	0	0	0	0	0	0	0	0	0	0	0	5747.28	79184.9
C0656	pos_921	Loquatoside	-	metab_3097	B(ii)	-	-	-	-	HMDB0041238	pos	-	-	-	-	Phenylpropanoids and polyketides	Flavonoids	O-methylated flavonoids	74046-15-4	452.129	2M+3H2O+2H	C20H22O11	0.7829	0.249017	0	47.9	2.4154	0	0	0	0	0	0	0	0	0	0	0	0	0	0	0	0	0	0	0	0	0	120930
C0330	pos_2412	Prunetin	李子素	metab_1461	B(ii)	map00943	Isoflavonoid biosynthesis	异黄酮生物合成	C10521	HMDB0034127;LMPK12050353	pos	-	-	Metabolism	Biosynthesis of other secondary metabolites	Phenylpropanoids and polyketides	Isoflavonoids	O-methylated isoflavonoids	552-59-0	317.102	M+CH3OH+H	C16H12O5	3.8674	0.0234775	0	74.2	1.05241	33088.8	0	148388	9023.4	16314.1	0	3527.17	0	0	0	0	0	0	1700.74	0	0	0	0	0	0	2651.83	0
C0677	pos_990	2,7-dihydroxy-4'-methoxyisoflavanone	2,7-二羟基-4'-甲氧基异黄酮	metab_3160	B(ii)	map00943	Isoflavonoid biosynthesis	异黄酮生物合成	C16190	HMDB0304048	pos	-	-	Metabolism	Biosynthesis of other secondary metabolites	Phenylpropanoids and polyketides	Isoflavonoids	O-methylated isoflavonoids	-	251.07	M+H-2H2O	C16H14O5	1.0373	0.0444826	0	55.6	-1.16827	3564.09	118842	2549.08	78051	0	58531.9	54670.6	48554.1	56963.5	71484.6	63047	59681.6	40300.8	14847.4	20126	56927	47513.7	34688.5	55257.9	19840.4	20727	7249.13
C0622	pos_774	2-Methylbut-3-en-2-yl phosphono hydrogen phosphate	2-甲基-3-烯-2-基膦酸氢磷酸盐	metab_2953	B(ii)	-	-	-	-	HMDB0257674	pos	-	-	-	-	Organic oxygen compounds	Organic oxoanionic compounds	Organic pyrophosphates	-	247.015	M+H	C5H12O7P2	0.5136	0.263892	0	42.2	8.2754	79607.6	75283.2	66463	108619	98770.9	56350.8	79770.4	84127.2	97726	53756.8	108923	93362.9	73045.6	63140.7	76979.9	56156.9	53560.5	69661.4	63799.4	72724.3	71496.5	70984.4
C0304	pos_2342	Tyramine	酪胺	metab_1390	B(i)	map01100;map00950;map01110;map00350;map01240	Metabolic pathways;Isoquinoline alkaloid biosynthesis;Biosynthesis of secondary metabolites;Tyrosine metabolism;Biosynthesis of cofactors	代谢途径;异喹啉生物碱生物合成;次级代谢产物的生物合成;酪氨酸代谢;-	C00483	HMDB0000306;PW_C000210;MJDBOTE0000392	pos	Peptides	Amines	Metabolism;Metabolism;Metabolism;Metabolism;Metabolism	Global and overview maps;Biosynthesis of other secondary metabolites;Global and overview maps;Amino acid metabolism;Global and overview maps	Benzenoids	Benzene and substituted derivatives	Phenethylamines	51-67-2	120.081	M+H-H2O	C8H11NO	4.4034	0.0476535	55.5	0	4.89714	0	0	0	0	0	255.276	0	0	76.8908	0	0	0	0	0	0	0	0	0	0	0	0	540.492
C0048	pos_1140	Atenolol	阿替洛尔	metab_145	B(ii)	-	-	-	C13235	PW_C001283;HMDB0001924;MJDBOTE0001699	pos	-	-	-	-	Benzenoids	Benzene and substituted derivatives	Phenylacetamides	29122-68-7	308.197	M+ACN+H	C14H22N2O3	2.6114	0.0222975	0	67.2	0.625478	0	0	0	0	0	140064	46591.2	82061.3	39893.6	324701	5836.13	71681.3	366100	307877	479208	22261	29921.4	74299.4	70323	39689.7	0	0
C0460	pos_283	2-Phenylacetamide	2-苯基乙酰胺	metab_1899	B(i)	map01100;map00360	Metabolic pathways;Phenylalanine metabolism	代谢途径;苯丙氨酸代谢	C02505	HMDB0010715	pos	-	-	Metabolism;Metabolism	Global and overview maps;Amino acid metabolism	Benzenoids	Benzene and substituted derivatives	Phenylacetamides	103-81-1	136.076	M+H-H2O, M+H	C8H9NO	1.2923	0.0092303	43.5	0	1.8737	756499	1.25078e+06	829618	1.7784e+06	692519	471080	596867	353541	1.89225e+06	407421	402676	1.00037e+06	559936	881514	1.33132e+06	299529	427974	680728	670206	536567	785728	953074
C0363	pos_2475	Mitragynine	米特拉吉宁	metab_1525	B(i)	-	-	-	C09226	HMDB0041933	pos	-	-	-	-	Benzenoids	Benzene and substituted derivatives	Phenylpropanes	4098-40-2;6202-22-8	416.251	M+NH4	C23H30N2O4	3.419	0.030838	35.9	0	-9.21723	0	0	0	0	0	0	0	0	0	0	0	0	0	0	0	0	0	0	0	0	0	10702.3
C0421	pos_2623	4-Hydroxyvoriconazole	4-羟基伏立康唑	metab_1677	B(ii)	-	-	-	-	HMDB0060894	pos	-	-	-	-	Benzenoids	Benzene and substituted derivatives	Phenylpropanes	-	398.142	M+CH3OH+H	C16H14F3N5O2	2.6915	0.0241965	0	74	-4.4887	0	0	0	0	0	0	0	0	0	0	0	0	0	0	0	0	0	0	0	0	0	0
C0109	pos_1333	Phensuximide	苯磺胺	metab_341	B(ii)	-	-	-	C07437	HMDB0014970	pos	-	-	-	-	Organoheterocyclic compounds	Pyrrolidines	Phenylpyrrolidines	86-34-0	172.076	M+H-H2O	C11H11NO2	4.0274	0.0158249	0	65.4	1.74837	54775.5	37545.1	97642.6	55479	39428.8	24252.2	27881.1	18100.9	19854.4	18226.9	28575.3	23740.9	19459.7	24846.3	20096.1	21900.3	28560.2	23199.6	20587.7	22918.7	26354.1	40771.5
C0598	pos_554	Nefazodone	内法佐敦	metab_2721	B(i)	-	-	-	C07256	HMDB0015280	pos	-	-	-	-	Organoheterocyclic compounds	Diazinanes	Piperazines	83366-66-9	939.451	M+2H, 2M+H	C25H32ClN5O2	3.9874	0.670121	81.9	0	-5.32014	0	0	0	0	0	0	0	926.236	7404.85	22771.8	0	6705.82	643.726	14615.8	256756	616.627	3055.93	13947.3	5054.65	2674.69	0	0
C0180	pos_1668	NIPECOTIC ACID	-	metab_684	B(i)	-	-	-	-	HMDB0255618	pos	-	-	-	-	Organoheterocyclic compounds	Piperidines	Piperidinecarboxylic acids and derivatives	-	130.087	M+H	C6H11NO2	7.6326	0.0655794	57.3	0	2.2602	26608.3	24652.5	24120.1	21820.9	23791.9	23644.2	24732.6	27999	22549.1	26581.4	25516.2	24326.9	23458.6	23685.5	23955.1	25805.6	22833.8	21954.5	27448.4	24764.6	24117.9	23205
C0019	pos_1049	Neopterin	新喋呤	metab_50	B(ii)	map00790	Folate biosynthesis	叶酸合成	C05926	HMDB0000877;HMDB0000845;HMDB0000727;PW_C000673	pos	-	-	Metabolism	Metabolism of cofactors and vitamins	Organoheterocyclic compounds	Pteridines and derivatives	Pterins and derivatives	2009-64-5;2277-42-1;10162-32-0	524.198	2M+NH4	C9H11N5O4	1.3641	0.0232091	0	49.4	3.62376	140686	336377	194996	399564	112580	221012	195980	123444	357102	77588.9	122712	105317	216019	342943	367589	95301.3	96517.1	124336	180826	194729	57793	49202.9
C0042	pos_1110	Biotinyl-5'-AMP	生物素-5'-AMP	metab_116	B(ii)	map01100;map00780	Metabolic pathways;Biotin metabolism	代谢途径;生物素代谢	C05921	HMDB0004220;PW_C002092	pos	-	-	Metabolism;Metabolism	Global and overview maps;Metabolism of cofactors and vitamins	Nucleosides, nucleotides, and analogues	Purine nucleotides	Purine ribonucleotides	4130-20-5	538.128	M+H-2H2O	C20H28N7O9PS	2.1232	0.0197219	0	45.4	2.09539	292928	341984	55598.5	180248	241552	2590.2	27653.4	218470	31818.2	61208.3	15155.1	29365.7	42182	30381.8	88310.4	197920	2165.81	32515	556957	373731	7047.61	0
C0002	pos_1000	Hypoxanthine	次黄嘌呤	metab_3	B(i)	map01100;map01232;map00230	Metabolic pathways;Nucleotide metabolism;Purine metabolism	代谢途径;-;嘌呤代谢	C00262	PW_C000102;HMDB0000157	pos	-	-	Metabolism;Metabolism;Metabolism	Global and overview maps;Global and overview maps;Nucleotide metabolism	Organoheterocyclic compounds	Imidazopyrimidines	Purines and purine derivatives	68-94-0	137.046	M+H	C5H4N4O	1.101	0.110383	42.7	0	1.95048	11506.4	0	8611.87	62406.1	22469.9	1328.82	7109.96	3362.01	0	754.141	3031.3	1157.55	0	6629.3	0	23104.3	5093.31	831.254	340.609	1314.24	30407.3	3270.01
C0030	pos_1072	Adenine	腺嘌呤	metab_74	B(i)	map01100;map01110;map01232;map00230;map00908	Metabolic pathways;Biosynthesis of secondary metabolites;Nucleotide metabolism;Purine metabolism;Zeatin biosynthesis	代谢途径;次级代谢产物的生物合成;-;嘌呤代谢;玉米素生物合成	C00147	PW_C000024;HMDB0000034;MJDBOTE0000759	pos	Nucleic acids	Bases	Metabolism;Metabolism;Metabolism;Metabolism;Metabolism	Global and overview maps;Global and overview maps;Global and overview maps;Nucleotide metabolism;Metabolism of terpenoids and polyketides	Organoheterocyclic compounds	Imidazopyrimidines	Purines and purine derivatives	73-24-5	136.062	M+H	C5H5N5	1.6991	0.0268289	69.2	0	2.03162	561982	825804	728232	853704	469876	206086	448268	341954	639483	312565	268601	344025	202592	410628	394325	413326	419584	530995	377269	333895	470643	170369
C0086	pos_1266	Trans-Zeatin	-	metab_270	B(i)	map01100;map01110;map04075;map00908	Metabolic pathways;Biosynthesis of secondary metabolites;Plant hormone signal transduction;Zeatin biosynthesis	代谢途径;次级代谢产物的生物合成;植物激素信号转导;玉米素生物合成	C00371	HMDB0012204	pos	-	-	Metabolism;Metabolism;Environmental Information Processing;Metabolism	Global and overview maps;Global and overview maps;Signal transduction;Metabolism of terpenoids and polyketides	Organoheterocyclic compounds	Imidazopyrimidines	Purines and purine derivatives	1637-39-4	220.12	M+H	C10H13N5O	3.331	0.099565	68.5	0	2.2317	0	0	0	0	0	0	0	0	0	0	0	0	0	0	0	0	0	192.216	0	0	0	0
C0223	pos_2026	2-Aminopurine	2-氨基嘌呤	metab_1065	B(ii)	-	-	-	-	HMDB0245025	pos	-	-	-	-	Organoheterocyclic compounds	Imidazopyrimidines	Purines and purine derivatives	-	177.088	M+ACN+H	C5H5N5	6.6911	0.014192	0	30.3	0.448458	146034	152768	145185	139224	147940	141340	141009	148011	136354	151789	133041	128515	135109	149507	138247	152363	150127	152597	141278	152299	145670	133218
C0324	pos_2392	Kinetin	激动素	metab_1438	B(i)	-	-	-	C08272	HMDB0012245;MJDBZSJ0000125	pos	-	-	-	-	Organoheterocyclic compounds	Imidazopyrimidines	Purines and purine derivatives	525-79-1	216.088	M+H	C10H9N5O	4.0194	0.00955823	77.1	0	2.04049	602.987	0	0	0	1323.75	2914.02	0	0	0	0	0	0	0	0	0	589.731	0	0	0	0	0	0
C0508	pos_3021	2-Amino-9-(4-amino-2-oxopyrimidin-1-yl)-1H-purin-6-one	-	metab_2090	B(ii)	-	-	-	-	HMDB0258125	pos	-	-	-	-	Organoheterocyclic compounds	Imidazopyrimidines	Purines and purine derivatives	-	274.09	2M+3H2O+2H	C9H8N8O2	0.6479	0.0303663	0	39.2	4.02349	15475.4	61088.1	3160.89	156368	50378.6	84123.5	210896	178775	219681	89454.2	242585	181462	143629	159003	186426	144532	121197	87152.1	143287	78265	273614	43732.2
C0541	pos_3245	Thioxanthine monophosphate	一磷酸硫黄嘌呤	metab_2305	B(ii)	-	-	-	-	HMDB0060876;PW_C040505	pos	-	-	-	-	Organoheterocyclic compounds	Imidazopyrimidines	Purines and purine derivatives	-	286.959	M+Na	C5H5N4O5PS	0.5215	0.151471	0	31.4	-9.29607	376498	425249	369665	491589	359608	182366	393396	374746	432715	242553	483711	463905	367196	411401	525432	297209	294195	313993	396723	283187	319556	215938
C0686	pos_1007	7-Methylguanine	7-甲基鸟嘌呤	metab_3174	B(i)	-	-	-	C02242	HMDB0000897;HMDB0006040	pos	-	-	-	-	Organoheterocyclic compounds	Imidazopyrimidines	Purines and purine derivatives	578-76-7;10030-78-1	166.073	M+H	C6H7N5O	1.1327	0.0314136	68.1	0	2.16077	21055.1	18841.1	17451.2	18988.6	17624.3	19128	18257.9	18540.8	16047.3	19538.9	19059.4	22726	18886.8	18282.4	17334.2	19149.4	19560	18865.2	19609.2	17134.7	23225.2	23842
C0501	pos_2999	Maltol	麦芽醇	metab_2065	B(ii)	map00523;map01110	Polyketide sugar unit biosynthesis;Biosynthesis of secondary metabolites	聚酮糖单元生物合成;次级代谢产物的生物合成	C11918	HMDB0030776	pos	-	-	Metabolism;Metabolism	Metabolism of terpenoids and polyketides;Global and overview maps	Organoheterocyclic compounds	Pyrans	Pyranones and derivatives	118-71-8	109.029	M+H-H2O	C6H6O3	0.6796	1.2449	0	34.7	3.85139	29647.4	32032.7	45559.8	35641.3	32628.5	103443	84745.9	103464	40591.1	79970.7	73303.8	33323.9	85218	78588.9	49213.8	102010	70364.6	57440.3	83287.7	75870	81066	91265.9
C0562	pos_384	Elenolide	埃利诺利德	metab_2533	B(ii)	-	-	-	C09506	HMDB0030018	pos	-	-	-	-	Organoheterocyclic compounds	Pyrans	Pyranones and derivatives	24582-91-0	247.058	M+NH4, M+Na	C11H12O5	4.8194	0.0872854	0	44.6	1.6757	0	32521.9	0	7517.67	0	0	16.9831	70.0891	0	7.8411	0	686.551	0	0	0	11.3359	0	0	0	15.7275	0	5.9936
C0679	pos_995	3-Hydroxy-4-oxo-4H-pyran-2-carboxylic acid	3-羟基-4-氧代-4H-吡喃-2-羧酸	metab_3165	B(ii)	-	-	-	-	HMDB0245887	pos	-	-	-	-	Organoheterocyclic compounds	Pyrans	Pyranones and derivatives	-	139.003	M+H-H2O	C6H4O5	1.0691	0.0410703	0	33	1.4679	213775	383176	86452.9	746755	332541	982358	663821	1.64107e+06	711829	1.3583e+06	1.42214e+06	936026	1.80734e+06	1.16744e+06	561622	1.21209e+06	951150	982111	1.31158e+06	1.40972e+06	225645	101855
C0543	pos_3289	5-Hydroxypyrazine-2-carboxylic acid	5-羟基吡嗪-2-羧酸	metab_2351	B(ii)	-	-	-	-	HMDB0246812	pos	-	-	-	-	Organoheterocyclic compounds	Diazines	Pyrazines	-	281.051	2M+H	C5H4N2O3	0.5136	0.0603513	0	33.3	-3.54296	135635	129574	115952	117871	133537	73048.5	95240.2	77229.2	91254.8	67965.8	110322	85998.3	84401.8	100185	119002	64961.3	75248.2	80702.2	76179.5	71309.2	86863.3	72299.8
C0648	pos_895	3-Aminopyrazin-2-ol	3-氨基吡嗪-2-醇	metab_3073	B(ii)	-	-	-	-	HMDB0245823	pos	-	-	-	-	Organoheterocyclic compounds	Diazines	Pyrazines	-	112.051	M+H	C4H5N3O	0.6875	0.122684	0	45.6	4.40967	16098.1	23230.4	18293.5	32615.1	12079.3	2649.06	2483.68	1226.22	10540.5	0	1402.21	2876.46	2129.28	7209.56	9535.44	8203.94	0	4104.21	6391.8	4170.14	85769.8	94233.9
C0075	pos_1229	Fusaric Acid	-	metab_234	B(i)	-	-	-	C10146	HMDB0252556	pos	-	-	-	-	Organoheterocyclic compounds	Pyridines and derivatives	Pyridinecarboxylic acids and derivatives	536-69-6	144.081	M+H-2H2O	C10H13NO2	3.0519	0.0104123	66.6	0	1.3606	212908	231598	199148	304657	142020	135646	193092	105694	460574	172080	119374	285391	205616	208944	352349	105326	154316	214765	428726	183827	129838	192586
C0698	pos_2998	Isonicotinic acid	异烟酸	metab_3186	B(i)	-	-	-	C07446	HMDB0060665;HMDB0041912	pos	-	-	-	-	Organoheterocyclic compounds	Pyridines and derivatives	Pyridinecarboxylic acids and derivatives	2015-20-5;55-22-1	124.04	M+H	C6H5NO2	0.6796	0.0620976	78.7	0	2.39821	51040.3	70081.2	58343.8	115596	24085.6	45680.4	69621.8	76075.9	159022	78330.1	36248.9	86986.5	123576	70073.8	87919.4	119934	115149	122969	135007	66233.9	76961.6	73547.2
C0101	pos_1317	3-Amino-1,4-dimethyl-5H-pyrido[4,3-b]indole	3-氨基-1,4-二甲基-5H-吡啶[4,3-b]吲哚	metab_323	B(ii)	-	-	-	C19306	HMDB0029746	pos	-	-	-	-	Organoheterocyclic compounds	Indoles and derivatives	Pyridoindoles	62450-06-0	212.119	M+H	C13H13N3	3.8514	0.0512388	0	46.8	2.18305	0	0	0	0	0	0	0	0	0	0	0	0	0	0	0	0	0	0	0	0	15580	572.48
C0185	pos_172	Pyridoxine	吡哆醇	metab_741	B(i)	map01100;map00750;map01240	Metabolic pathways;Vitamin B6 metabolism;Biosynthesis of cofactors	代谢途径;维生素B6代谢;-	C00314	HMDB0000239;HMDB0301760;PW_C000161;MJDBOTE0000424	pos	Vitamins and cofactors	Vitamins	Metabolism;Metabolism;Metabolism	Global and overview maps;Metabolism of cofactors and vitamins;Global and overview maps	Organoheterocyclic compounds	Pyridines and derivatives	Pyridoxines	58-56-0;65-23-6	170.081	M+H-H2O, M+H, M+H-2H2O	C8H11NO3	1.1567	0.0187258	36.1	0	1.92141	885.177	1867.26	2008.5	10962.8	1430.8	885.931	17585.4	11507.5	12887.2	18504.8	3244.06	17506.6	961.024	11292.4	7088.21	8600.82	5667.71	14660.9	1981.24	4155.99	4850.91	0
C0303	pos_2341	3'-DEOXY-3'-FLUOROTHYMIDINE	3'-脱氧-3'-氟胸苷	metab_1389	B(ii)	-	-	-	-	HMDB0246092	pos	-	-	-	-	Nucleosides, nucleotides, and analogues	Pyrimidine nucleosides	Pyrimidine 2'',3''-dideoxyribonucleosides	-	277.119	M+CH3OH+H	C10H13FN2O4	4.4034	0.0382094	0	60.1	-3.35092	0	0	0	0	0	0	0	0	0	0	0	0	0	0	0	0	0	0	0	0	0	998.035
C0525	pos_3064	Deoxyuridine	脱氧尿苷	metab_2130	B(ii)	map00240;map01100;map02010;map01232	Pyrimidine metabolism;Metabolic pathways;ABC transporters;Nucleotide metabolism	嘧啶代谢;代谢途径;ABC转运蛋白;-	C00526	HMDB0000012;PW_C000007;HMDB0245528;MJDBOTE0000510	pos	Nucleic acids	Nucleosides	Metabolism;Metabolism;Environmental Information Processing;Metabolism	Nucleotide metabolism;Global and overview maps;Membrane transport;Global and overview maps	Nucleosides, nucleotides, and analogues	Pyrimidine nucleosides	Pyrimidine 2''-deoxyribonucleosides	951-78-0	267.039	M+K	C9H12N2O5	0.6009	0.0863839	0	36.4	4.16087	0	0	0	0	0	0	0	0	0	0	0	0	0	0	2856.92	0	0	0	0	0	0	0
C0630	pos_854	5-Methyldeoxycytidine	5-甲基脱氧胞苷	metab_3033	B(ii)	-	-	-	C03592	HMDB0002224	pos	-	-	-	-	Nucleosides, nucleotides, and analogues	Pyrimidine nucleosides	Pyrimidine 2''-deoxyribonucleosides	838-07-3	132.55	M+H+Na	C10H15N3O4	0.6167	0.236331	0	30.8	-9.49127	0	34630.6	0	24072.2	3321.87	29181.2	82049.9	102193	61784.9	46411.4	114633	108918	76290.8	104594	103669	50983	51122.3	65834.5	75634.2	48508.9	1281.96	0
C0368	pos_2486	Orotidylic acid	乳清酸	metab_1536	B(ii)	map00240;map01100;map01240	Pyrimidine metabolism;Metabolic pathways;Biosynthesis of cofactors	嘧啶代谢;代谢途径;-	C01103	PW_C000144;HMDB0000218	pos	-	-	Metabolism;Metabolism;Metabolism	Nucleotide metabolism;Global and overview maps;Global and overview maps	Nucleosides, nucleotides, and analogues	Pyrimidine nucleotides	Pyrimidine ribonucleotides	2149-82-8	369.03	M+H	C10H13N2O11P	3.347	0.0409671	0	42.3	-8.77245	0	0	1725.76	0	0	4520.26	0	0	2216.96	0	2491.11	3523.88	6116.77	3868.85	0	1801.27	1818.95	1671.25	4889.29	2077.13	0	0
C0005	pos_1006	5-Methylcytosine	5-甲基胞嘧啶	metab_9	B(ii)	map00240;map01100	Pyrimidine metabolism;Metabolic pathways	嘧啶代谢;代谢途径	C02376	HMDB0002894;MJDBOTE0000559	pos	-	-	Metabolism;Metabolism	Nucleotide metabolism;Global and overview maps	Organoheterocyclic compounds	Diazines	Pyrimidines and pyrimidine derivatives	554-01-8	126.067	M+H	C5H7N3O	1.1327	0.0190382	0	48.4	3.76862	0	0	0	1483.71	0	0	0	0	3.1223	0	0	0	0	0	0	0	0	0	0	0	1223.19	8411.78
C0016	pos_1038	Uracil	尿嘧啶	metab_39	B(i)	map00240;map01100;map00770;map01232;map00410	Pyrimidine metabolism;Metabolic pathways;Pantothenate and CoA biosynthesis;Nucleotide metabolism;beta-Alanine metabolism	嘧啶代谢;代谢途径;泛酸和辅酶A生物合成;-;β-丙氨酸代谢	C00106	HMDB0000300;PW_C000204;MJDBOTE0000838	pos	Nucleic acids	Bases	Metabolism;Metabolism;Metabolism;Metabolism;Metabolism	Nucleotide metabolism;Global and overview maps;Metabolism of cofactors and vitamins;Global and overview maps;Metabolism of other amino acids	Organoheterocyclic compounds	Diazines	Pyrimidines and pyrimidine derivatives	66-22-8	113.035	M+H	C4H4N2O2	1.2844	0.0100564	79	0	4.8122	631748	406636	774450	777462	514708	110304	175933	221530	346761	96764.3	123417	153532	105730	310714	265289	338718	220170	267170	315837	326971	472189	383274
C0406	pos_2586	Dihydrothymine	二氢胸腺嘧啶	metab_1637	B(ii)	-	-	-	C00906	HMDB0000079;PW_C000056;HMDB0304210;MJDBOTE0000405	pos	-	-	-	-	Organoheterocyclic compounds	Diazines	Pyrimidines and pyrimidine derivatives	19140-80-8;696-04-8	257.123	2M+H	C5H8N2O2	2.8432	0.087169	0	30.6	-6.39448	54083.4	56162.1	58161.5	42803.7	58597.6	60374.7	53324	69237.3	53370.1	64235.1	56961.1	62055.7	51865	34059.3	55111	59328.8	61240	43878.4	52550.4	63273	57341.4	65773.1
C0426	pos_2649	Thymine	胸腺嘧啶	metab_1703	B(i)	map00240;map01100;map01232	Pyrimidine metabolism;Metabolic pathways;Nucleotide metabolism	嘧啶代谢;代谢途径;-	C00178	PW_C000179;HMDB0000262;MJDBOTE0000713	pos	Nucleic acids	Bases	Metabolism;Metabolism;Metabolism	Nucleotide metabolism;Global and overview maps;Global and overview maps	Organoheterocyclic compounds	Diazines	Pyrimidines and pyrimidine derivatives	65-71-4	127.051	M+H	C5H6N2O2	2.6034	0.0585762	57.2	0	3.13396	11004.1	10094.6	21456.6	19851	11764.3	0	3069.82	300.767	8587.6	0	2007.37	4379.56	2280.47	2131.46	4453.68	1175.36	0	2238.91	2784.59	411.105	6014.8	11467
C0442	pos_2728	2,6-diamino-4-hydroxy-5-formamidopyrimidine	2,6-二氨基-4-羟基-5-甲酰胺嘧啶	metab_1789	B(ii)	-	-	-	C04744	HMDB0011657;HMDB0304046	pos	-	-	-	-	Organoheterocyclic compounds	Diazines	Pyrimidines and pyrimidine derivatives	77440-13-2	152.057	M+H-H2O	C5H7N5O2	1.7071	0.0208536	0	33.1	1.58897	1.00558e+06	965666	902818	1.27578e+06	786257	325897	318099	290897	708452	292608	250647	339190	342978	461859	504902	398368	336618	358272	354315	355832	628556	1.39942e+06
C0486	pos_2930	Cytosine	胞嘧啶	metab_2006	B(i)	map00240;map01100;map01232	Pyrimidine metabolism;Metabolic pathways;Nucleotide metabolism	嘧啶代谢;代谢途径;-	C00380	HMDB0000630;MJDBOTE0000458	pos	Nucleic acids	Bases	Metabolism;Metabolism;Metabolism	Nucleotide metabolism;Global and overview maps;Global and overview maps	Organoheterocyclic compounds	Diazines	Pyrimidines and pyrimidine derivatives	71-30-7	112.051	M+H	C4H5N3O	0.8225	0.0246472	84.7	0	4.72276	14707.9	21566	22037.6	42445	15680.8	1731.34	3934.25	4355.88	10093.1	3169.54	4664.08	3735.64	2468.16	9295.47	11059.9	7383.7	2836.48	4143.13	7402.04	5760.17	82357.4	95377.5
C0676	pos_988	Imexon	伊梅克森	metab_3157	B(ii)	-	-	-	-	HMDB0253411	pos	-	-	-	-	Organoheterocyclic compounds	Diazines	Pyrimidines and pyrimidine derivatives	-	112.051	M+H	C4H5N3O	1.0214	0.0172007	0	44.8	5.19911	26074.8	56271.4	29587.1	55901.7	21131.2	1472.21	2035.6	2623.9	15277.9	271.854	1859.58	4593.82	4145.55	10773.8	14548.2	10944	2717.15	5254.89	9377.43	8659.04	85356.6	98811.3
C0430	pos_2687	1-Hydroxy-2,2,5,5-tetramethyl-2,5-dihydro-1h-pyrrole-3-carboxamide	1-羟基-2,2,5,5-四甲基-2,5-二氢-1h-吡咯-3-甲酰胺	metab_1745	B(ii)	-	-	-	-	HMDB0243893	pos	-	-	-	-	Organoheterocyclic compounds	Pyrrolines	Pyrroline carboxylic acids and derivatives	-	229.092	M+2Na-H	C9H16N2O2	2.1232	0.0722134	0	35.5	-3.77395	164907	174241	187840	182962	199166	193732	200796	190575	202171	185716	171065	175684	167984	151706	156106	150481	165583	175457	174979	182495	199432	200074
C0438	pos_2719	Queuine	奎因	metab_1779	B(ii)	-	-	-	C01449	HMDB0001495	pos	-	-	-	-	Organoheterocyclic compounds	Pyrrolopyrimidines	Pyrrolo[2,3-d]pyrimidines	72496-59-4	278.125	M+H	C12H15N5O3	1.7071	0.670731	0	60	0.499852	0	0	0	0	0	0	2116.5	0	0	0	18951.4	29377.1	8223.83	3612.29	9229.43	55177.8	23460.2	3906.26	39415	2569.86	0	0
C0498	pos_2989	Choline Phosphate	磷酸胆碱	metab_2057	B(i)	map01100;map00564	Metabolic pathways;Glycerophospholipid metabolism	代谢途径;甘油磷脂代谢	C00588	HMDB0001565	pos	-	-	Metabolism;Metabolism	Global and overview maps;Lipid metabolism	Organic nitrogen compounds	Organonitrogen compounds	Quaternary ammonium salts	107-73-3;3616-04-4	184.073	M+H	C5H14NO4P	0.6875	0.17656	52.8	0	0.949647	636323	455620	524048	552275	513324	625936	1.06372e+06	378380	644285	286905	412519	491484	202281	112001	227776	381226	556840	957100	377997	263734	333990	192802
C0515	pos_3031	Graveoline	芸香碱	metab_2101	B(ii)	-	-	-	C10689	HMDB0033480	pos	-	-	-	-	Organoheterocyclic compounds	Quinolines and derivatives	Quinolones and derivatives	485-61-0	293.1	2M+3H2O+2H	C17H13NO3	0.6242	0.101652	0	39.3	-5.24364	0	9009.67	0	0	3663.84	4033.72	28644.6	20318.5	10435	0	11269.6	0	14252.9	19876	29910.5	32235.7	0	0	31907.6	11538.2	6596.75	0
C0076	pos_123	Alpha-Ionone	-	metab_235	B(ii)	-	-	-	C12286	HMDB0059883	pos	-	-	-	-	Lipids and lipid-like molecules	Prenol lipids	Sesquiterpenoids	127-41-3	210.186	M+H-H2O, M+H, M+NH4	C13H20O	6.6671	0.0385377	0	43.1	1.49902	109207	74818.7	131123	98323.9	129832	100538	87753.6	102171	97131.3	133794	84950.3	119165	119821	72608.2	85893.5	142461	100086	93084.5	148259	148641	95368.8	133006
C0085	pos_1260	(+)-Abscisic Acid	-	metab_264	B(i)	map01100;map00906;map01110;map04075	Metabolic pathways;Carotenoid biosynthesis;Biosynthesis of secondary metabolites;Plant hormone signal transduction	代谢途径;类胡萝卜素生物合成;次级代谢产物的生物合成;植物激素信号转导	C06082	HMDB0035140	pos	-	-	Metabolism;Metabolism;Metabolism;Environmental Information Processing	Global and overview maps;Metabolism of terpenoids and polyketides;Global and overview maps;Signal transduction	Lipids and lipid-like molecules	Prenol lipids	Sesquiterpenoids	21293-29-8	265.144	M+H	C15H20O4	3.283	0.0164337	62	0	1.28966	0	43081.7	0	18442.4	0	182920	89896.1	193871	266346	192811	31732.3	101562	119810	122772	86504.2	107078	132706	112432	10587.3	72741.5	8217.03	0
C0115	pos_1351	Melledonal A	-	metab_359	B(ii)	-	-	-	-	HMDB0035865	pos	-	-	-	-	Lipids and lipid-like molecules	Prenol lipids	Sesquiterpenoids	103847-15-0	450.213	M+NH4	C23H28O8	4.2594	0.10327	0	47.1	0.7306	0	0	2747.66	0	0	0	1926.7	0	0	0	0	0	0	0	0	0	0	0	0	0	0	0
C0127	pos_1373	Vomifoliol	沃米法利奥	metab_382	B(ii)	-	-	-	C04166	HMDB0303570	pos	-	-	-	-	Lipids and lipid-like molecules	Prenol lipids	Sesquiterpenoids	-	207.138	M+H-H2O	C13H20O3	4.5074	0.0124557	0	51.7	2.06587	721.98	0	0	0	499.187	0	0	0	0	574.058	0	0	0	0	0	0	0	0	0	0	0	0
C0141	pos_1425	(S)-Abscisic acid	（S） -脱落酸	metab_435	B(ii)	map01100;map00906;map01110;map04075	Metabolic pathways;Carotenoid biosynthesis;Biosynthesis of secondary metabolites;Plant hormone signal transduction	代谢途径;类胡萝卜素生物合成;次级代谢产物的生物合成;植物激素信号转导	C06082	HMDB0035140	pos	-	-	Metabolism;Metabolism;Metabolism;Environmental Information Processing	Global and overview maps;Metabolism of terpenoids and polyketides;Global and overview maps;Signal transduction	Lipids and lipid-like molecules	Prenol lipids	Sesquiterpenoids	21293-29-8	297.167	M+CH3OH+H	C15H20O4	6.0432	0.085834	0	30.5	-8.58408	0	0	1008.53	67796.3	0	0	0	0	0	0	0	0	0	0	0	0	0	0	0	0	0	0
C0209	pos_1952	13-Nor-6-eremophilene-8,11-dione	13-去甲肾上腺素-6-异戊烯-8,11-二酮	metab_987	B(ii)	-	-	-	-	HMDB0037606	pos	-	-	-	-	Lipids and lipid-like molecules	Prenol lipids	Sesquiterpenoids	348119-85-7	441.298	2M+H	C14H20O2	7.0335	0.0749832	0	39.1	-5.10464	350689	407110	339639	397584	390455	339052	350248	314215	346060	347543	281148	304163	326560	282286	272668	382583	367464	275009	321153	333817	319509	395212
C0217	pos_1990	(Z)-Farnesol	（Z） -法尼醇	metab_1025	B(ii)	map00909	Sesquiterpenoid and triterpenoid biosynthesis	倍半萜和三萜生物合成	C03220	HMDB0059849	pos	-	-	Metabolism	Metabolism of terpenoids and polyketides	Lipids and lipid-like molecules	Prenol lipids	Sesquiterpenoids	-	240.232	M+NH4	C15H26O	6.7785	0.016165	0	39.1	1.20178	154556	114250	193502	152545	163130	167033	135676	137904	142914	167646	143193	166269	171765	117242	133133	171346	153296	144214	175985	197516	150932	174592
C0218	pos_1991	4-(2,6,6-Trimethyl-1-cyclohexen-1-yl)-2-butanone	-	metab_1026	B(ii)	-	-	-	C03527	HMDB0032913	pos	-	-	-	-	Lipids and lipid-like molecules	Prenol lipids	Sesquiterpenoids	17283-81-7	212.201	M+NH4	C13H22O	6.7785	0.00787028	0	64.8	1.39175	162074	130853	197684	163166	191414	182887	160532	174600	142611	194194	167560	179560	182175	127675	153688	197966	173438	161198	184988	218382	164467	175977
C0309	pos_2349	(10betaH,11xi)-11-Hydroxy-13-nor-6-eremophilen-8-one	-	metab_1397	B(ii)	-	-	-	-	HMDB0037605	pos	-	-	-	-	Lipids and lipid-like molecules	Prenol lipids	Sesquiterpenoids	348615-40-7	261.127	M+K	C14H22O2	4.3234	0.0193014	0	30.7	8.80101	0	0	0	78754.3	0	0	0	0	0	0	0	0	0	0	0	0	0	0	0	0	0	69666.9
C0313	pos_2360	13-Hydroxy-5'-O-methylmelledonal	13-羟基-5'-O-甲基甲苯醛	metab_1410	B(ii)	-	-	-	-	HMDB0035864	pos	-	-	-	-	Lipids and lipid-like molecules	Prenol lipids	Sesquiterpenoids	112471-06-4	480.223	M+NH4	C24H30O9	4.2514	0.0518569	0	46.5	0.747735	51015.9	0	189489	0	79512.6	7672.53	13937.7	0	3706.43	0	0	0	0	1754.01	0	0	0	0	0	0	0	2861.7
C0318	pos_2371	(-)-Abscisic acid	（-）-脱落酸	metab_1419	B(ii)	-	-	-	C11060	LMPR0103050008;HMDB0243505	pos	-	-	-	-	Lipids and lipid-like molecules	Prenol lipids	Sesquiterpenoids	-	229.123	M+H-2H2O	C15H20O4	4.1234	0.149767	0	57.3	1.73895	0	0	0	0	0	0	0	0	0	0	0	0	0	0	0	0	0	0	0	0	0	0
C0347	pos_2442	Fusarin C	镰刀菌素C	metab_1491	B(ii)	-	-	-	C19243	HMDB0033337	pos	-	-	-	-	Lipids and lipid-like molecules	Prenol lipids	Sesquiterpenoids	79748-81-5	414.189	M+H-H2O	C23H29NO7	3.6513	0.136225	0	42.7	-4.62489	0	0	0	0	0	0	0	0	0	0	0	0	0	0	0	0	0	0	0	0	0	0
C0350	pos_2450	10-Hydroxy-3-methoxy-1,3,5,7-cadinatetraen-9-one	10-羟基-3-甲氧基-1,3,5,7-卡丁萘-9-酮	metab_1499	B(ii)	-	-	-	C09695	HMDB0036456	pos	-	-	-	-	Lipids and lipid-like molecules	Prenol lipids	Sesquiterpenoids	72843-51-7	305.113	M+2Na-H	C16H20O3	3.5793	0.0708639	0	37.4	3.17123	3685.39	0	118670	0	6894.26	0	0	0	0	0	0	0	0	0	0	0	0	0	0	0	5054.36	69926.1
C0584	pos_503	Arctiol	阿奇奥	metab_2666	B(ii)	-	-	-	-	HMDB0301955	pos	-	-	-	-	Lipids and lipid-like molecules	Prenol lipids	Sesquiterpenoids	-	254.248	M+H, M+NH4	C16H28O	6.6273	0.00808869	0	71.3	1.03615	3.04456e+06	2.42178e+06	4.09058e+06	3.28731e+06	3.72684e+06	3.38713e+06	2.68786e+06	3.21788e+06	2.89218e+06	4.04031e+06	2.63202e+06	3.51273e+06	3.82186e+06	2.19376e+06	2.6821e+06	3.76707e+06	3.09781e+06	2.85553e+06	4.11344e+06	4.41589e+06	2.7258e+06	4.02444e+06
C0690	pos_2369	Dehydrovomifoliol	脱氢伏米酚	metab_3178	B(ii)	-	-	-	C02533	HMDB0302822;HMDB0036819	pos	-	-	-	-	Lipids and lipid-like molecules	Prenol lipids	Sesquiterpenoids	15764-81-5	187.112	M+H-2H2O	C13H18O3	4.1314	0.0635235	0	62.8	2.17293	0	624.187	0	0	0	0	0	0	0	0	0	0	483.91	0	0	0	0	0	0	0	0	0
C0333	pos_2419	2-Isopropyl-3-oxosuccinate	2-异丙基-3-氧代琥珀酸酯	metab_1467	B(ii)	map01100;map01210;map01110;map00290	Metabolic pathways;2-Oxocarboxylic acid metabolism;Biosynthesis of secondary metabolites;Valine, leucine and isoleucine biosynthesis	代谢途径;2-氧羰基酸代谢;次级代谢产物的生物合成;缬氨酸、亮氨酸和异亮氨酸生物合成	C04236	HMDB0012149	pos	-	-	Metabolism;Metabolism;Metabolism;Metabolism	Global and overview maps;Global and overview maps;Global and overview maps;Amino acid metabolism	Organic acids and derivatives	Keto acids and derivatives	Short-chain keto acids and derivatives	1245945-28-1	139.039	M+H-2H2O	C7H10O5	3.8514	0.043806	0	38.3	1.30311	279778	33496.9	72390.4	38627.7	367486	39197.9	31304.4	29676.7	20942	24582.5	25272.9	27349.3	29537.2	25344.6	34691.6	35498.5	26626	27719.8	25187.2	30630	48594.3	42143.8
C0465	pos_2857	5-Amino-2-oxopentanoic acid	5-氨基-2-氧戊五烯酸	metab_1926	B(ii)	map01100;map00470;map00330	Metabolic pathways;D-Amino acid metabolism;Arginine and proline metabolism	代谢途径;-;精氨酸和脯氨酸代谢	C01110	PW_C002698;LMFA01060169;HMDB0006272	pos	-	-	Metabolism;Metabolism;Metabolism	Global and overview maps;Metabolism of other amino acids;Amino acid metabolism	Organic acids and derivatives	Keto acids and derivatives	Short-chain keto acids and derivatives	-	173.092	M+ACN+H	C5H9NO3	1.0214	0.0110146	0	34.5	2.91672	0	1024.64	0	2475.09	0	0	0	0	650.961	0	0	31.6885	0	0	0	0	0	103.637	0	0	533.465	12912
C0096	pos_1298	Physagulin F	-	metab_303	B(ii)	-	-	-	-	HMDB0039631	pos	-	-	-	-	Lipids and lipid-like molecules	Steroids and steroid derivatives	Steroid lactones	-	295.121	M+2Na	C30H40O9	3.6113	0.0601476	0	55.7	-8.13577	5684.88	19894.7	2364.07	53842.5	5629.04	4930.71	3543.11	1845.53	4963.85	9997.31	2246.45	4997.14	5568.06	13668	12827.6	1413.55	753.972	19024	3307.68	4307.38	16336.1	4950.91
C0199	pos_1889	28-Homobrassinolide	28高油菜素内酯	metab_921	B(ii)	-	-	-	-	HMDB0030423	pos	-	-	-	-	Lipids and lipid-like molecules	Steroids and steroid derivatives	Steroid lactones	80483-89-2	517.348	M+Na	C29H50O6	7.5765	0.0072983	0	68.6	-4.02057	908466	748012	938899	828101	840976	691439	684780	723130	669087	753254	749518	657413	660431	628309	784690	638877	815075	631173	756876	829377	715640	693844
C0268	pos_2247	2-Methoxyestrone 3-glucuronide	2-甲氧基雌酮3-葡萄糖醛酸	metab_1297	B(ii)	-	-	-	C11132	PW_C002142;LMST05010010;HMDB0004482	pos	-	-	-	-	Lipids and lipid-like molecules	Steroids and steroid derivatives	Steroidal glycosides	25577-70-2	459.204	M+H-H2O	C25H32O9	6.1072	0.670496	0	34.8	5.74008	0	0	509.231	1158.54	0	0	0	0	0	0	0	0	0	0	0	0	0	0	0	0	396.306	3582.02
C0274	pos_2274	Cholestane-3,7,12,25-tetrol-3-glucuronide	胆甾烷-3,7,12,25-四醇-3-葡萄糖醛酸	metab_1323	B(ii)	map01100;map00040;map00053;map01240	Metabolic pathways;Pentose and glucuronate interconversions;Ascorbate and aldarate metabolism;Biosynthesis of cofactors	代谢途径;戊糖和葡萄糖醛酸的相互转化;抗坏血酸和醛酸代谢;-	C03033	HMDB0010355;LMST05010042	pos	-	-	Metabolism;Metabolism;Metabolism;Metabolism	Global and overview maps;Carbohydrate metabolism;Carbohydrate metabolism;Global and overview maps	Lipids and lipid-like molecules	Steroids and steroid derivatives	Steroidal glycosides	77172-80-6	577.374	M+H-2H2O	C33H56O10	5.9232	0.272844	0	41.2	0.7135	0	0	0	0	0	0	0	0	0	0	0	84579.2	0	0	0	0	0	0	0	0	0	0
C0300	pos_2332	Rose oxide (cis)	-	metab_1381	B(ii)	-	-	-	C10288	HMDB0304731	pos	-	-	-	-	Phenylpropanoids and polyketides	Stilbenes	Stilbene glycosides	-	438.176	M+NH4	C21H24O9	4.4754	0.67671	0	30.2	0.450082	0	0	0	0	0	0	0	0	0	0	0	0	0	0	0	0	0	0	0	0	0	0
C0707	pos_2219	Styrene	苯乙烯	metab_3195	B(i)	map01100	Metabolic pathways	代谢途径	C07083	HMDB0034240	pos	-	-	Metabolism	Global and overview maps	Benzenoids	Benzene and substituted derivatives	Styrenes	100-42-5	105.07	M+H	C8H8	6.1871	0.030755	67.1	0	5.65534	126948	115764	136897	144202	119326	132169	129255	117206	134976	121661	140050	131937	131376	140041	110760	125436	123788	130005	131925	119423	151033	127947
C0519	pos_3044	Estrone sulfate	硫酸雌酮	metab_2113	B(ii)	map01100	Metabolic pathways	代谢途径	C02538	PW_C001101;HMDB0001425	pos	Hormones and transmitters	Steroid hormones	Metabolism	Global and overview maps	Lipids and lipid-like molecules	Steroids and steroid derivatives	Sulfated steroids	481-97-0	351.125	M+H	C18H22O5S	0.6167	0.119719	0	34.8	-4.30357	274947	177717	143181	64090.8	116019	0	0	0	0	0	0	0	0	0	0	0	0	0	0	0	0	0
C0343	pos_2437	Deoxyloganin	脱氧甘氨酸	metab_1486	B(ii)	map01100;map01110;map00902	Metabolic pathways;Biosynthesis of secondary metabolites;Monoterpenoid biosynthesis	代谢途径;次级代谢产物的生物合成;单萜生物合成	C06071	HMDB0251007;LMPR0102070005	pos	-	-	Metabolism;Metabolism;Metabolism	Global and overview maps;Global and overview maps;Metabolism of terpenoids and polyketides	Lipids and lipid-like molecules	Prenol lipids	Terpene glycosides	26660-57-1	392.192	M+NH4	C17H26O9	3.7073	0.0635247	0	35.6	0.970153	0	35963.5	14434.9	41704.2	36889.9	8425.51	0	1553.97	13205.5	0	7722.28	5087.67	9101.08	10887.1	31430.3	3335.06	11717.8	1525.52	1965.6	1361.63	6538.93	1444.97
C0383	pos_2525	Benzoylpaeoniflorin	苯甲酰芍药苷	metab_1574	B(ii)	-	-	-	-	HMDB0249055	pos	-	-	-	-	Lipids and lipid-like molecules	Prenol lipids	Terpene glycosides	-	648.208	M+ACN+Na	C30H32O12	3.0994	0.0824733	0	49.9	5.40244	31726.1	0	0	0	18427.9	0	0	0	0	0	0	0	0	0	0	0	0	0	0	0	169785	1.21869e+06
C0448	pos_2765	Aucubin	欧库宾	metab_1829	B(ii)	-	-	-	C09771	HMDB0036562;LMPR0102070006;MJDBOTE0001197	pos	-	-	-	-	Lipids and lipid-like molecules	Prenol lipids	Terpene glycosides	479-98-1	364.16	M+NH4	C15H22O9	1.4041	0.0969945	0	48.3	0.700245	0	0	0	0	0	0	0	0	0	0	0	0	0	0	0	0	0	0	0	0	0	0
C0556	pos_369	Indole-3-acetic-acid-O-glucuronide	吲哚-3-乙酸-O-葡萄糖醛酸	metab_2517	B(ii)	-	-	-	-	HMDB0060001	pos	-	-	-	-	Lipids and lipid-like molecules	Prenol lipids	Terpene glycosides	-	352.103	M+H, M+NH4	C16H17NO8	4.0434	0.708439	0	70	0.635229	0	0	0	0	0	0	402.633	0	0	0	0	977.782	0	255.14	0	0	0	0	0	266.925	0	0
C0360	pos_2471	3-O-Methylniveusin A	3-O-甲基尼维星A	metab_1522	B(ii)	-	-	-	-	HMDB0039084	pos	-	-	-	-	Lipids and lipid-like molecules	Prenol lipids	Terpene lactones	-	453.151	M+2Na-H	C21H28O8	3.4353	0.0218372	0	66.9	3.0124	17709	2331.6	493775	38613	32414.9	34218.3	64717.8	0	62404	4164.19	2348.45	0	94871.7	4290.02	0	64957.4	30335.2	7858.28	2157.45	15529.6	360337	1.19553e+06
C0564	pos_391	Vulgarin	艾蒿素	metab_2541	B(ii)	-	-	-	C09600	HMDB0036130	pos	-	-	-	-	Lipids and lipid-like molecules	Prenol lipids	Terpene lactones	3162-56-9	287.125	M+H-2H2O, M+Na	C15H20O4	5.8832	0.0268755	0	39.8	0.363811	24343.7	21550.3	23942.1	0	4815.66	0	0	313.888	0	0	225.468	203.626	0	680.131	87.4381	0	109.999	316.932	83.4835	0	0	4260.38
C0654	pos_92	Artemisinin	青蒿素	metab_3095	B(i)	-	-	-	C09538	HMDB0242246;MJDBOTE0001374	pos	-	-	-	-	Lipids and lipid-like molecules	Prenol lipids	Terpene lactones	63968-64-9	265.144	M+H-H2O, M+NH4, M+Na	C15H22O5	4.1234	0.0176945	32.4	0	1.14484	24781.3	8791.29	11583.7	29260.8	13666.5	6616.18	5025.23	2445.51	1058.85	0	70236.5	17086	1086.6	6482.13	17872.5	0	13005.6	27210.3	8372.4	1052.84	12483.1	0
C0380	pos_2518	Matairesinol	马泰雷西诺	metab_1567	B(ii)	map01100;map01110;map00999	Metabolic pathways;Biosynthesis of secondary metabolites;Biosynthesis of various plant secondary metabolites	代谢途径;次级代谢产物的生物合成;多种次生代谢产物的生物合成Ⅰ	C10682	HMDB0035698	pos	-	-	Metabolism;Metabolism;Metabolism	Global and overview maps;Global and overview maps;Biosynthesis of other secondary metabolites	Lignans, neolignans and related compounds	Furanoid lignans	Tetrahydrofuran lignans	580-72-3	376.172	M+NH4	C20H22O6	3.1391	0.319673	0	30.4	-9.02469	0	0	0	0	0	0	0	0	0	0	0	0	0	0	0	0	0	0	0	0	0	0
C0651	pos_913	Cubebin	古巴宾	metab_3089	B(ii)	-	-	-	C10549	HMDB0030682	pos	-	-	-	-	Lignans, neolignans and related compounds	Furanoid lignans	Tetrahydrofuran lignans	18423-69-3	201.052	M+2Na	C20H20O6	0.759	0.0327684	0	33.1	-0.170791	0	0	0	7922.71	0	0	0	0	0	0	0	0	0	0	0	0	0	0	0	0	17847.7	11084.2
C0179	pos_1662	TG(10:0/i-12:0/i-14:0)	-	metab_678	B(ii)	map01100;map00561	Metabolic pathways;Glycerolipid metabolism	代谢途径;甘油酯代谢	C00422	HMDB0072357;PW_C064999	pos	Lipids	Fats	Metabolism;Metabolism	Global and overview maps;Lipid metabolism	Lipids and lipid-like molecules	Glycerolipids	Triradylcglycerols	-	661.538	M+Na	C39H74O6	7.6166	1.69408	0	68.2	-0.165434	643.866	12440.3	11338.9	0	0	0	0	0	0	0	0	27174	13293.7	0	427.111	0	0	0	0	0	0	0
C0198	pos_1875	TG(8:0/12:0/i-14:0)	-	metab_908	B(ii)	map01100;map00561	Metabolic pathways;Glycerolipid metabolism	代谢途径;甘油酯代谢	C00422	PW_C070091;HMDB0071276	pos	Lipids	Fats	Metabolism;Metabolism	Global and overview maps;Lipid metabolism	Lipids and lipid-like molecules	Glycerolipids	Triradylcglycerols	-	633.506	M+Na	C37H70O6	7.6086	1.17932	0	65.8	-0.077421	3.21201e+06	198335	0	0	0	0	200267	69223.1	0	4714.22	5.18008e+06	499262	89413	192078	57983.3	22090	17175.3	5449.9	94104.1	5366.93	135864	23502.7
C0208	pos_1945	TG(8:0/i-12:0/12:0)	-	metab_979	B(ii)	map01100;map00561	Metabolic pathways;Glycerolipid metabolism	代谢途径;甘油酯代谢	C00422	PW_C070434;HMDB0071313	pos	Lipids	Fats	Metabolism;Metabolism	Global and overview maps;Lipid metabolism	Lipids and lipid-like molecules	Glycerolipids	Triradylcglycerols	-	600.52	M+NH4	C35H66O6	7.0972	1.15626	0	60.5	0.254876	823417	5543.4	20681.8	45652.8	24974.1	48312.7	380543	253058	83710.3	86082.6	998542	339021	237118	171483	165354	91679.1	100850	76492.8	223178	63437.1	216475	44880.4
C0230	pos_2068	TG(8:0/14:0/i-12:0)	-	metab_1107	B(ii)	map01100;map00561	Metabolic pathways;Glycerolipid metabolism	代谢途径;甘油酯代谢	C00422	HMDB0072509;PW_C070123	pos	Lipids	Fats	Metabolism;Metabolism	Global and overview maps;Lipid metabolism	Lipids and lipid-like molecules	Glycerolipids	Triradylcglycerols	-	628.551	M+NH4	C37H70O6	6.5873	0.701487	0	64.7	0.553132	3088.14	2.48229e+06	2149.14	7117.66	0	0	5375.65	11198.4	0	6744.17	2524.92	2.91127e+06	27400.1	2116.51	9336.4	0	2705.61	0	3948.38	0	0	0
C0573	pos_442	TG(8:0/8:0/8:0)	-	metab_2598	B(ii)	-	-	-	C13044	HMDB0011187;PW_C006819	pos	-	-	-	-	Lipids and lipid-like molecules	Glycerolipids	Triradylcglycerols	538-23-8	493.35	M+NH4, M+Na	C27H50O6	7.0414	0.00287468	0	31.8	-0.347279	3854.67	25275.6	0	30904.6	10385.1	964804	1.1866e+06	701451	864390	666873	628923	326886	440426	744963	261866	626504	750889	621916	712535	569491	203187	90140.9
C0577	pos_451	TG(i-12:0/8:0/8:0)	-	metab_2608	B(ii)	-	-	-	-	HMDB0094819	pos	-	-	-	-	Lipids and lipid-like molecules	Glycerolipids	Triradylcglycerols	-	549.413	M+NH4, M+Na	C31H58O6	7.4165	0.0263751	0	31.1	0.272224	13012.7	0	0	15640.6	4751.19	3.68047e+06	4.00616e+06	2.06814e+06	3.08244e+06	4.03794e+06	3.6324e+06	1.68464e+06	1.65628e+06	2.44012e+06	1.03792e+06	1.21264e+06	2.13212e+06	2.55126e+06	1.87592e+06	1.92758e+06	212787	49463.2
C0579	pos_456	TG(10:0/8:0/8:0)	-	metab_2613	B(ii)	map01100;map00561	Metabolic pathways;Glycerolipid metabolism	代谢途径;甘油酯代谢	C00422	HMDB0072193;PW_C062022	pos	Lipids	Fats	Metabolism;Metabolism	Global and overview maps;Lipid metabolism	Lipids and lipid-like molecules	Glycerolipids	Triradylcglycerols	-	521.381	M+NH4, M+Na	C29H54O6	7.209	0.0221428	0	36.4	-0.41402	26820.9	46005.7	26556.9	76503.4	29577.1	1.37908e+06	1.76219e+06	1.15522e+06	1.28779e+06	1.14341e+06	1.26352e+06	600499	640653	1.1179e+06	434688	584966	995604	1.02665e+06	827280	687334	207239	57418.4
C0586	pos_507	TG(8:0/10:0/12:0)	-	metab_2670	B(ii)	map01100;map00561	Metabolic pathways;Glycerolipid metabolism	代谢途径;甘油酯代谢	C00422	PW_C062052;HMDB0072383	pos	Lipids	Fats	Metabolism;Metabolism	Global and overview maps;Lipid metabolism	Lipids and lipid-like molecules	Glycerolipids	Triradylcglycerols	-	577.444	M+NH4, M+Na	C33H62O6	6.6353	0.716419	0	64.8	0.437903	6.39896e+06	0	4986.9	0	0	0	6.72336e+06	6.1065e+06	1.7585e+06	3.26666e+06	6.38263e+06	6.74034e+06	3.1304e+06	2.82433e+06	3.1231e+06	1.16598e+06	1.51832e+06	2.08993e+06	4.15481e+06	1.7184e+06	3.68827e+06	238121
C0177	pos_1627	Soyasapogenol A	大豆酚A	metab_640	B(ii)	-	-	-	C17419	HMDB0034505	pos	-	-	-	-	Lipids and lipid-like molecules	Prenol lipids	Triterpenoids	508-01-0	507.402	M+CH3OH+H	C30H50O4	7.4085	0.0217648	0	33.7	-5.00494	147780	102191	136323	119490	272293	598013	669786	757533	190879	881314	748252	911383	381692	927152	750368	359947	1.05763e+06	1.21192e+06	300416	467341	1.06656e+06	315322
C0694	pos_2315	Forskolin	福斯科林	metab_3182	B(ii)	-	-	-	C09076	LMPR0104030004;HMDB0252457;HMDB0032064;MJDBOTE0001052	pos	-	-	-	-	Lipids and lipid-like molecules	Prenol lipids	Triterpenoids	3413-15-8;66575-29-9	393.224	M+H-H2O	C22H34O7	4.7794	0.196544	0	61.5	-8.80229	0	0	0	0	0	0	0	0	0	0	0	0	0	0	0	0	0	0	0	0	0	0
C0094	pos_1290	5-Hydroxy-L-tryptophan	5-羟基-L-色氨酸	metab_295	B(ii)	map01100;map00380	Metabolic pathways;Tryptophan metabolism	代谢途径;色氨酸代谢	C00643	PW_C000358;HMDB0000472	pos	-	-	Metabolism;Metabolism	Global and overview maps;Amino acid metabolism	Organoheterocyclic compounds	Indoles and derivatives	Tryptamines and derivatives	4350-09-08	262.119	M+ACN+H	C11H12N2O3	3.4993	0.0425779	0	65.3	1.92391	0	0	0	0	0	0	0	0	0	694.061	0	0	0	0	0	0	0	0	0	0	0	730.961
C0243	pos_2159	Tryptophanamide	色氨酸酰胺	metab_1204	B(ii)	-	-	-	C00977	HMDB0013318;MJDBOTE0000612	pos	-	-	-	-	Organoheterocyclic compounds	Indoles and derivatives	Tryptamines and derivatives	20696-57-5	267.123	M+ACN+Na	C11H13N3O	6.3711	0.0165303	0	30.2	6.02731	95696.8	93613.6	101533	95223.6	90329.5	89600.5	90782.4	81411.8	101140	92338.3	97066.8	93981.2	92933.1	104189	79751.9	88295.8	93172.5	92559.9	102903	86583.8	113140	84304.4
C0178	pos_1637	Propylene	丙烯	metab_651	B(ii)	-	-	-	C11505	HMDB0256839	pos	-	-	-	-	Hydrocarbons	Unsaturated hydrocarbons	Unsaturated aliphatic hydrocarbons	115-07-1	102.128	2M+NH4	C3H6	7.5366	0.0124076	0	37.1	7.3862	2.74048e+07	2.78353e+07	2.86637e+07	2.76976e+07	2.80166e+07	2.80686e+07	2.71184e+07	2.84667e+07	2.76886e+07	2.88612e+07	2.81766e+07	2.75471e+07	2.78114e+07	2.73474e+07	2.81122e+07	2.7271e+07	2.87926e+07	2.73367e+07	2.78047e+07	2.86471e+07	2.94691e+07	2.90258e+07
[truncated: 32 more columns]

## Sheet: NEG
NO	ID	Metabolite	代谢物	Metab ID	level	KEGG Pathway ID	KEGG Pathway Description	通路	KEGG Compound ID	Library ID	Mode	KEGG Compound First Category	KEGG Compound Second Category	KEGG Pathway First Category	KEGG Pathway Second Category	HMDB Superclass	HMDB Class	HMDB Subclass	CAS ID	M/Z	Adducts	Formula	Retention time	RSD	Fragmentation Score	Theoretical Fragmentation Score	Mass Error	max	CN01	CN02	CN03	CN04	CN05	VN01	VN02	VN03	VN04	VN05	INA01	INA02	INA03	INA04	INA05	INA06	INA07	INA08	INA09	INA10	THA01
C1547	neg_7091	MJDBISSN00000001	-	metab_9474	B(i)	-	-	-	-	;MJDBISSN00000001	neg	-	-	-	-	-	-	-	-	198.032	M-H	C9H10ClNO2	3.677	0.0169945	86.3	0	-3.66056	3.4523e+07	2.4176e+07	2.70336e+07	2.66921e+07	2.6159e+07	2.50393e+07	2.58996e+07	2.77831e+07	2.86455e+07	2.59021e+07	2.83827e+07	2.72574e+07	2.5934e+07	2.43628e+07	2.49689e+07	2.61608e+07	2.61525e+07	2.57003e+07	2.64243e+07	2.65194e+07	2.58886e+07	3.00774e+07
C1559	neg_9	3-(2-Glucosyloxy-4-methoxyphenyl)propanoic Acid	3-（2-葡萄糖酰氧基-4-甲氧基苯基）丙酸	metab_9663	B(i)	-	-	-	-	-	neg	-	-	-	-	-	-	-	-	357.119	M+FA-H, 2M-H, M-H, M+Cl	C16H22O9	4.0518	0.00626683	64.2	0	-0.964546	1.71568e+07	1.36051e+06	1.80089e+06	2.45536e+06	2.49205e+06	583983	2.88395e+06	2.06604e+06	2.87012e+06	2.85343e+06	3.35743e+06	877293	1.01502e+06	1.50536e+06	1.53009e+06	1.35773e+06	1.04194e+06	1.1961e+06	941365	822730	1.80313e+06	1.99557e+06
C1025	neg_3102	4-(undecan-5-yl)benzene-1-Sulfonic Acid	4-（十一烷-5-基）苯-1-磺酸	metab_5365	B(i)	-	-	-	-	-	neg	-	-	-	-	-	-	-	-	311.168	M-H	C17H28O3S	6.4061	0.00487328	83	0	-0.969167	1.32999e+07	1.15055e+07	9.93011e+06	1.00645e+07	9.38559e+06	8.68756e+06	8.54367e+06	8.7461e+06	9.98082e+06	8.80809e+06	9.56615e+06	9.33627e+06	8.14819e+06	8.12482e+06	6.96386e+06	1.05318e+07	8.51242e+06	8.30477e+06	8.63111e+06	9.26015e+06	8.96246e+06	1.02604e+07
C0883	neg_2252	2,3,4-Trihydroxybenzaldehyde	-	metab_4482	B(i)	-	-	-	-	-	neg	-	-	-	-	-	-	-	-	153.018	M-H	C7H6O4	4.3419	0.00942442	71.9	0	-6.94353	1.24016e+07	3.86059e+06	315264	371365	739271	1.24016e+07	45810.4	55248.9	53782.9	30631	26365	30129.4	32256	22941.9	23117.3	17722.3	26966.7	30754.4	27242.7	23819.5	27591.4	44814.9
C1105	neg_4199	Dodecyl Hydrogen Sulfate	十二烷基硫酸氢	metab_6510	B(i)	-	-	-	-	-	neg	-	-	-	-	-	-	-	-	265.148	M-H	C12H26O4S	6.3147	0.0146495	77.2	0	-1.07772	1.10185e+07	1.92738e+06	1.30991e+06	1.37919e+06	875880	2.96448e+06	1.25817e+06	1.21181e+06	1.38305e+06	2.04186e+06	1.36184e+06	1.06151e+06	1.00561e+06	818472	622697	887369	907357	1.00416e+06	820481	1.02627e+06	969103	8.0564e+06
C1151	neg_452	AVOCADENE ACETATE	-	metab_6840	B(i)	-	-	-	-	LMFA05000715	neg	-	-	-	-	-	-	-	-	349.235	M-H, M+Na-2H	C19H36O4	6.7059	0.0357502	62.3	0	-1.69779	1.01466e+07	4.82307e+06	5.08094e+06	5.55456e+06	9.7569e+06	5.74856e+06	935389	713643	760209	1.19959e+06	965003	674457	776244	911064	1.98903e+06	842510	1.12656e+06	937090	1.12016e+06	519061	1.02948e+06	9.56046e+06
C1546	neg_7090	MJDBISSN00000003	-	metab_9473	B(i)	-	-	-	-	;MJDBISSN00000003	neg	-	-	-	-	-	-	-	-	411.305	M-H	C24H36D4O5	6.2147	0.00953068	49.1	0	-1.09109	8.55436e+06	7.27163e+06	6.82998e+06	6.96773e+06	7.00487e+06	7.10665e+06	7.90854e+06	7.69361e+06	7.48875e+06	7.05271e+06	7.88182e+06	7.40246e+06	7.37686e+06	7.07285e+06	6.722e+06	6.7953e+06	7.43161e+06	7.00786e+06	7.56317e+06	7.10826e+06	7.66197e+06	7.29456e+06
C1545	neg_7089	MJDBISSN00000009	-	metab_9471	B(i)	-	-	-	-	;MJDBISSN00000009	neg	-	-	-	-	-	-	-	-	169.102	M-H	C9H6D5NO2	2.4362	0.00720897	93	0	-5.73219	7.49534e+06	5.61909e+06	5.54153e+06	5.57587e+06	5.8286e+06	5.69599e+06	5.52019e+06	5.87166e+06	5.78322e+06	5.58222e+06	5.93574e+06	5.72023e+06	5.61991e+06	5.20808e+06	5.29054e+06	5.49009e+06	5.46358e+06	5.39554e+06	5.65735e+06	5.53035e+06	5.64939e+06	6.46311e+06
C1158	neg_454	Avocadyne Acetate	鳄梨醋酸酯	metab_6861	B(i)	-	-	-	-	-	neg	-	-	-	-	-	-	-	-	347.22	M-H, M+Na-2H	C19H34O4	6.5915	0.0400804	85.8	0	-1.81494	4.32268e+06	4.32268e+06	1.59245e+06	4.07689e+06	2.58546e+06	3.06241e+06	76394.1	76867.4	95806.6	267879	105969	63911.5	103974	135103	195044	160049	131640	75852.1	170780	52051.9	193030	997322
C1202	neg_4759	Xanthorhamnin	黄霉素	metab_7091	B(i)	-	-	-	-	-	neg	-	-	-	-	-	-	-	-	769.219	M-H	C34H42O20	5.1525	0.0193513	72	0	-1.06222	3.02258e+06	207278	18962.1	355286	20391.3	297508	0	7700.85	10701.8	0	2096.28	0	0	25340.2	0	0	23974.4	21746.7	1098.61	0	31790.1	346154
C1423	neg_60	3-Deoxyguanosine	-	metab_8380	B(i)	-	-	-	-	-	neg	-	-	-	-	-	-	-	-	312.095	M-H, M+Cl, M+FA-H	C10H13N5O4	1.7134	0.0196183	30.9	0	-1.13766	2.60283e+06	1.55409e+06	2.58499e+06	2.01257e+06	2.60283e+06	1.24009e+06	619569	1.47009e+06	1.06177e+06	1.73231e+06	1.07703e+06	849542	1.01103e+06	517722	1.18908e+06	1.03948e+06	1.18238e+06	1.26835e+06	1.69775e+06	1.09246e+06	1.08579e+06	1.52231e+06
C1080	neg_4022	PG(16:0/0:0)[U]	-	metab_6328	B(i)	-	-	-	-	-	neg	-	-	-	-	-	-	-	-	483.272	M-H	C22H45O9P	6.697	0.0886548	64	0	-1.61767	1.92704e+06	225417	100351	185274	558379	315784	101313	114802	61505.1	330761	65652.5	21211.4	38333.1	49001.7	41762.2	17786	116894	78447.7	81856.9	60871.6	64873.3	754682
C0767	neg_1398	1,7,8-Trihydroxy-3-Methyl-2,3,4,7-Tetrahydro-1H-Benzo[A]Anthracen-12-One	1,7,8-三羟基-3-甲基-2,3,4,7-四氢-1H-苯并[A]蒽-12-酮	metab_3601	B(i)	-	-	-	-	-	neg	-	-	-	-	-	-	-	-	309.112	M-H	C19H18O4	2.1724	0.014133	30.1	0	-2.79846	1.80368e+06	33310	81668.3	45609.7	67109.9	52778.7	115788	67796.3	166815	139136	92214.7	42250.8	54038	132661	125304	22379.9	108805	111538	141705	56740	86389.6	39670.1
C1338	neg_5404	3-(4-Hydroxyphenyl)-3-oxopropyl ?-D-glucopyranoside	-	metab_7762	B(i)	-	-	-	-	-	neg	-	-	-	-	-	-	-	-	327.108	M-H	C15H20O8	3.8439	0.00369923	42.6	0	-0.878919	1.53206e+06	31351.3	136362	55453.8	204149	34862.1	23737.5	37052.7	73892.1	62750.4	71031.8	79591.8	36436.7	101700	56605.2	79039.7	43759.5	127764	37095.7	15018.1	12814.8	85168.9
C0895	neg_2300	4-Acetyl-3-Hydroxy-5-Methylphenyl Beta-D-Glucopyranoside	4-乙酰-3-羟基-5-甲基苯基β-D-吡喃葡萄糖苷	metab_4531	B(i)	-	-	-	-	-	neg	-	-	-	-	-	-	-	-	327.108	M-H	C15H20O8	4.4601	0.00707651	32.4	0	-0.899247	1.3963e+06	24478.3	3122.47	40993	38014.9	47552	1.13681e+06	240509	1.3963e+06	444399	50807	283390	412303	294089	163040	88999.2	580498	320260	337851	7731.17	183510	18989.2
C1075	neg_4002	PE(18:1/0:0)	-	metab_6307	B(i)	-	-	-	-	-	neg	-	-	-	-	-	-	-	-	478.293	M-H	C23H46NO7P	6.7455	0.0160704	88.4	0	-1.79495	1.15344e+06	401086	446794	538903	1.05672e+06	906635	324383	417932	341652	318730	409960	238003	176960	300732	259246	173348	182009	290044	284588	169298	257982	467632
C0764	neg_1330	N6-(1,2-Dicarboxyethyl)-AMP	N6-（1,2-二羧乙基）-腺嘌呤核糖核苷酸	metab_3531	B(i)	map01100;map00250;map01232;map00230;map01240	Metabolic pathways;Alanine, aspartate and glutamate metabolism;Nucleotide metabolism;Purine metabolism;Biosynthesis of cofactors	代谢途径;丙氨酸、天冬氨酸和谷氨酸代谢;-;嘌呤代谢;-	C03794	-	neg	-	-	Metabolism;Metabolism;Metabolism;Metabolism;Metabolism	Global and overview maps;Amino acid metabolism;Global and overview maps;Nucleotide metabolism;Global and overview maps	-	-	-	19046-78-7	462.066	M-H	C14H18N5O11P	1.9316	0.0715729	51.7	0	-0.58933	749867	89839.6	112601	1911.16	8477.19	172566	0	0	0	499.841	0	481.731	0	0	0	5918.4	0	502.014	0	0	0	0
C0830	neg_1988	Beta-D-Fructofuranosyl 6-O-(4-hydroxybenzoyl)-Alpha-D-Glucopyranoside	β-D-呋喃果糖基6-O-（4-羟基苯甲酰基）-α-D-吡喃葡萄糖苷	metab_4215	B(i)	-	-	-	-	-	neg	-	-	-	-	-	-	-	-	461.13	M-H	C19H26O13	3.7321	0.00954612	74.1	0	-1.0055	744039	4080.35	136271	8467.12	9261.58	10773.4	25786.4	39605.1	49947.6	178499	61177.3	76500.7	178894	481171	247012	180187	123842	72015.6	152400	24175.8	58110.3	39791.5
C1092	neg_4108	Tetradecane-7-Sulfonic Acid	十四烷-7-磺酸	metab_6415	B(i)	-	-	-	-	-	neg	-	-	-	-	-	-	-	-	277.184	M-H	C14H30O3S	6.4386	0.128375	33.5	0	-1.89781	636531	16180.1	5232.54	2829.68	2314.04	636531	606.836	0	0	0	0	0	0	0	0	66.3433	0	0	0	0	0	542.293
C0977	neg_275	6-O-Isobutyryl-Alpha-D-Glucopyranosyl Alpha-D-Glucopyranoside	6-O-异丁基-α-D-吡喃葡萄糖苷-α-D-吡喃葡萄糖苷	metab_4995	B(i)	-	-	-	-	-	neg	-	-	-	-	-	-	-	-	457.156	M-H, M+FA-H	C16H28O12	3.7062	0.0198968	52.4	0	-0.838503	573089	0	74398.8	0	1257.33	1718.57	7181.95	12073.2	974.614	3340.6	0	36306.4	26201.7	163944	13566.6	721.589	5132.79	8631.88	5656.03	7025.36	13387.2	11371.9
C1319	neg_5319	Arillatose B	栗子糖B	metab_7674	B(i)	-	-	-	-	-	neg	-	-	-	-	-	-	-	-	517.156	M-H	C22H30O14	3.9674	0.0194278	62.2	0	-0.855786	420547	2254.24	8953.46	5836.69	23331.2	0	15360.6	2357.25	1210.88	12921.1	5304.53	76098.7	15078.7	34909.8	7366.05	18945.2	32273.5	19196.1	60822	4773.03	33137.5	50225.3
C1196	neg_4730	(+)-Pinoresinol	（+）-松脂醇	metab_7064	B(i)	map01100;map01110;map00999	Metabolic pathways;Biosynthesis of secondary metabolites;Biosynthesis of various plant secondary metabolites	代谢途径;次级代谢产物的生物合成;多种次生代谢产物的生物合成Ⅰ	C05366	-	neg	-	-	Metabolism;Metabolism;Metabolism	Global and overview maps;Global and overview maps;Biosynthesis of other secondary metabolites	-	-	-	487-36-5	357.134	M-H	C20H22O6	5.2195	0.00763546	62.6	0	-0.777417	414259	5233.27	1089.12	962.994	2367.32	5087.84	10314.2	20834.2	8544.04	2802.73	9200	7303.84	7616.8	335.113	15683.3	623.406	19941.1	623.964	14275.3	8718.41	1065.28	37065.8
C0978	neg_2758	Homoplantaginin	-	metab_5004	B(i)	-	-	-	C17762	-	neg	-	-	-	-	-	-	-	-	461.109	M-H	C22H22O11	5.8409	0.0219107	67.6	0	-0.772704	239389	32826.4	53376	18525.2	11752.8	50412.3	28545	10792.6	61103	38230.8	26236.8	24065.8	32849.9	74818	8922.16	6134.43	3996	4232.5	3506.51	30038.6	20487.2	61658.8
C1383	neg_5634	3-Ethoxypropanoic Acid	3-乙氧基丙酸	metab_7992	B(i)	-	-	-	-	-	neg	-	-	-	-	-	-	-	-	117.055	M-H	C5H10O3	3.4993	0.00674606	43.5	0	-9.27398	215739	15525	17658.5	20548	34340.8	17283.8	14828.8	15087.4	15318	15987	13492.4	18038.8	17977.2	19839	16372	20775.6	23410.6	14723.3	16219.9	13594.9	14262.8	25711.9
C0986	neg_2810	(E)-4-Hydroxy-4-[4-Hydroxy-2-[(E)-6-Oxohept-1-enyl]cyclopentyl]but-2-Enoic Acid	（E） -4-羟基-4-[4-羟基-2-[（E）-6-氧庚基-1-烯基]环戊基]但-2-烯酸	metab_5060	B(i)	-	-	-	-	-	neg	-	-	-	-	-	-	-	-	341.158	M+FA-H	C16H24O5	5.9351	0.0569652	37.5	0	-9.57707	152821	0	0	0	4308.07	0	0	0	0	0	0	0	0	0	0	0	0	0	0	0	0	0
C1066	neg_383	4-Oxododecanedioic acid	-	metab_6130	B(i)	-	-	-	-	-	neg	-	-	-	-	-	-	-	-	243.123	M-H, M+Na-2H	C12H20O5	5.8829	0.0391269	46.1	0	-1.44387	132801	8483.57	15922.1	10787.1	28261	8117.27	11280.6	6370.34	4326.2	7781.7	1808.7	4210.68	19592.6	3737.35	7671.36	11807.5	3811.14	3025.39	5862.86	1002.55	3046.75	21958.4
C0891	neg_2286	Val Trp	-	metab_4516	B(i)	-	-	-	-	-	neg	-	-	-	-	-	-	-	-	302.151	M-H	C16H21N3O3	4.4407	0.017049	64.3	0	-0.585282	127264	0	0	0	269.669	0	0	0	316.843	0	0	0	0	0	0	0	0	0	0	0	0	0
[truncated: 871 more rows]
[truncated: 33 more columns]

## Sheet: Flavonoids
	id	id	name	name_CN	class	ave_meat	ave_water	ave
	neg_264	1	Procyanidin B5	原花青素B5	Biflavonoids and polyflavonoids	4.40511e+06	3.88889e+06	4.147e+06
[truncated: 70 more rows]

## Sheet: Phenolic acids
ID	id	name	name_CN	class	ave_meat	ave_water	ave
[truncated: 53 more rows]

[truncated: 3 more sheets: data_flavonoids, data_phenolicacids, Sheet1]
